# Supplementary material for: Genetic characterization of outbred Sprague Dawley rats and utility for genome-wide association studies
Source: PLoS Genet. 2022 May 31;18(5):e1010234. doi: 10.1371/journal.pgen.1010234 (PMC9187121; doi:10.1371/journal.pgen.1010234)
Supplement: S1 File — For each significant GWAS association, the table contains the position, allele, allele frequency, PavCA metric, sample size, direction of effect, meta-analysis p-value, percent variance explained, effect size, and standard error. In addition, the values for all the independent GWAS that went into the meta-analyses are provided. (XLSX) [file pgen.1010234.s019.xlsx]

## Sheet: Significant Hits
SNP Name	Chr	Position	Ref Allele	Alt Allele	Phenotype	Day	Overall EAF	Nsample	Ncohort	Direction of Effect	Meta P-value	PVE	beta_0	se_0	beta_1	se_1	beta_2	se_2	beta_3	se_3	EAF_CR	Nsample_CR	Effects_CR	Pvalue_association_CR	beta_0_CR	se_0_CR	CR_PVE	EAF_Har	Nsample_Har	Effects_Har	Pvalue_association_Har	beta_0_Har	se_0_Har	Har_PVE	af_C72	N_C72	beta_C72	se_C72	p_lrt_C72	af_P09	N_P09	beta_P09	se_P09	p_lrt_P09	af_R04	N_R04	beta_R04	se_R04	p_lrt_R04
Meta-analysis Hits
chr1.49419208	1	49419208	A	C	Average Latency to Lever Press	D4	0.331702	3936	7	++++--+	1.93538e-06	0.0010194	0.0690919	0.0344752	-0.0394915	0.162119	-0.875437	0.857906	14.8906	1.95231	0.718751	1728	++++	0.164155	0.0779515	0.0322711	0.00336522	0.0287944	2208	--+	0.930157	-0.0086372	0.373272	2.42491e-07	0.724	358	0.166257	0.091432	0.0694941	0.678	650	0.0785485	0.0904768	0.384586	0.761	425	0.0121791	0.0781205	0.875253
chr2.107908285	2	107908285	T	C	Lever Press CS	D1	0.0746064	3933	7	----++-	5.68401e-07	0.00333324	-0.140482	0.0387347	0.368042	0.172341	-1.23423	1.15223	-10.0712	1.75284	0.125789	1727	----	0.00107564	-0.214543	0.0534307	0.00924951	0.0345376	2206	++-	0.264824	-0.0927001	0.261916	5.67814e-05	0.109	358	-0.300281	0.123387	0.0144724	0.11	650	-0.36275	0.135845	0.0078401	0.161	425	-0.0904401	0.0807715	0.259749
chr6.146024873	6	146024873	T	C	Probability Difference	D2	0.425376	3934	7	-------	2.17898e-07	0.00749929	-0.35458	0.0650358	-0.798228	0.292204	-1.70485	1.95024	3.27413	3.15819	0.894205	1726	----	0.0189766	-0.194152	0.0304876	0.0229567	0.0588918	2208	---	1.65077e-07	-0.564566	0.158021	0.00574774	0.892	356	-0.228896	0.142717	0.105405	0.926	650	-0.153626	0.187509	0.402645	0.887	425	-0.108977	0.0999407	0.274649
chr6.146024873	6	146024873	T	C	Latency Score	D2	0.425376	3934	7	-------	1.79744e-06	0.00825166	-0.337025	0.0589081	-0.668013	0.264532	-1.89304	1.77294	2.94203	2.85099	0.894205	1726	----	0.0141686	-0.202458	0.0251639	0.0361479	0.0588918	2208	---	2.03215e-06	-0.512127	0.14437	0.00566675	0.892	356	-0.26545	0.1425	0.0601078	0.926	650	-0.208537	0.190402	0.264977	0.887	425	-0.107475	0.100162	0.282979
chr6.146024873	6	146024873	T	C	PavCA Index Score	D2	0.425354	3919	7	-------	1.01324e-06	0.00846541	-0.338354	0.0584943	-0.721758	0.262523	-1.39539	1.76463	3.34956	2.83295	0.894356	1719	----	0.0186528	-0.193451	0.0290048	0.025225	0.0588932	2200	---	9.27119e-07	-0.527902	0.146825	0.0058417	0.892	355	-0.239913	0.142544	0.0892326	0.927	646	-0.146611	0.191148	0.433693	0.887	425	-0.124307	0.100001	0.212807
chr6.146024894	6	146024894	A	G	Probability Difference	D2	0.431188	3934	7	-------	3.15256e-07	0.00670178	-0.336624	0.065339	-0.813647	0.290517	-1.45521	2.03166	3.62819	2.98218	0.90124	1726	----	0.0496262	-0.173306	0.0355386	0.0135907	0.0637464	2208	---	1.19821e-07	-0.542171	0.159152	0.00522845	0.9	356	-0.240972	0.147198	0.0981633	0.932	650	-0.114392	0.195346	0.548305	0.894	425	-0.100605	0.101753	0.321424
chr7.9226654	7	9226654	C	G	AvgLatMag	D5	0.327037	3936	7	-------	2.48e-06	0.00271749	-0.237025	0.0723755	-0.516203	0.343892	1.84981	1.62335	-9.92391	5.50771	0.691189	1728	----	0.000355137	-0.134184	0.0308846	0.0108058	0.042048	2208	---	0.00598442	-0.208759	0.200913	0.000488723	0.783	358	-0.0383836	0.0917442	0.671288	0.678	650	-0.131472	0.0871239	0.129523	0.633	425	-0.187305	0.0572006	0.00102465
chr9.109564522	9	109564522	G	A	PavCA Index Score	D5	0.100062	3933	7	----+++	1.98122e-06	5.29206e-05	-0.0268495	0.0588505	0.964275	0.279993	-0.651712	1.34071	2.23004	3.43629	0.206924	1726	----	1.13649e-06	-0.220115	0.0533839	0.00975396	0.0164898	2207	+++	0.0430304	0.23491	0.0685108	0.00529877	0.268	358	-0.142013	0.082324	0.0812283	0.167	650	-0.379336	0.109832	0.000548442	0.152	425	-0.234435	0.0742074	0.00165645
chr9.109568371	9	109568371	A	C	Probability Difference	D5	0.101847	3936	7	----+++	1.45188e-06	5.91531e-05	-0.0255186	0.0528844	0.967262	0.251968	-0.388379	1.17834	1.15423	3.16404	0.210712	1728	----	6.61379e-07	-0.219406	0.0482306	0.0118342	0.0166476	2208	+++	0.0443299	0.234173	0.0340871	0.0209271	0.267	358	-0.179155	0.0816999	0.0269269	0.165	650	-0.364507	0.108262	0.000742784	0.163	425	-0.233295	0.0713527	0.00113214
chr9.109568371	9	109568371	A	C	PavCA Index Score	D5	0.101986	3933	7	----+++	7.9536e-07	4.53164e-05	-0.0207857	0.049234	1.00417	0.234566	-0.53264	1.09427	1.82253	2.94051	0.211105	1726	----	4.96657e-07	-0.222132	0.0422996	0.0157262	0.0166488	2207	+++	0.0329578	0.24822	0.0647985	0.00660486	0.267	358	-0.168774	0.0818198	0.0372629	0.167	650	-0.352665	0.108368	0.00112488	0.163	425	-0.229861	0.0712804	0.00135448
chr13.57335164	13	57335164	A	G	PavCA Index Score	D5	0.34648	3933	7	+---++-	2.1e-06	5.42e-06	0.00265997	0.0182234	0.203976	0.076104	0.875215	0.693085	-4.58966	0.623327	0.411331	1726	+---	0.425388	-0.0382339	0.0242004	0.00144406	0.295762	2207	++-	0.455613	0.0244015	0.127122	1.67e-05	0.454	358	-0.0425843	0.070675	0.540745	0.307	650	-0.0742163	0.0883648	0.821195	0.507	425	-0.0672113	0.0557622	0.225461
chr13.57335209	13	57335209	G	T	PavCA Index Score	D5	0.34648	3933	7	+---++-	2.09e-06	5.59e-06	0.0027007	0.0182222	0.204076	0.0760989	0.874427	0.693054	-4.59103	0.623287	0.411331	1726	+---	0.426058	-0.0382132	0.0242086	0.00144152	0.295762	2207	++-	0.454419	0.0244658	0.127154	1.68e-05	0.454	358	-0.0425843	0.070675	0.540745	0.307	650	-0.0742367	0.0883605	0.820872	0.507	425	-0.0671396	0.0557645	0.225974
chr16.76617631	16	76617631	C	T	Latency Score	D2	0.160249	3934	7	-+---+-	1.00151e-06	0.000780687	-0.0845095	0.0482037	0.0603676	0.22582	-5.53589	1.13071	0.200428	3.02156	0.322387	1726	-+--	8.48252e-08	-0.0968761	0.0223097	0.0108065	0.0335059	2208	-+-	0.364482	-0.0764441	0.105343	0.000238437	0.295	356	-0.168105	0.0849584	0.0457845	0.321	650	-0.304988	0.0848403	0.000314358	0.42	425	0.209877	0.0563925	0.000197752
chr16.76618079	16	76618079	T	C	Latency Score	D2	0.138077	3934	7	-+---+-	1.25978e-06	0.000807937	-0.0887856	0.0497807	0.00694975	0.233229	-5.5778	1.14513	0.537137	3.10343	0.274404	1726	-+--	1.35795e-07	-0.090804	0.0136999	0.024821	0.0315104	2208	-+-	0.266961	-0.0965841	0.116892	0.000309107	0.236	356	-0.144133	0.0886357	0.100257	0.264	650	-0.287192	0.0867588	0.000896324	0.373	425	0.216548	0.0557289	0.000103709
Charles River Meta-analysis Hits
chr9.109568371	9	109568371	A	C	Probability Difference	D5	0.101847	3936	7	----	1.45188e-06	5.91531e-05	-0.0255186	0.0528844	0.967262	0.251968	-0.388379	1.17834	1.15423	3.16404	0.210712	1728	----	6.61379e-07	-0.219406	0.0482306	0.0118342	0.0166476	2208		0.0443299	0.234173	0.0340871	0.0209271	0.267	358	-0.179155	0.0816999	0.0269269	0.165	650	-0.364507	0.108262	0.000742784	0.163	425	-0.233295	0.0713527	0.00113214
chr9.109568371	9	109568371	A	C	PavCA Index Score	D5	0.101986	3933	7	----	7.9536e-07	4.53164e-05	-0.0207857	0.049234	1.00417	0.234566	-0.53264	1.09427	1.82253	2.94051	0.211105	1726	----	4.96657e-07	-0.222132	0.0422996	0.0157262	0.0166488	2207		0.0329578	0.24822	0.0647985	0.00660486	0.267	358	-0.168774	0.0818198	0.0372629	0.167	650	-0.352665	0.108368	0.00112488	0.163	425	-0.229861	0.0712804	0.00135448
chr16.76617631	16	76617631	C	T	Latency Score	D2	0.160249	3934	7	-+--+	1.00151e-06	0.000780687	-0.0845095	0.0482037	0.0603676	0.22582	-5.53589	1.13071	0.200428	3.02156	0.322387	1726	-+-	8.48252e-08	-0.0968761	0.0223097	0.0108065	0.0335059	2208	-+	0.364482	-0.0764441	0.105343	0.000238437	0.295	356	-0.168105	0.0849584	0.0457845	0.321	650	-0.304988	0.0848403	0.000314358	0.42	425	0.209877	0.0563925	0.000197752
	16	76617631	C	T	PavCA Index Score	D2	0.160465	3919	7	-+--+	6.09335e-06	0.00152076	-0.0924281	0.0378317	0.0289937	0.177233	-5.15407	0.887901	0.567694	2.37492	0.32293	1719	-+-	7.09675e-07	-0.0988053	0.0115656	0.0407277	0.0335214	2200	-+	0.260605	-0.0945906	0.0865441	0.000542703	0.296	355	-0.140153	0.0852438	0.0970405	0.322	646	-0.273374	0.0845949	0.0011291	0.421	425	0.186348	0.0565666	0.000968009
chr16.76618079	16	76618079	T	C	Latency Score	D2	0.138077	3934	7	-+--+	1.25978e-06	0.000807937	-0.0887856	0.0497807	0.00694975	0.233229	-5.5778	1.14513	0.537137	3.10343	0.274404	1726	-+-	1.35795e-07	-0.090804	0.0136999	0.024821	0.0315104	2208	-+	0.266961	-0.0965841	0.116892	0.000309107	0.236	356	-0.144133	0.0886357	0.100257	0.264	650	-0.287192	0.0867588	0.000896324	0.373	425	0.216548	0.0557289	0.000103709
	16	76618079	T	C	PavCA Index Score	D2	0.138702	3919	7	-+--+	4.42021e-06	0.00139627	-0.100148	0.0427826	-0.0263069	0.200463	-5.2822	0.984322	0.854597	2.67181	0.274791	1719	-+-	6.99026e-07	-0.0958308	0.0149877	0.0232304	0.0323664	2200	-+	0.172047	-0.118517	0.0980561	0.000663592	0.237	355	-0.131504	0.0888719	0.134933	0.264	646	-0.265132	0.0863763	0.00196552	0.374	425	0.195301	0.0559089	0.000470241
Harlan Meta-analysis Hits
chr1.74070376	1	74070376	A	G	Latency Score	D1	0.391302	3903	7	---	4.61661e-05	0.00112234	-0.0714844	0.0341354	-0.482986	0.146511	-1.29876	1.23491	1.05045	1.55906	0.720787	1728		0.42105	0.0261592	0.0574525	0.00011996	0.129532	2175	---	2.22142e-06	-0.206872	0.0288648	0.0230712	0.735	358	0.16485	0.0915177	0.068736	0.692	650	-0.122496	0.0889538	0.163876	0.737	425	0.0505456	0.0662448	0.442384
chr1.74869825	1	74869825	T	C	Latency Score	D1	0.412401	3903	7	---	1.77318e-05	0.00168621	-0.0679497	0.0264646	-0.523891	0.114003	-1.86727	0.956801	0.472417	1.2279	0.760491	1728		0.130249	0.0379092	0.0450364	0.000409864	0.135849	2175	---	1.99876e-06	-0.212585	0.0185881	0.056725	0.766	358	0.118319	0.0902755	0.184902	0.73	650	-0.125029	0.0886047	0.151819	0.786	425	0.103118	0.0672538	0.122942
chr1.74869884	1	74869884	T	A	Latency Score	D1	0.409829	3903	7	---	2.24362e-05	0.00166878	-0.0659101	0.0258042	-0.517136	0.111185	-1.82363	0.931638	0.628251	1.19951	0.759074	1728		0.13732	0.0385874	0.0438773	0.000447377	0.132359	2175	---	2.609e-06	-0.209457	0.0215541	0.0416114	0.765	358	0.11525	0.0899411	0.194877	0.728	650	-0.120077	0.0881909	0.166667	0.785	425	0.101386	0.0668573	0.127095
chr1.74870018	1	74870018	G	A	Latency Score	D1	0.409241	3903	7	---	3.903e-05	0.00164264	-0.0679259	0.0268045	-0.50126	0.115241	-1.58265	0.974715	0.57844	1.23282	0.764203	1728		0.235319	0.0333047	0.0457666	0.000306363	0.127229	2175	---	2.64693e-06	-0.206506	0.0189738	0.0516495	0.769	358	0.124852	0.0904359	0.162612	0.732	650	-0.115668	0.087569	0.179707	0.792	425	0.0815679	0.0672868	0.222458
chr1.74900184	1	74900184	G	T	Latency Score	D1	0.353646	3903	7	----	4.2104e-05	0.00156761	-0.0941421	0.0380299	-0.448033	0.166504	-0.738243	1.25516	0.479815	1.90486	0.646841	1728	-	0.806696	-0.00362964	0.0591178	2.18145e-06	0.120708	2175	---	7.01831e-07	-0.217769	0.0174691	0.0666838	0.699	358	0.166672	0.0810189	0.0377762	0.655	650	-0.0990432	0.079934	0.213418	0.613	425	0.00472859	0.0540778	0.92987
chr1.74900195	1	74900195	G	A	Latency Score	D1	0.353646	3903	7	----	4.18764e-05	0.00156578	-0.0941471	0.0380541	-0.448171	0.166609	-0.737893	1.25601	0.480578	1.90604	0.646841	1728	-	0.806963	-0.00360658	0.059159	2.15082e-06	0.120708	2175	---	6.9752e-07	-0.217815	0.0174729	0.0666831	0.699	358	0.166818	0.0810227	0.0376182	0.655	650	-0.0990463	0.0799414	0.213439	0.613	425	0.0047102	0.0540801	0.930146
chr1.239839603	1	239839603	A	G	Response Bias	D1	0.134236	3912	7	-+-	8.98621e-06	0.000216045	0.0402285	0.0437538	0.77947	0.188868	-1.9381	1.4313	0.29776	2.14688	0.19081	1720	-+-	0.0356688	-0.117354	0.0691649	0.00167097	0.0898449	2192		2.53502e-06	0.242899	0.0155351	0.100337	0.12	357	-0.228565	0.119681	0.0542855	0.151	648	-0.0251818	0.114978	0.820551	0.249	422	0.0181902	0.0635785	0.773266
chr6.146024873	6	146024873	T	C	Probability Difference	D2	0.425376	3934	7	-------	2.17898e-07	0.00749929	-0.35458	0.0650358	-0.798228	0.292204	-1.70485	1.95024	3.27413	3.15819	0.894205	1726	----	0.0189766	-0.194152	0.0304876	0.0229567	0.0588918	2208	---	1.65077e-07	-0.564566	0.158021	0.00574774	0.892	356	-0.228896	0.142717	0.105405	0.926	650	-0.153626	0.187509	0.402645	0.887	425	-0.108977	0.0999407	0.274649
	6	146024873	T	C	Latency Score	D2	0.425376	3934	7	-------	1.79744e-06	0.00825166	-0.337025	0.0589081	-0.668013	0.264532	-1.89304	1.77294	2.94203	2.85099	0.894205	1726	----	0.0141686	-0.202458	0.0251639	0.0361479	0.0588918	2208	---	2.03215e-06	-0.512127	0.14437	0.00566675	0.892	356	-0.26545	0.1425	0.0601078	0.926	650	-0.208537	0.190402	0.264977	0.887	425	-0.107475	0.100162	0.282979
	6	146024873	T	C	PavCA Index Score	D2	0.425354	3919	7	-------	1.01324e-06	0.00846541	-0.338354	0.0584943	-0.721758	0.262523	-1.39539	1.76463	3.34956	2.83295	0.894356	1719	----	0.0186528	-0.193451	0.0290048	0.025225	0.0588932	2200	---	9.27119e-07	-0.527902	0.146825	0.0058417	0.892	355	-0.239913	0.142544	0.0892326	0.927	646	-0.146611	0.191148	0.433693	0.887	425	-0.124307	0.100001	0.212807
chr6.146024894	6	146024894	A	G	Probability Difference	D2	0.431188	3934	7	-------	3.15256e-07	0.00670178	-0.336624	0.065339	-0.813647	0.290517	-1.45521	2.03166	3.62819	2.98218	0.90124	1726	----	0.0496262	-0.173306	0.0355386	0.0135907	0.0637464	2208	---	1.19821e-07	-0.542171	0.159152	0.00522845	0.9	356	-0.240972	0.147198	0.0981633	0.932	650	-0.114392	0.195346	0.548305	0.894	425	-0.100605	0.101753	0.321424
	6	146024894	A	G	Latency Score	D2	0.431188	3934	7	-------	3.56639e-06	0.00737054	-0.318884	0.059001	-0.671011	0.262216	-1.61726	1.84066	3.12465	2.68403	0.90124	1726	----	0.0357088	-0.183921	0.0353338	0.0154553	0.0637464	2208	---	1.94528e-06	-0.487336	0.140194	0.00544288	0.9	356	-0.274089	0.146966	0.0596425	0.932	650	-0.171331	0.198425	0.379045	0.894	425	-0.102115	0.101974	0.315741
	6	146024894	A	G	PavCA Index Score	D2	0.431075	3919	7	-------	2.39018e-06	0.00764822	-0.317951	0.0578529	-0.712894	0.256965	-1.17327	1.80928	3.532	2.63322	0.901392	1719	----	0.044392	-0.175039	0.034238	0.014977	0.0635868	2200	---	1.17737e-06	-0.496919	0.144491	0.00534735	0.9	355	-0.249019	0.14704	0.0870452	0.933	646	-0.117656	0.199303	0.545875	0.894	425	-0.116771	0.101839	0.249995
chr8.60840807	8	60840807	C	A	PavCA Index Score	D2	0.436834	3919	7	+--	4.54961e-05	0.00359874	0.0946638	0.0251616	0.723814	0.104086	-0.343642	0.974515	-2.78764	0.887587	0.896973	1719	+--	0.76396	-0.0506488	0.0400583	0.000929124	0.0772991	2200		2.5186e-06	0.288465	0.0712755	0.00739029	0.911	355	-0.0627361	0.166315	0.704541	0.871	646	-0.14751	0.15405	0.329902	0.903	425	-0.0310704	0.117976	0.791224
chr8.78221668	8	78221668	T	A	Probability Difference	D5	0.463579	3936	7	+--	3.19328e-05	0.000255525	-0.0539943	0.053833	-0.848629	0.219982	2.72495	2.33921	-0.865531	2.11035	0.939663	1728	+	0.274134	0.114234	0.0790185	0.00120799	0.0909918	2208	---	1.62917e-06	-0.264262	0.0484565	0.0132909	0.924	358	0.230834	0.143971	0.106661	0.971	650	0.385992	0.275192	0.152879	0.943	425	-0.0266862	0.126343	0.832563
CR P09 Independent Hits
chr9.35813999	9	35813999	T	C	Magazine Entries No CS	D4	0.418684	3936	7	-+-++-+	0.00110897	0.000210646	0.162025	0.177923	0.00534051	0.849994	3.8178	4.33705	7.71261	14.3124	0.886591	1728	-+-+	0.000342819	0.167056	0.188641	0.00045364	0.0524964	2208	+-+	0.926869	0.00765797	0.0572047	8.11636e-06	0.923	358	-0.114446	0.172333	0.501608	0.776	650	0.558304	0.100272	3.40672e-08	0.923	425	0.10664	0.137519	0.434899
chr16.55463526	16	55463526	C	T	Response Bias	D3	0.235889	3923	7	---+++-	0.00132552	2.02409e-07	0.00538784	0.191201	-0.257046	0.935961	3.81526	2.45084	-4.32826	9.13773	0.511428	1722	---+	0.00174193	0.0556096	0.103476	0.000167693	0.0203158	2201	++-	0.125433	-0.211618	0.139292	0.00104756	0.485	358	-0.00992229	0.0771679	0.897902	0.52	649	0.388768	0.0736575	1.78484e-07	0.512	423	-0.062011	0.0584942	0.286935
CR C72 Independent Hits
chr16.70305373	16	70305373	C	T	Response Bias	D3	0.131317	3923	7	++-++++	0.33579	3.14414e-05	0.0523166	0.148961	0.429649	0.691829	-0.478604	3.71042	-1.88987	6.46213	0.241139	1722	++-+	0.576214	-0.0361762	0.166646	2.7366e-05	0.0453953	2201	+++	0.0969973	0.119334	0.0869094	0.000855861	0.232	358	-0.436872	0.0833741	2.26276e-07	0.168	649	0.186342	0.105867	0.0759747	0.287	423	0.079938	0.0612698	0.189841
chr16.70312338	16	70312338	A	G	Response Bias	D3	0.136011	3923	7	++-++++	0.339245	2.8628e-05	0.0485738	0.144941	0.422447	0.672185	-0.26339	3.63784	-1.75353	6.26872	0.249269	1722	++-+	0.603447	-0.0385874	0.164073	3.21196e-05	0.0474003	2201	+++	0.0949917	0.117029	0.0830809	0.000900686	0.238	358	-0.431996	0.0822211	2.10359e-07	0.174	649	0.199786	0.103603	0.0516046	0.298	423	0.0653733	0.0601631	0.27491
CR R09 Independent Hits
chr7.110663698	7	110663698	C	G	Probability of Lever Press	D3	0.212868	3932	7	--	0.06637	0.000266761	-0.099958	0.097587	0.284717	0.386693	-1.96309	4.12712	0.899593	2.37142	0.112097	1727	--	0.0311917	-0.156622	0.184386	0.000417615	0.291793	2205	-	0.653643	-0.0148371	0.0415295	5.7883e-05	0.149	358	0.0790119	0.101661	0.431434	0.042	650	0.070652	0.198989	0.725691	0.138	424	-0.0598837	0.0805562	0.454557
chr7.110696451	7	110696451	G	A	Probability of Lever Press	D3	0.231043	3932	7	--+	0.100771	0.000226701	-0.0901898	0.0955157	0.194208	0.378808	-3.01153	4.10117	0.108746	2.33771	0.118522	1727	-	0.0448166	-0.127425	0.183802	0.000278225	0.319173	2205	-+	0.279937	-0.0347993	0.024284	0.000930439	0.173	358	0.11624	0.094885	0.215219	0.057	650	-0.0775703	0.17491	0.647299	0.137	424	0.0181846	0.081542	0.823503
Harlan 202A Independent Hits
chr3.115516646	3	115516646	A	T	Lever Press CS	D4	0.49695	3936	7	-+--+--	7.8236e-05	3.24793e-06	0.0141831	0.125441	0.502043	0.482751	-6.78735	5.76547	-4.27294	2.1956	0.929108	1728	-+--	0.0427418	-0.0848228	0.0618364	0.00108773	0.158739	2208	+--	0.0041143	0.117718	0.130363	0.000369163	0.916	358	-0.00916889	0.206546	0.963061	0.916	650	-0.331294	0.250403	0.179434	0.943	425	0.322279	0.184332	0.0786619
chr3.115550230	3	115550230	T	C	Lever Press CS	D4	0.507209	3936	7	+--+-++	0.00127207	4.08194e-05	-0.0474036	0.118261	-0.337235	0.457512	3.63517	5.43844	3.53654	2.24528	0.0835307	1728	+--+	0.295446	0.0193637	0.0848805	3.01165e-05	0.838784	2208	-++	0.00599186	-0.112017	0.124475	0.000366645	0.102	358	-0.0789174	0.183303	0.6671	0.105	650	0.101389	0.225077	0.646393	0.062	425	-0.215902	0.168529	0.197316
Harlan 217 Independent Hits
chr6.39478341	6	39478341	A	G	Magazine Entries No CS	D5	0.161615	3936	7	-+----+	0.00570108	0.000192825	-0.0659018	0.0756391	-0.13459	0.307426	-1.6499	2.98391	2.18265	2.43254	0.124587	1728	-+--	0.460415	-0.0384745	0.0100006	0.0084927	0.190593	2208	--+	0.00540424	-0.101641	0.120448	0.000322403	0.072	358	-0.0419966	0.127142	0.738172	0.148	650	-0.112864	0.10535	0.276216	0.125	425	0.0358162	0.0792849	0.65109
chr6.39533641	6	39533641	T	C	Magazine Entries No CS	D4	0.229578	3936	7	++-----	0.00102659	0.000133198	-0.0464874	0.0641993	-0.31461	0.272902	-0.967823	2.28436	1.94911	2.70932	0.300601	1728	++--	0.538623	0.0171163	0.0621311	4.39176e-05	0.173994	2208	---	0.000206467	-0.137857	0.104088	0.000793802	0.273	358	-0.104317	0.0756925	0.163596	0.264	650	-0.0534662	0.0851832	0.523907	0.306	425	0.0608168	0.053341	0.251432
	6	39533641	T	C	Magazine Entries No CS	D5	0.229578	3936	7	+-----+	0.0115755	0.000198264	-0.0582963	0.0659855	-0.143329	0.280292	-0.807515	2.36108	2.25966	2.74951	0.300601	1728	+---	0.684699	-0.02899	0.0235953	0.000872816	0.173994	2208	--+	0.00587667	-0.102963	0.126131	0.000301709	0.273	358	-0.0261175	0.0773277	0.732744	0.264	650	-0.102731	0.0853646	0.221397	0.306	425	-0.00777733	0.0545558	0.885098
[truncated: 20 more columns]
