# Supplementary material for: Genetic characterization of outbred Sprague Dawley rats and utility for genome-wide association studies
Source: PLoS Genet. 2022 May 31;18(5):e1010234. doi: 10.1371/journal.pgen.1010234 (PMC9187121; doi:10.1371/journal.pgen.1010234)
Supplement: S6 File — (XLSX) [file pgen.1010234.s024.xlsx]

## Sheet: All_Phenotypes_D1-D5_allSD_noIB
Sample	Vendor	Vendor Location	Barrier	Experimenter	Phenotype	Birth	Training_D1	Age	Weight	Weight_Recorded	Housing	Light_Cycle	Experimenter_ARY	Experimenter_BFS/AA	Experimenter_MLR/LMF	Experimenter_BFS	Experimenter_AK	Experimenter_KP	Experimenter_CJF	Experimenter_EGO	Experimenter_JC/JDM	Experimenter_AAK	Experimenter_CJF/JDM	Experimenter_BTS	Experimenter_TW/KP	Experimenter_ABK	Experimenter_TW	Experimenter_JJ	Experimenter_LMY	Experimenter_LMY/VL	Experimenter_TG/JDM	LeverCS_D1	MagazineCS_D1	MagazineNCS_D1	ProbLever_D1	ProbMag_D1	AvgLatLev_D1	AvgLatMag_D1	ResponseBias_D1	ProbDiff_D1	LatencyScore_D1	IndexScore_D1	LeverCS_D2	MagazineCS_D2	MagazineNCS_D2	ProbLever_D2	ProbMag_D2	AvgLatLev_D2	AvgLatMag_D2
100	Harlan	Haslett	206	VL	GT	2012-01-20	2012-03-24	64	250	NA	Single	Standard	0	0	0	0	0	0	0	0	0	0	0	0	0	0	0	0	0	0	0	0	38	519	0	72	8	4.64	-1	-0.72	-0.42	-0.713333	3	104	359	4	96	7.692	2.212
101	Harlan	Haslett	206	VL	IR	2012-01-20	2012-03-24	64	250	NA	Single	Standard	0	0	0	0	0	0	0	0	0	0	0	0	0	0	0	0	0	0	0	8	13	232	28	32	7.5	6.368	-0.238095	-0.04	-0.1415	-0.139865	2	51	164	8	68	7.672	4.928
1021	Harlan	Frederick	208A	VL	GT	2012-07-27	2012-10-23	88	262	NA	Single	Standard	0	0	0	0	0	0	0	0	0	0	0	0	0	0	0	0	0	0	0	49	7	262	72	12	4.832	7.216	0.75	0.6	0.298	0.549333	16	57	138	40	92	6.48	3.44
1022	Harlan	Frederick	208A	VL	ST	2012-07-27	2012-10-23	88	262	NA	Single	Standard	0	0	0	0	0	0	0	0	0	0	0	0	0	0	0	0	0	0	0	18	20	197	36	36	7.152	6.292	-0.0526316	0	-0.1075	-0.0533772	28	48	174	60	88	6.324	4.908
1023	Harlan	Frederick	208A	VL	ST	2012-07-27	2012-10-23	88	262	NA	Single	Standard	0	0	0	0	0	0	0	0	0	0	0	0	0	0	0	0	0	0	0	51	23	256	72	56	4.484	5.944	0.378378	0.16	0.1825	0.240293	33	41	178	64	92	5.62	3.888
1024	Harlan	Frederick	208A	VL	GT	2012-07-27	2012-10-23	88	262	NA	Single	Standard	0	0	0	0	0	0	0	0	0	0	0	0	0	0	0	0	0	0	0	1	52	296	4	76	7.868	4.484	-0.962264	-0.72	-0.423	-0.701755	0	120	429	0	100	8	1.504
1025	Harlan	Frederick	208A	VL	ST	2012-07-27	2012-10-23	88	262	NA	Single	Standard	0	0	0	0	0	0	0	0	0	0	0	0	0	0	0	0	0	0	0	28	4	201	64	8	5.668	7.424	0.75	0.56	0.2195	0.509833	31	9	157	72	16	4.744	7.424
1026	Harlan	Frederick	208A	VL	IR	2012-07-27	2012-10-23	88	262	NA	Single	Standard	0	0	0	0	0	0	0	0	0	0	0	0	0	0	0	0	0	0	0	0	12	220	0	28	8	7.036	-1	-0.28	-0.1205	-0.466833	0	26	178	0	60	8	5.188
1027	Harlan	Frederick	208A	VL	ST	2012-07-27	2012-10-23	88	262	NA	Single	Standard	0	0	0	0	0	0	0	0	0	0	0	0	0	0	0	0	0	0	0	53	23	263	64	40	5.14	6	0.394737	0.24	0.1075	0.247412	55	10	81	88	32	4.716	6.696
1028	Harlan	Frederick	208A	VL	ST	2012-07-27	2012-10-23	88	262	NA	Single	Standard	0	0	0	0	0	0	0	0	0	0	0	0	0	0	0	0	0	0	0	11	7	182	24	20	7.412	7.156	0.222222	0.04	-0.032	0.0767407	36	6	107	68	20	5.424	7.64
1029	Harlan	Frederick	208A	VL	ST	2012-07-27	2012-10-23	88	262	NA	Single	Standard	0	0	0	0	0	0	0	0	0	0	0	0	0	0	0	0	0	0	0	6	20	215	20	40	7.204	6.292	-0.538462	-0.2	-0.114	-0.284154	10	49	186	32	76	7.224	4.084
102	Harlan	Haslett	206	VL	IR	2012-01-20	2012-03-24	64	250	NA	Single	Standard	0	0	0	0	0	0	0	0	0	0	0	0	0	0	0	0	0	0	0	11	7	198	32	24	7.032	7.204	0.222222	0.08	0.0215	0.107907	63	30	303	96	72	3.116	5.452
1031	Harlan	Frederick	208A	VL	ST	2012-07-27	2012-10-23	88	262	NA	Single	Standard	0	0	0	0	0	0	0	0	0	0	0	0	0	0	0	0	0	0	0	16	32	455	28	64	6.86	5.396	-0.333333	-0.36	-0.183	-0.292111	103	35	204	96	84	3.172	4.04
1033	Harlan	Frederick	208A	VL	GT	2012-07-27	2012-10-23	88	262	NA	Single	Standard	0	0	0	0	0	0	0	0	0	0	0	0	0	0	0	0	0	0	0	16	13	312	20	40	7.18	6.164	0.103448	-0.2	-0.127	-0.0745172	0	67	265	0	84	8	3.508
1034	Harlan	Frederick	208A	VL	ST	2012-07-27	2012-10-23	88	262	NA	Single	Standard	0	0	0	0	0	0	0	0	0	0	0	0	0	0	0	0	0	0	0	24	8	162	52	16	6.128	7.152	0.5	0.36	0.128	0.329333	42	12	180	76	28	5.264	6.256
1035	Harlan	Frederick	208A	VL	ST	2012-07-27	2012-10-23	88	262	NA	Single	Standard	0	0	0	0	0	0	0	0	0	0	0	0	0	0	0	0	0	0	0	12	9	191	40	28	6.796	6.876	0.142857	0.12	0.01	0.0909524	47	8	125	68	20	5.296	7.12
1037	Harlan	Frederick	208A	VL	IR	2012-07-27	2012-10-23	88	262	NA	Single	Standard	0	0	0	0	0	0	0	0	0	0	0	0	0	0	0	0	0	0	0	20	22	330	36	56	6.692	6.284	-0.047619	-0.2	-0.051	-0.0995397	19	60	204	56	96	6.308	2.7
1038	Harlan	Frederick	208A	VL	ST	2012-07-27	2012-10-23	88	262	NA	Single	Standard	0	0	0	0	0	0	0	0	0	0	0	0	0	0	0	0	0	0	0	7	51	401	24	76	6.696	3.596	-0.758621	-0.52	-0.3875	-0.555374	4	63	144	12	84	7.716	3.196
1039	Harlan	Frederick	208A	VL	IR	2012-07-27	2012-10-23	88	262	NA	Single	Standard	0	0	0	0	0	0	0	0	0	0	0	0	0	0	0	0	0	0	0	11	34	311	24	56	6.804	4.892	-0.511111	-0.32	-0.239	-0.356704	0	71	177	0	88	8	3.016
103	Harlan	Haslett	206	VL	ST	2012-01-20	2012-03-24	64	250	NA	Single	Standard	0	0	0	0	0	0	0	0	0	0	0	0	0	0	0	0	0	0	0	10	1	213	16	4	7.5	7.828	0.818182	0.12	0.041	0.326394	1	1	109	4	4	7.704	7.752
1040	Harlan	Frederick	208A	VL	IR	2012-07-27	2012-10-23	88	262	NA	Single	Standard	0	0	0	0	0	0	0	0	0	0	0	0	0	0	0	0	0	0	0	44	19	460	80	44	4.836	5.836	0.396825	0.36	0.125	0.293942	41	42	231	80	96	4.856	3.92
1041	Harlan	Frederick	208A	VL	ST	2012-07-27	2012-10-23	88	262	NA	Single	Standard	0	0	0	0	0	0	0	0	0	0	0	0	0	0	0	0	0	0	0	0	34	354	0	68	8	4.612	-1	-0.68	-0.4235	-0.701167	52	8	105	76	20	5.128	7.428
1042	Harlan	Frederick	208A	VL	GT	2012-07-27	2012-10-23	88	262	NA	Single	Standard	0	0	0	0	0	0	0	0	0	0	0	0	0	0	0	0	0	0	0	18	14	271	48	36	6.028	6.784	0.125	0.12	0.0945	0.113167	0	51	158	0	72	8	4.128
1043	Harlan	Frederick	208A	VL	ST	2012-07-27	2012-10-23	88	262	NA	Single	Standard	0	0	0	0	0	0	0	0	0	0	0	0	0	0	0	0	0	0	0	54	36	404	52	52	6.132	5.356	0.2	0	-0.097	0.0343333	80	2	92	92	8	3.168	7.816
1044	Harlan	Frederick	208A	VL	ST	2012-07-27	2012-10-23	88	262	NA	Single	Standard	0	0	0	0	0	0	0	0	0	0	0	0	0	0	0	0	0	0	0	21	34	368	48	56	6.732	5.296	-0.236364	-0.08	-0.1795	-0.165288	30	4	159	68	12	6.516	7.592
1045	Harlan	Frederick	208A	VL	ST	2012-07-27	2012-10-23	88	262	NA	Single	Standard	0	0	0	0	0	0	0	0	0	0	0	0	0	0	0	0	0	0	0	9	35	330	32	68	6.444	4.5	-0.590909	-0.36	-0.243	-0.39797	28	43	229	44	92	5.944	3.536
1046	Harlan	Frederick	208A	VL	ST	2012-07-27	2012-10-23	88	262	NA	Single	Standard	0	0	0	0	0	0	0	0	0	0	0	0	0	0	0	0	0	0	0	61	22	283	84	68	4.868	5.508	0.46988	0.16	0.08	0.236627	126	1	123	100	4	2.304	7.868
1047	Harlan	Frederick	208A	VL	GT	2012-07-27	2012-10-23	88	262	NA	Single	Standard	0	0	0	0	0	0	0	0	0	0	0	0	0	0	0	0	0	0	0	24	22	240	56	32	6.356	6.584	0.0434783	0.24	0.0285	0.103993	6	59	133	16	80	7.448	4.412
1048	Harlan	Frederick	208A	VL	GT	2012-07-27	2012-10-23	88	262	NA	Single	Standard	0	0	0	0	0	0	0	0	0	0	0	0	0	0	0	0	0	0	0	10	16	175	32	48	7.324	6.076	-0.230769	-0.16	-0.156	-0.182256	7	56	230	24	88	7.58	2.872
1049	Harlan	Frederick	208A	VL	IR	2012-07-27	2012-10-23	88	262	NA	Single	Standard	0	0	0	0	0	0	0	0	0	0	0	0	0	0	0	0	0	0	0	24	19	307	32	24	6.5	6.948	0.116279	0.08	0.056	0.084093	11	32	186	16	56	7.36	5.236
104	Harlan	Haslett	206	VL	GT	2012-01-20	2012-03-24	64	250	NA	Single	Standard	0	0	0	0	0	0	0	0	0	0	0	0	0	0	0	0	0	0	0	23	36	435	52	60	6.268	5.024	-0.220339	-0.08	-0.1555	-0.151946	0	74	411	0	100	8	2.052
1050	Harlan	Frederick	208A	VL	IR	2012-07-27	2012-10-23	88	262	NA	Single	Standard	0	0	0	0	0	0	0	0	0	0	0	0	0	0	0	0	0	0	0	18	13	290	44	36	6.38	6.72	0.16129	0.08	0.0425	0.0945968	6	49	236	16	92	7.296	3.516
1052	Charles River	Portage	P09	EGO	IR	2012-07-30	2012-10-28	90	287	NA	Single	Standard	0	0	0	0	0	0	0	1	0	0	0	0	0	0	0	0	0	0	0	12	15	287	32	24	6.856	6.752	-0.111111	0.08	-0.013	-0.0147037	16	50	129	48	84	6.592	4.688
1053	Charles River	Portage	P09	EGO	GT	2012-07-30	2012-10-28	90	287	NA	Single	Standard	0	0	0	0	0	0	0	1	0	0	0	0	0	0	0	0	0	0	0	2	37	308	8	68	7.796	5.56	-0.897436	-0.6	-0.2795	-0.592312	15	59	144	48	80	7.032	4.42
1054	Charles River	Portage	P09	EGO	IR	2012-07-30	2012-10-28	90	287	NA	Single	Standard	0	0	0	0	0	0	0	1	0	0	0	0	0	0	0	0	0	0	0	35	17	233	48	32	5.92	6.408	0.346154	0.16	0.061	0.189051	46	17	118	88	44	4.104	7.104
1055	Charles River	Portage	P09	EGO	GT	2012-07-30	2012-10-28	90	287	NA	Single	Standard	0	0	0	0	0	0	0	1	0	0	0	0	0	0	0	0	0	0	0	15	21	220	44	44	6.468	6.288	-0.166667	0	-0.0225	-0.0630556	0	66	204	0	96	8	3.044
1059	Charles River	Portage	P09	EGO	IR	2012-07-30	2012-10-28	90	287	NA	Single	Standard	0	0	0	0	0	0	0	1	0	0	0	0	0	0	0	0	0	0	0	20	13	231	48	24	6.46	7.356	0.212121	0.24	0.112	0.18804	32	41	246	76	60	5.216	5.624
105	Harlan	Haslett	206	VL	ST	2012-01-20	2012-03-24	64	250	NA	Single	Standard	0	0	0	0	0	0	0	0	0	0	0	0	0	0	0	0	0	0	0	25	14	370	52	24	6.272	6.676	0.282051	0.28	0.0505	0.204184	61	0	163	80	0	3.456	8
1060	Charles River	Portage	P09	EGO	IR	2012-07-30	2012-10-28	90	287	NA	Single	Standard	0	0	0	0	0	0	0	1	0	0	0	0	0	0	0	0	0	0	0	69	16	480	84	40	4.356	6.664	0.623529	0.44	0.2885	0.450676	83	14	253	88	28	3.476	6.852
1061	Charles River	Portage	P09	EGO	IR	2012-07-30	2012-10-28	90	287	NA	Single	Standard	0	0	0	0	0	0	0	1	0	0	0	0	0	0	0	0	0	0	0	0	42	340	0	64	8	5	-1	-0.64	-0.375	-0.671667	0	49	276	0	64	8	4.616
1062	Charles River	Portage	P09	EGO	IR	2012-07-30	2012-10-28	90	287	NA	Single	Standard	0	0	0	0	0	0	0	1	0	0	0	0	0	0	0	0	0	0	0	15	3	240	36	12	6.464	7.844	0.666667	0.24	0.1725	0.359722	1	32	167	4	56	7.928	5.684
1065	Charles River	Portage	P09	EGO	IR	2012-07-30	2012-10-28	90	287	NA	Single	Standard	0	0	0	0	0	0	0	1	0	0	0	0	0	0	0	0	0	0	0	1	54	433	4	64	8	4.244	-0.963636	-0.6	-0.4695	-0.677712	8	42	274	28	72	7.716	4.324
1067	Charles River	Portage	P09	EGO	ST	2012-07-30	2012-10-28	90	287	NA	Single	Standard	0	0	0	0	0	0	0	1	0	0	0	0	0	0	0	0	0	0	0	38	22	420	68	44	6.096	5.776	0.266667	0.24	-0.04	0.155556	44	23	203	80	56	5.644	6.164
1069	Charles River	Portage	P09	EGO	IR	2012-07-30	2012-10-28	90	287	NA	Single	Standard	0	0	0	0	0	0	0	1	0	0	0	0	0	0	0	0	0	0	0	10	11	181	16	24	7.592	7.068	-0.047619	-0.08	-0.0655	-0.064373	31	16	224	28	36	6.7	6.728
106	Harlan	Haslett	206	VL	IR	2012-01-20	2012-03-24	64	250	NA	Single	Standard	0	0	0	0	0	0	0	0	0	0	0	0	0	0	0	0	0	0	0	32	13	469	64	32	4.952	7.068	0.422222	0.32	0.2645	0.335574	39	29	202	60	64	4.628	5.264
1070	Charles River	Portage	P09	EGO	ST	2012-07-30	2012-10-28	90	287	NA	Single	Standard	0	0	0	0	0	0	0	1	0	0	0	0	0	0	0	0	0	0	0	83	16	208	88	36	3.864	6.352	0.676768	0.52	0.311	0.502589	91	13	140	84	28	3.64	7.32
1071	Charles River	Portage	P09	EGO	IR	2012-07-30	2012-10-28	90	287	NA	Single	Standard	0	0	0	0	0	0	0	1	0	0	0	0	0	0	0	0	0	0	0	44	13	192	64	40	5.732	5.776	0.54386	0.24	0.0055	0.26312	49	54	164	84	80	4.828	4.948
1075	Harlan	NA	NA	CJF	GT	2012-08-17	2012-10-29	73	287.5	NA	Single	Standard	0	0	0	0	0	0	1	0	0	0	0	0	0	0	0	0	0	0	0	6	23	273	16	56	7.388	5.94	-0.586207	-0.4	-0.181	-0.389069	6	45	263	12	76	7.684	4.164
1076	Harlan	NA	NA	CJF	IR	2012-08-17	2012-10-29	73	287.5	NA	Single	Standard	0	0	0	0	0	0	1	0	0	0	0	0	0	0	0	0	0	0	0	0	38	228	0	68	8	4.764	-1	-0.68	-0.4045	-0.694833	14	19	253	20	52	7.4	5.572
1077	Harlan	NA	NA	CJF	ST	2012-08-17	2012-10-29	73	287.5	NA	Single	Standard	0	0	0	0	0	0	1	0	0	0	0	0	0	0	0	0	0	0	0	19	14	308	36	32	6.456	6.616	0.151515	0.04	0.02	0.0705051	82	11	185	88	28	3.496	7.404
1078	Harlan	NA	NA	CJF	ST	2012-08-17	2012-10-29	73	287.5	NA	Single	Standard	0	0	0	0	0	0	1	0	0	0	0	0	0	0	0	0	0	0	0	50	5	200	80	16	4.212	7.432	0.818182	0.64	0.4025	0.620227	92	0	101	100	0	2.596	8
107	Harlan	Indianapolis	202C	CJF	ST	2011-12-30	2012-03-12	73	0	NA	Single	Standard	0	0	0	0	0	0	1	0	0	0	0	0	0	0	0	0	0	0	0	0	8	128	0	20	8	7.112	-1	-0.2	-0.111	-0.437	0	29	121	0	44	8	6.024
1080	Harlan	NA	NA	CJF	ST	2012-08-17	2012-10-29	73	287.5	NA	Single	Standard	0	0	0	0	0	0	1	0	0	0	0	0	0	0	0	0	0	0	0	1	21	266	4	56	7.688	5.652	-0.909091	-0.52	-0.2545	-0.561197	65	20	231	68	36	3.96	6.008
1081	Harlan	NA	NA	CJF	ST	2012-08-17	2012-10-29	73	287.5	NA	Single	Standard	0	0	0	0	0	0	1	0	0	0	0	0	0	0	0	0	0	0	0	40	12	179	84	28	4.656	7.004	0.538462	0.56	0.2935	0.463987	56	24	158	100	60	3.792	6.084
1082	Harlan	NA	NA	CJF	ST	2012-08-17	2012-10-29	73	287.5	NA	Single	Standard	0	0	0	0	0	0	1	0	0	0	0	0	0	0	0	0	0	0	0	11	4	146	20	8	7.256	7.916	0.466667	0.12	0.0825	0.223056	9	14	147	24	24	7.588	6.984
1083	Harlan	NA	NA	CJF	IR	2012-08-17	2012-10-29	73	287.5	NA	Single	Standard	0	0	0	0	0	0	1	0	0	0	0	0	0	0	0	0	0	0	0	5	7	113	20	12	7.28	7.712	-0.166667	0.08	0.054	-0.0108889	4	45	200	16	68	7.536	5.82
1084	Harlan	NA	NA	CJF	IR	2012-08-17	2012-10-29	73	287.5	NA	Single	Standard	0	0	0	0	0	0	1	0	0	0	0	0	0	0	0	0	0	0	0	10	11	139	20	24	7.356	7.116	-0.047619	-0.04	-0.03	-0.0392063	11	2	109	40	4	7.244	7.708
1085	Harlan	NA	NA	CJF	ST	2012-08-17	2012-10-29	73	287.5	NA	Single	Standard	0	0	0	0	0	0	1	0	0	0	0	0	0	0	0	0	0	0	0	19	13	250	56	40	5.96	6.312	0.1875	0.16	0.044	0.1305	52	14	178	80	48	5.016	5.744
1086	Harlan	NA	NA	CJF	ST	2012-08-17	2012-10-29	73	287.5	NA	Single	Standard	0	0	0	0	0	0	1	0	0	0	0	0	0	0	0	0	0	0	0	9	11	137	24	20	7.472	6.964	-0.1	0.04	-0.0635	-0.0411667	7	10	154	20	24	7.412	6.396
1088	Harlan	NA	NA	CJF	ST	2012-08-17	2012-10-29	73	287.5	NA	Single	Standard	0	0	0	0	0	0	1	0	0	0	0	0	0	0	0	0	0	0	0	3	3	152	12	8	7.704	7.844	0	0.04	0.0175	0.0191667	7	13	116	12	32	7.64	6.944
1089	Harlan	NA	NA	CJF	ST	2012-08-17	2012-10-29	73	287.5	NA	Single	Standard	0	0	0	0	0	0	1	0	0	0	0	0	0	0	0	0	0	0	0	31	25	291	56	56	5.764	5.416	0.107143	0	-0.0435	0.0212143	58	29	161	88	60	4.088	5.724
108	Harlan	Indianapolis	202C	CJF	ST	2011-12-30	2012-03-12	73	287	NA	Single	Standard	0	0	0	0	0	0	1	0	0	0	0	0	0	0	0	0	0	0	0	23	14	229	64	36	6.724	6.78	0.243243	0.28	0.007	0.176748	11	51	89	24	88	7.268	4.736
1090	Harlan	NA	NA	CJF	ST	2012-08-17	2012-10-29	73	287.5	NA	Single	Standard	0	0	0	0	0	0	1	0	0	0	0	0	0	0	0	0	0	0	0	22	9	161	36	28	6.468	6.96	0.419355	0.08	0.0615	0.186952	24	38	229	60	72	5.612	5.432
1091	Harlan	NA	NA	CJF	GT	2012-08-17	2012-10-29	73	287.5	NA	Single	Standard	0	0	0	0	0	0	1	0	0	0	0	0	0	0	0	0	0	0	0	1	5	114	4	16	7.916	7.624	-0.666667	-0.12	-0.0365	-0.274389	0	26	144	0	56	8	5.028
1092	Harlan	NA	NA	CJF	IR	2012-08-17	2012-10-29	73	287.5	NA	Single	Standard	0	0	0	0	0	0	1	0	0	0	0	0	0	0	0	0	0	0	0	5	0	85	16	0	7.352	8	1	0.16	0.081	0.413667	9	8	105	32	24	6.868	7.124
1093	Harlan	NA	NA	CJF	ST	2012-08-17	2012-10-29	73	287.5	NA	Single	Standard	0	0	0	0	0	0	1	0	0	0	0	0	0	0	0	0	0	0	0	27	11	235	56	32	6.488	7.064	0.421053	0.24	0.072	0.244351	77	1	201	92	4	3.348	7.988
1094	Harlan	NA	NA	CJF	IR	2012-08-17	2012-10-29	73	287.5	NA	Single	Standard	0	0	0	0	0	0	1	0	0	0	0	0	0	0	0	0	0	0	0	1	30	234	4	52	7.76	5.844	-0.935484	-0.48	-0.2395	-0.551661	1	63	176	4	96	7.928	2.404
1095	Charles River	Portage	P03	CJF	GT	2012-08-20	2012-10-29	70	287.5	NA	Single	Standard	0	0	0	0	0	0	1	0	0	0	0	0	0	0	0	0	0	0	0	10	38	230	32	68	7.136	5.036	-0.583333	-0.36	-0.2625	-0.401944	17	55	170	44	96	6.684	3.168
1096	Charles River	Portage	P03	CJF	ST	2012-08-20	2012-10-29	70	287.5	NA	Single	Standard	0	0	0	0	0	0	1	0	0	0	0	0	0	0	0	0	0	0	0	20	4	278	52	12	6.764	7.16	0.666667	0.4	0.0495	0.372056	18	2	133	56	8	6.756	7.8
1097	Charles River	Portage	P03	CJF	IR	2012-08-20	2012-10-29	70	287.5	NA	Single	Standard	0	0	0	0	0	0	1	0	0	0	0	0	0	0	0	0	0	0	0	6	16	168	16	28	7.656	7.184	-0.454545	-0.12	-0.059	-0.211182	0	25	259	0	32	8	7.152
1098	Charles River	Portage	P03	CJF	IR	2012-08-20	2012-10-29	70	287.5	NA	Single	Standard	0	0	0	0	0	0	1	0	0	0	0	0	0	0	0	0	0	0	0	1	15	223	4	32	7.908	6.612	-0.875	-0.28	-0.162	-0.439	0	6	120	0	16	8	7.716
109	Harlan	Indianapolis	202C	CJF	GT	2011-12-30	2012-03-12	73	287	NA	Single	Standard	0	0	0	0	0	0	1	0	0	0	0	0	0	0	0	0	0	0	0	21	12	111	36	24	6.836	6.592	0.272727	0.12	-0.0305	0.120742	4	21	79	4	52	7.788	5.524
10	Harlan	Indianapolis	217	ESC	ST	2011-12-16	2012-02-20	66	250	NA	Single	Reverse	0	0	0	0	0	0	0	0	0	0	0	0	0	0	0	0	0	0	0	18	12	213	40	28	6.884	7.204	0.2	0.12	0.04	0.12	79	35	225	96	80	3.344	4.748
1100	Charles River	Portage	P03	CJF	IR	2012-08-20	2012-10-29	70	287.5	NA	Single	Standard	0	0	0	0	0	0	1	0	0	0	0	0	0	0	0	0	0	0	0	13	24	277	36	44	6.748	5.584	-0.297297	-0.08	-0.1455	-0.174266	27	58	240	64	96	5.672	2.744
1101	Charles River	Portage	P03	CJF	GT	2012-08-20	2012-10-29	70	287.5	NA	Single	Standard	0	0	0	0	0	0	1	0	0	0	0	0	0	0	0	0	0	0	0	0	2	39	0	4	8	7.872	-1	-0.04	-0.016	-0.352	0	11	119	0	24	8	7.148
1102	Charles River	Portage	P03	CJF	IR	2012-08-20	2012-10-29	70	287.5	NA	Single	Standard	0	0	0	0	0	0	1	0	0	0	0	0	0	0	0	0	0	0	0	0	70	523	0	76	8	4.148	-1	-0.76	-0.4815	-0.747167	0	71	421	0	56	8	4.896
1103	Charles River	Portage	P03	CJF	GT	2012-08-20	2012-10-29	70	287.5	NA	Single	Standard	0	0	0	0	0	0	1	0	0	0	0	0	0	0	0	0	0	0	0	10	34	405	20	40	6.908	5.932	-0.545455	-0.2	-0.122	-0.289152	1	36	163	4	68	7.956	4.892
1104	Charles River	Portage	P03	CJF	IR	2012-08-20	2012-10-29	70	287.5	NA	Single	Standard	0	0	0	0	0	0	1	0	0	0	0	0	0	0	0	0	0	0	0	16	26	324	36	68	6.712	5.372	-0.238095	-0.32	-0.1675	-0.241865	8	53	214	32	96	7.336	2.952
1105	Charles River	Portage	P10	CJF	ST	2012-08-20	2012-10-29	70	287.5	NA	Single	Standard	0	0	0	0	0	0	1	0	0	0	0	0	0	0	0	0	0	0	0	2	32	421	8	52	7.904	5.94	-0.882353	-0.44	-0.2455	-0.522618	56	29	333	68	44	5.564	5.26
1107	Charles River	Portage	P10	CJF	IR	2012-08-20	2012-10-29	70	287.5	NA	Single	Standard	0	0	0	0	0	0	1	0	0	0	0	0	0	0	0	0	0	0	0	4	8	206	12	20	7.872	6.736	-0.333333	-0.08	-0.142	-0.185111	12	11	226	24	32	7.168	6.512
1108	Charles River	Portage	P10	CJF	IR	2012-08-20	2012-10-29	70	287.5	NA	Single	Standard	0	0	0	0	0	0	1	0	0	0	0	0	0	0	0	0	0	0	0	15	41	382	40	76	6.6	4.6	-0.464286	-0.36	-0.25	-0.358095	30	43	197	60	96	5.856	2.984
1109	Charles River	Portage	P10	CJF	ST	2012-08-20	2012-10-29	70	287.5	NA	Single	Standard	0	0	0	0	0	0	1	0	0	0	0	0	0	0	0	0	0	0	0	35	3	324	52	12	5.644	7.272	0.842105	0.4	0.2035	0.481868	50	2	140	80	8	4.632	7.576
110	Harlan	Indianapolis	202C	CJF	GT	2011-12-30	2012-03-12	73	287	NA	Single	Standard	0	0	0	0	0	0	1	0	0	0	0	0	0	0	0	0	0	0	0	9	17	176	20	44	7.168	6.172	-0.307692	-0.24	-0.1245	-0.224064	8	9	142	12	24	7.6	7.62
1110	Charles River	Portage	P10	CJF	IR	2012-08-20	2012-10-29	70	287.5	NA	Single	Standard	0	0	0	0	0	0	1	0	0	0	0	0	0	0	0	0	0	0	0	31	16	261	64	36	4.344	7.156	0.319149	0.28	0.3515	0.316883	15	41	252	44	68	6.692	4.716
1111	Charles River	Portage	P10	CJF	IR	2012-08-20	2012-10-29	70	287.5	NA	Single	Standard	0	0	0	0	0	0	1	0	0	0	0	0	0	0	0	0	0	0	0	6	42	343	12	84	7.708	3.536	-0.75	-0.72	-0.5215	-0.663833	58	59	191	96	80	4.148	3.044
1112	Charles River	Portage	P10	CJF	GT	2012-08-20	2012-10-29	70	287.5	NA	Single	Standard	0	0	0	0	0	0	1	0	0	0	0	0	0	0	0	0	0	0	0	2	16	296	8	36	7.864	6.856	-0.777778	-0.28	-0.126	-0.394593	0	54	285	0	80	8	4.36
1114	Charles River	Portage	P10	CJF	IR	2012-08-20	2012-10-29	70	287.5	NA	Single	Standard	0	0	0	0	0	0	1	0	0	0	0	0	0	0	0	0	0	0	0	2	34	351	8	48	7.804	5.884	-0.888889	-0.4	-0.24	-0.50963	0	34	210	0	52	8	4.968
1115	Charles River	Portage	P09	KP	IR	2012-09-19	2012-11-12	54	250	NA	Paired	Standard	0	0	0	0	0	1	0	0	0	0	0	0	0	0	0	0	0	0	0	0	41	401	0	76	8	4.912	-1	-0.76	-0.386	-0.715333	22	47	497	52	76	6.36	3.772
1116	Charles River	Portage	P09	KP	IR	2012-09-19	2012-11-12	54	250	NA	Paired	Standard	0	0	0	0	0	1	0	0	0	0	0	0	0	0	0	0	0	0	0	26	46	465	48	64	6.244	5.016	-0.277778	-0.16	-0.1535	-0.197093	9	63	546	32	92	7.28	2.72
1117	Charles River	Portage	P09	KP	IR	2012-09-19	2012-11-12	54	250	NA	Paired	Standard	0	0	0	0	0	1	0	0	0	0	0	0	0	0	0	0	0	0	0	11	20	392	40	44	6.832	6.316	-0.290323	-0.04	-0.0645	-0.131608	27	25	208	84	56	6.084	5.468
1118	Charles River	Portage	P09	KP	GT	2012-09-19	2012-11-12	54	250	NA	Paired	Standard	0	0	0	0	0	1	0	0	0	0	0	0	0	0	0	0	0	0	0	0	41	428	0	72	8	4.86	-1	-0.72	-0.3925	-0.704167	1	82	385	4	96	8	2.296
1119	Charles River	Portage	P09	KP	ST	2012-09-19	2012-11-12	54	250	NA	Paired	Standard	0	0	0	0	0	1	0	0	0	0	0	0	0	0	0	0	0	0	0	53	20	485	64	40	5.64	5.78	0.452055	0.24	0.0175	0.236518	121	5	363	84	16	3.34	7.656
111	Harlan	Indianapolis	202C	CJF	GT	2011-12-30	2012-03-12	73	287	NA	Single	Standard	0	0	0	0	0	0	1	0	0	0	0	0	0	0	0	0	0	0	0	0	57	327	0	84	8	4.116	-1	-0.84	-0.4855	-0.775167	0	53	287	0	92	8	2.708
1120	Charles River	Portage	P09	KP	GT	2012-09-19	2012-11-12	54	250	NA	Paired	Standard	0	0	0	0	0	1	0	0	0	0	0	0	0	0	0	0	0	0	0	26	17	329	56	36	5.668	6.448	0.209302	0.2	0.0975	0.168934	4	33	357	12	52	7.372	5.712
1121	Charles River	Portage	P09	KP	GT	2012-09-19	2012-11-12	54	250	NA	Paired	Standard	0	0	0	0	0	1	0	0	0	0	0	0	0	0	0	0	0	0	0	20	6	147	32	12	6.732	7.644	0.538462	0.2	0.114	0.284154	6	23	282	20	44	7.476	6.248
1122	Charles River	Portage	P09	KP	IR	2012-09-19	2012-11-12	54	250	NA	Paired	Standard	0	0	0	0	0	1	0	0	0	0	0	0	0	0	0	0	0	0	0	0	14	205	0	24	8	6.792	-1	-0.24	-0.151	-0.463667	0	19	294	0	32	8	6.412
1123	Charles River	Portage	P09	KP	GT	2012-09-19	2012-11-12	54	250	NA	Paired	Standard	0	0	0	0	0	1	0	0	0	0	0	0	0	0	0	0	0	0	0	3	39	386	12	64	7.456	5.36	-0.857143	-0.52	-0.262	-0.546381	16	43	262	56	72	6.46	4.48
1124	Charles River	Portage	P09	KP	ST	2012-09-19	2012-11-12	54	250	NA	Paired	Standard	0	0	0	0	0	1	0	0	0	0	0	0	0	0	0	0	0	0	0	24	57	449	56	80	6.036	4.088	-0.407407	-0.24	-0.2435	-0.296969	23	50	306	48	80	6.508	4.444
1125	Charles River	Portage	P09	KP	IR	2012-09-19	2012-11-12	54	250	NA	Paired	Standard	0	0	0	0	0	1	0	0	0	0	0	0	0	0	0	0	0	0	0	40	22	552	68	36	5.048	6.004	0.290323	0.32	0.1195	0.243274	59	22	445	92	36	4.12	5.84
1126	Charles River	Portage	P09	KP	GT	2012-09-19	2012-11-12	54	250	NA	Paired	Standard	0	0	0	0	0	1	0	0	0	0	0	0	0	0	0	0	0	0	0	0	16	234	0	36	8	6.168	-1	-0.36	-0.229	-0.529667	0	46	347	0	72	8	3.908
1127	Charles River	Portage	P09	KP	GT	2012-09-19	2012-11-12	54	250	NA	Paired	Standard	0	0	0	0	0	1	0	0	0	0	0	0	0	0	0	0	0	0	0	16	14	279	32	32	6.724	6.656	0.0666667	0	-0.0085	0.0193889	1	67	526	4	72	7.86	4.692
1128	Charles River	Portage	P09	KP	GT	2012-09-19	2012-11-12	54	250	NA	Paired	Standard	0	0	0	0	0	1	0	0	0	0	0	0	0	0	0	0	0	0	0	1	29	297	4	56	7.944	5.544	-0.933333	-0.52	-0.3	-0.584444	0	69	576	0	96	8	3.084
1129	Charles River	Portage	P09	KP	GT	2012-09-19	2012-11-12	54	250	NA	Paired	Standard	0	0	0	0	0	1	0	0	0	0	0	0	0	0	0	0	0	0	0	11	25	294	40	60	6.412	5.244	-0.388889	-0.2	-0.146	-0.244963	14	62	346	52	84	6.784	3.776
112	Harlan	Indianapolis	202C	CJF	GT	2011-12-30	2012-03-12	73	287	NA	Single	Standard	0	0	0	0	0	0	1	0	0	0	0	0	0	0	0	0	0	0	0	18	33	244	24	60	7.316	5.772	-0.294118	-0.36	-0.193	-0.282373	9	41	127	20	88	7.396	2.916
1130	Charles River	Portage	P09	KP	GT	2012-09-19	2012-11-12	54	250	NA	Paired	Standard	0	0	0	0	0	1	0	0	0	0	0	0	0	0	0	0	0	0	0	8	38	460	20	76	7.384	5.108	-0.652174	-0.56	-0.2845	-0.498891	9	71	267	24	96	7.284	2.836
1131	Charles River	Portage	P09	KP	GT	2012-09-19	2012-11-12	54	250	NA	Paired	Standard	0	0	0	0	0	1	0	0	0	0	0	0	0	0	0	0	0	0	0	0	2	109	0	4	8	7.876	-1	-0.04	-0.0155	-0.351833	0	15	266	0	24	8	6.58
1132	Charles River	Portage	P09	KP	IR	2012-09-19	2012-11-12	54	250	NA	Paired	Standard	0	0	0	0	0	1	0	0	0	0	0	0	0	0	0	0	0	0	0	4	33	308	16	44	7.572	5.708	-0.783784	-0.28	-0.233	-0.432261	5	35	375	12	76	7.352	3.76
1134	Charles River	Portage	P09	KP	ST	2012-09-19	2012-11-12	54	250	NA	Paired	Standard	0	0	0	0	0	1	0	0	0	0	0	0	0	0	0	0	0	0	0	7	47	474	16	56	7.412	5.54	-0.740741	-0.4	-0.234	-0.458247	8	56	355	24	80	7.664	3.808
1135	Charles River	Portage	P09	KP	IR	2012-09-19	2012-11-12	54	250	NA	Paired	Standard	0	0	0	0	0	1	0	0	0	0	0	0	0	0	0	0	0	0	0	31	3	369	56	12	5.784	7.096	0.823529	0.44	0.164	0.475843	8	32	180	24	68	7.516	5.928
1136	Charles River	Portage	P09	KP	IR	2012-09-19	2012-11-12	54	250	NA	Paired	Standard	0	0	0	0	0	1	0	0	0	0	0	0	0	0	0	0	0	0	0	1	20	290	4	52	7.972	5.616	-0.904762	-0.48	-0.2945	-0.559754	7	1	164	24	4	7.316	7.788
1137	Charles River	Portage	P09	KP	ST	2012-09-19	2012-11-12	54	250	NA	Paired	Standard	0	0	0	0	0	1	0	0	0	0	0	0	0	0	0	0	0	0	0	0	72	484	0	76	8	3.876	-1	-0.76	-0.5155	-0.7585	1	22	258	4	60	7.868	5.264
1138	Charles River	Portage	P09	KP	GT	2012-09-19	2012-11-12	54	250	NA	Paired	Standard	0	0	0	0	0	1	0	0	0	0	0	0	0	0	0	0	0	0	0	9	20	295	24	48	6.764	5.8	-0.37931	-0.24	-0.1205	-0.246603	3	93	444	8	84	7.656	2.876
1139	Charles River	Portage	P09	KP	GT	2012-09-19	2012-11-12	54	250	NA	Paired	Standard	0	0	0	0	0	1	0	0	0	0	0	0	0	0	0	0	0	0	0	49	2	373	76	4	4.82	7.824	0.921569	0.72	0.3755	0.672356	6	1	198	24	4	7.344	7.748
113	Harlan	Indianapolis	202C	CJF	IR	2011-12-30	2012-03-12	73	287	NA	Single	Standard	0	0	0	0	0	0	1	0	0	0	0	0	0	0	0	0	0	0	0	12	10	204	32	28	6.804	6.888	0.0909091	0.04	0.0105	0.0471364	16	23	144	48	44	6.692	6.136
1140	Charles River	Portage	P09	KP	IR	2012-09-19	2012-11-12	54	250	NA	Paired	Standard	0	0	0	0	0	1	0	0	0	0	0	0	0	0	0	0	0	0	0	22	32	450	60	64	5.832	5.592	-0.185185	-0.04	-0.03	-0.0850617	21	72	382	48	100	6.308	2.236
1141	Charles River	Portage	P09	KP	IR	2012-09-19	2012-11-12	54	250	NA	Paired	Standard	0	0	0	0	0	1	0	0	0	0	0	0	0	0	0	0	0	0	0	3	9	234	8	20	7.652	7.088	-0.5	-0.12	-0.0705	-0.230167	2	38	158	8	52	7.964	5.288
1144	Charles River	Portage	P09	KP	GT	2012-09-19	2012-11-12	54	250	NA	Paired	Standard	0	0	0	0	0	1	0	0	0	0	0	0	0	0	0	0	0	0	0	1	38	467	4	60	7.744	4.68	-0.948718	-0.56	-0.383	-0.630573	0	55	310	0	80	8	4.22
1145	Charles River	Portage	P09	KP	GT	2012-09-19	2012-11-12	54	250	NA	Paired	Standard	0	0	0	0	0	1	0	0	0	0	0	0	0	0	0	0	0	0	0	13	18	217	16	36	6.992	6.704	-0.16129	-0.2	-0.036	-0.13243	3	57	356	12	72	7.552	3.652
1146	Charles River	Portage	P09	KP	GT	2012-09-19	2012-11-12	54	250	NA	Paired	Standard	0	0	0	0	0	1	0	0	0	0	0	0	0	0	0	0	0	0	0	4	21	308	16	40	7.68	5.968	-0.68	-0.24	-0.214	-0.378	4	19	247	16	36	7.7	6.672
1147	Charles River	Portage	P09	KP	GT	2012-09-19	2012-11-12	54	250	NA	Paired	Standard	0	0	0	0	0	1	0	0	0	0	0	0	0	0	0	0	0	0	0	0	36	372	0	48	8	5.848	-1	-0.48	-0.269	-0.583	0	69	379	0	68	8	4.696
1148	Charles River	Portage	P09	KP	GT	2012-09-19	2012-11-12	54	250	NA	Paired	Standard	0	0	0	0	0	1	0	0	0	0	0	0	0	0	0	0	0	0	0	0	43	538	0	64	8	4.496	-1	-0.64	-0.438	-0.692667	0	49	314	0	88	8	3.092
1149	Charles River	Portage	P09	KP	IR	2012-09-19	2012-11-12	54	250	NA	Paired	Standard	0	0	0	0	0	1	0	0	0	0	0	0	0	0	0	0	0	0	0	4	24	459	16	48	7.392	5.624	-0.714286	-0.32	-0.221	-0.418429	1	60	239	4	88	7.996	4.288
114	Harlan	Indianapolis	202C	CJF	ST	2011-12-30	2012-03-12	73	287	NA	Single	Standard	0	0	0	0	0	0	1	0	0	0	0	0	0	0	0	0	0	0	0	0	6	219	0	20	8	6.836	-1	-0.2	-0.1455	-0.4485	11	7	132	28	8	7.292	7.456
1150	Charles River	Portage	P09	KP	IR	2012-09-19	2012-11-12	54	250	NA	Paired	Standard	0	0	0	0	0	1	0	0	0	0	0	0	0	0	0	0	0	0	0	2	63	534	4	76	7.896	4.096	-0.938462	-0.72	-0.475	-0.711154	0	94	571	0	88	8	2.652
1152	Charles River	Portage	P09	KP	IR	2012-09-19	2012-11-12	54	250	NA	Paired	Standard	0	0	0	0	0	1	0	0	0	0	0	0	0	0	0	0	0	0	0	3	51	442	8	76	7.724	4.232	-0.888889	-0.68	-0.4365	-0.668463	44	13	227	56	40	6.204	5.988
1153	Charles River	Portage	P09	KP	IR	2012-09-19	2012-11-12	54	250	NA	Paired	Standard	0	0	0	0	0	1	0	0	0	0	0	0	0	0	0	0	0	0	0	4	19	235	12	36	7.5	6.148	-0.652174	-0.24	-0.169	-0.353725	1	39	204	4	68	7.756	4.776
1154	Charles River	Portage	P09	KP	GT	2012-09-19	2012-11-12	54	250	NA	Paired	Standard	0	0	0	0	0	1	0	0	0	0	0	0	0	0	0	0	0	0	0	16	37	327	40	60	6.496	5.452	-0.396226	-0.2	-0.1305	-0.242242	3	37	325	8	76	7.712	5.028
1155	Charles River	Portage	P09	KP	GT	2012-09-19	2012-11-12	54	250	NA	Paired	Standard	0	0	0	0	0	1	0	0	0	0	0	0	0	0	0	0	0	0	0	0	77	580	0	76	8	4.264	-1	-0.76	-0.467	-0.742333	0	40	329	0	56	8	5.192
1156	Charles River	Portage	P09	KP	IR	2012-09-19	2012-11-12	54	250	NA	Paired	Standard	0	0	0	0	0	1	0	0	0	0	0	0	0	0	0	0	0	0	0	29	27	426	44	52	6.064	5.26	0.0357143	-0.08	-0.1005	-0.0482619	43	42	311	80	76	4.716	4.632
1157	Charles River	Portage	P09	KP	IR	2012-09-19	2012-11-12	54	250	NA	Paired	Standard	0	0	0	0	0	1	0	0	0	0	0	0	0	0	0	0	0	0	0	15	48	446	44	84	6.64	2.724	-0.52381	-0.4	-0.4895	-0.471103	4	48	177	12	76	7.52	4.196
1158	Charles River	Portage	P09	KP	IR	2012-09-19	2012-11-12	54	250	NA	Paired	Standard	0	0	0	0	0	1	0	0	0	0	0	0	0	0	0	0	0	0	0	16	14	175	28	24	6.672	6.864	0.0666667	0.04	0.024	0.0435556	13	23	184	28	40	6.852	6.076
1159	Charles River	Portage	P09	KP	GT	2012-09-19	2012-11-12	54	250	NA	Paired	Standard	0	0	0	0	0	1	0	0	0	0	0	0	0	0	0	0	0	0	0	5	20	290	12	28	7.348	6.244	-0.6	-0.16	-0.138	-0.299333	2	17	189	8	32	7.704	7.052
1160	Charles River	Portage	P09	KP	IR	2012-09-19	2012-11-12	54	250	NA	Paired	Standard	0	0	0	0	0	1	0	0	0	0	0	0	0	0	0	0	0	0	0	2	2	138	8	4	7.86	7.844	0	0.04	-0.002	0.0126667	0	12	82	0	20	8	7.32
1161	Charles River	Portage	P09	KP	GT	2012-09-19	2012-11-12	54	250	NA	Paired	Standard	0	0	0	0	0	1	0	0	0	0	0	0	0	0	0	0	0	0	0	0	37	337	0	56	8	5.176	-1	-0.56	-0.353	-0.637667	1	35	131	4	64	7.692	4.824
1162	Charles River	Portage	P09	KP	IR	2012-09-19	2012-11-12	54	250	NA	Paired	Standard	0	0	0	0	0	1	0	0	0	0	0	0	0	0	0	0	0	0	0	3	29	552	12	64	7.812	5.176	-0.8125	-0.52	-0.3295	-0.554	0	53	430	0	84	8	3.524
1163	Charles River	Portage	P09	LMY	ST	2012-09-15	2012-11-12	58	212.5	NA	Single	Reverse	0	0	0	0	0	0	0	0	0	0	0	0	0	0	0	0	1	0	0	15	7	177	28	20	7.104	6.972	0.363636	0.08	-0.0165	0.142379	0	15	146	0	40	8	6.524
1164	Charles River	Portage	P09	LMY	IR	2012-09-15	2012-11-12	58	212.5	NA	Single	Reverse	0	0	0	0	0	0	0	0	0	0	0	0	0	0	0	0	1	0	0	14	14	302	48	32	6.536	7.136	0	0.16	0.075	0.0783333	21	45	166	60	76	5.48	5.444
1165	Charles River	Portage	P09	LMY	IR	2012-09-15	2012-11-12	58	212.5	NA	Single	Reverse	0	0	0	0	0	0	0	0	0	0	0	0	0	0	0	0	1	0	0	18	28	245	52	48	6.152	6.472	-0.217391	0.04	0.04	-0.0457971	2	6	82	8	16	7.984	7.252
1166	Charles River	Portage	P09	LMY	IR	2012-09-15	2012-11-12	58	212.5	NA	Single	Reverse	0	0	0	0	0	0	0	0	0	0	0	0	0	0	0	0	1	0	0	0	69	534	0	84	8	3.68	-1	-0.84	-0.54	-0.793333	1	66	282	4	84	7.844	2.884
1167	Charles River	Portage	P09	LMY	GT	2012-09-15	2012-11-12	58	212.5	NA	Single	Reverse	0	0	0	0	0	0	0	0	0	0	0	0	0	0	0	0	1	0	0	2	23	409	4	60	7.736	5.584	-0.84	-0.56	-0.269	-0.556333	8	34	299	24	80	7.628	3.764
1168	Charles River	Portage	P09	LMY	IR	2012-09-15	2012-11-12	58	212.5	NA	Single	Reverse	0	0	0	0	0	0	0	0	0	0	0	0	0	0	0	0	1	0	0	3	32	386	12	64	7.828	5.052	-0.828571	-0.52	-0.347	-0.56519	0	48	340	0	68	8	4.46
1169	Charles River	Portage	P09	LMY	IR	2012-09-15	2012-11-12	58	212.5	NA	Single	Reverse	0	0	0	0	0	0	0	0	0	0	0	0	0	0	0	0	1	0	0	39	22	306	72	64	4.196	5.444	0.278689	0.08	0.156	0.171563	62	39	125	100	92	3.092	3.912
116	Harlan	Dublin	231	CJF	IR	2011-12-16	2012-03-12	87	287	NA	Single	Standard	0	0	0	0	0	0	1	0	0	0	0	0	0	0	0	0	0	0	0	27	14	142	60	32	5.864	7.004	0.317073	0.28	0.1425	0.246524	25	34	192	72	60	5.752	5.4
1170	Charles River	Portage	P09	LMY	IR	2012-09-15	2012-11-12	58	212.5	NA	Single	Reverse	0	0	0	0	0	0	0	0	0	0	0	0	0	0	0	0	1	0	0	8	9	390	24	32	7.468	6.684	-0.0588235	-0.08	-0.098	-0.0789412	1	9	358	4	28	7.976	7.404
1171	Charles River	Portage	P09	LMY	IR	2012-09-15	2012-11-12	58	212.5	NA	Single	Reverse	0	0	0	0	0	0	0	0	0	0	0	0	0	0	0	0	1	0	0	1	29	195	4	60	7.952	5.752	-0.933333	-0.56	-0.275	-0.589444	7	24	192	24	48	7.304	5.344
1172	Charles River	Portage	P09	LMY	GT	2012-09-15	2012-11-12	58	212.5	NA	Single	Reverse	0	0	0	0	0	0	0	0	0	0	0	0	0	0	0	0	1	0	0	0	7	118	0	16	8	7.428	-1	-0.16	-0.0715	-0.4105	1	8	180	4	20	7.98	6.888
1173	Charles River	Portage	P09	LMY	IR	2012-09-15	2012-11-12	58	212.5	NA	Single	Reverse	0	0	0	0	0	0	0	0	0	0	0	0	0	0	0	0	1	0	0	2	55	485	8	80	7.712	3.588	-0.929825	-0.72	-0.5155	-0.721775	23	46	277	64	72	6.244	4.108
1174	Charles River	Portage	P09	LMY	GT	2012-09-15	2012-11-12	58	212.5	NA	Single	Reverse	0	0	0	0	0	0	0	0	0	0	0	0	0	0	0	0	1	0	0	0	4	118	0	12	8	7.148	-1	-0.12	-0.1065	-0.408833	0	8	90	0	20	8	7.3
1175	Charles River	Portage	P09	LMY	GT	2012-09-15	2012-11-12	58	212.5	NA	Single	Reverse	0	0	0	0	0	0	0	0	0	0	0	0	0	0	0	0	1	0	0	11	40	608	32	64	7.012	5.112	-0.568627	-0.32	-0.2375	-0.375376	4	44	268	12	76	7.732	3.692
1176	Charles River	Portage	P09	LMY	GT	2012-09-15	2012-11-12	58	212.5	NA	Single	Reverse	0	0	0	0	0	0	0	0	0	0	0	0	0	0	0	0	1	0	0	11	42	385	32	60	7.192	5.144	-0.584906	-0.28	-0.256	-0.373635	1	70	367	4	84	7.884	2.976
1177	Charles River	Portage	P09	LMY	GT	2012-09-15	2012-11-12	58	212.5	NA	Single	Reverse	0	0	0	0	0	0	0	0	0	0	0	0	0	0	0	0	1	0	0	0	10	239	0	28	8	7.176	-1	-0.28	-0.103	-0.461	0	27	228	0	60	8	5.004
1178	Charles River	Portage	P09	LMY	IR	2012-09-15	2012-11-12	58	212.5	NA	Single	Reverse	0	0	0	0	0	0	0	0	0	0	0	0	0	0	0	0	1	0	0	19	27	330	40	52	6.712	5.652	-0.173913	-0.12	-0.1325	-0.142138	17	49	215	52	80	6.828	3.424
117	Harlan	Dublin	231	CJF	IR	2011-12-16	2012-03-12	87	287	NA	Single	Standard	0	0	0	0	0	0	1	0	0	0	0	0	0	0	0	0	0	0	0	2	10	123	4	28	7.872	7.14	-0.666667	-0.24	-0.0915	-0.332722	0	9	61	0	20	8	6.932
1180	Charles River	Portage	P09	LMY	GT	2012-09-15	2012-11-12	58	212.5	NA	Single	Reverse	0	0	0	0	0	0	0	0	0	0	0	0	0	0	0	0	1	0	0	0	3	50	0	8	8	7.776	-1	-0.08	-0.028	-0.369333	0	10	142	0	24	8	7.248
1181	Charles River	Portage	P09	LMY	GT	2012-09-15	2012-11-12	58	212.5	NA	Single	Reverse	0	0	0	0	0	0	0	0	0	0	0	0	0	0	0	0	1	0	0	0	37	276	0	56	8	5.612	-1	-0.56	-0.2985	-0.6195	3	48	300	12	72	7.752	4.66
1182	Charles River	Portage	P09	LMY	GT	2012-09-15	2012-11-12	58	212.5	NA	Single	Reverse	0	0	0	0	0	0	0	0	0	0	0	0	0	0	0	0	1	0	0	0	13	145	0	16	8	7.304	-1	-0.16	-0.087	-0.415667	2	21	179	4	32	7.744	6.564
1183	Charles River	Portage	P09	LMY	IR	2012-09-15	2012-11-12	58	212.5	NA	Single	Reverse	0	0	0	0	0	0	0	0	0	0	0	0	0	0	0	0	1	0	0	20	55	419	48	80	6.544	3.364	-0.466667	-0.32	-0.3975	-0.394722	38	36	232	60	76	5.636	3.816
1184	Charles River	Portage	P09	LMY	IR	2012-09-15	2012-11-12	58	212.5	NA	Single	Reverse	0	0	0	0	0	0	0	0	0	0	0	0	0	0	0	0	1	0	0	0	2	35	0	4	8	7.904	-1	-0.04	-0.012	-0.350667	0	5	111	0	12	8	7.624
1185	Charles River	Portage	P09	LMY	GT	2012-09-15	2012-11-12	58	212.5	NA	Single	Reverse	0	0	0	0	0	0	0	0	0	0	0	0	0	0	0	0	1	0	0	1	34	369	4	68	7.776	4.884	-0.942857	-0.64	-0.3615	-0.648119	0	88	338	0	92	8	2.268
1186	Charles River	Portage	P09	LMY	IR	2012-09-15	2012-11-12	58	212.5	NA	Single	Reverse	0	0	0	0	0	0	0	0	0	0	0	0	0	0	0	0	1	0	0	4	3	42	8	4	7.624	7.816	0.142857	0.04	0.024	0.0689524	2	3	77	8	4	7.928	7.688
1189	Charles River	Portage	P09	LMY	GT	2012-09-15	2012-11-12	58	212.5	NA	Single	Reverse	0	0	0	0	0	0	0	0	0	0	0	0	0	0	0	0	1	0	0	15	23	383	40	48	6.34	6.144	-0.210526	-0.08	-0.0245	-0.105009	0	88	340	0	96	8	2.444
1190	Charles River	Portage	P09	LMY	GT	2012-09-15	2012-11-12	58	212.5	NA	Single	Reverse	0	0	0	0	0	0	0	0	0	0	0	0	0	0	0	0	1	0	0	7	10	262	16	36	7.424	6.896	-0.176471	-0.2	-0.066	-0.14749	3	17	186	12	36	7.556	7.28
1191	Charles River	Portage	P09	LMY	GT	2012-09-15	2012-11-12	58	212.5	NA	Single	Reverse	0	0	0	0	0	0	0	0	0	0	0	0	0	0	0	0	1	0	0	0	61	366	0	80	8	4.08	-1	-0.8	-0.49	-0.763333	0	82	489	0	92	8	2.36
1193	Charles River	Portage	P09	LMY	ST	2012-09-15	2012-11-12	58	212.5	NA	Single	Reverse	0	0	0	0	0	0	0	0	0	0	0	0	0	0	0	0	1	0	0	5	10	227	20	28	7.584	7.408	-0.333333	-0.08	-0.022	-0.145111	32	11	111	72	28	5.184	7.492
1194	Charles River	Portage	P09	LMY	GT	2012-09-15	2012-11-12	58	212.5	NA	Single	Reverse	0	0	0	0	0	0	0	0	0	0	0	0	0	0	0	0	1	0	0	1	12	150	4	28	7.776	6.744	-0.846154	-0.24	-0.129	-0.405051	1	20	240	4	32	7.896	7.156
1195	Charles River	Portage	P09	LMY	GT	2012-09-15	2012-11-12	58	212.5	NA	Single	Reverse	0	0	0	0	0	0	0	0	0	0	0	0	0	0	0	0	1	0	0	12	20	370	36	48	6.804	5.492	-0.25	-0.12	-0.164	-0.178	3	52	297	12	80	7.84	3.548
1196	Charles River	Portage	P09	LMY	GT	2012-09-15	2012-11-12	58	212.5	NA	Single	Reverse	0	0	0	0	0	0	0	0	0	0	0	0	0	0	0	0	1	0	0	1	64	458	4	84	7.692	4.408	-0.969231	-0.8	-0.4105	-0.726577	0	47	381	0	80	8	4.096
1197	Charles River	Portage	P09	LMY	GT	2012-09-15	2012-11-12	58	212.5	NA	Single	Reverse	0	0	0	0	0	0	0	0	0	0	0	0	0	0	0	0	1	0	0	1	30	445	4	72	7.808	5.496	-0.935484	-0.68	-0.289	-0.634828	0	63	356	0	84	8	3.464
1198	Charles River	Portage	P09	LMY	GT	2012-09-15	2012-11-12	58	212.5	NA	Single	Reverse	0	0	0	0	0	0	0	0	0	0	0	0	0	0	0	0	1	0	0	2	9	140	4	16	7.772	7.34	-0.636364	-0.12	-0.054	-0.270121	4	6	157	12	24	7.596	7.192
1199	Charles River	Portage	P09	LMY	IR	2012-09-15	2012-11-12	58	212.5	NA	Single	Reverse	0	0	0	0	0	0	0	0	0	0	0	0	0	0	0	0	1	0	0	3	31	444	12	60	7.58	5.388	-0.823529	-0.48	-0.274	-0.525843	8	46	197	28	72	7.196	4.612
119	Harlan	Dublin	231	CJF	IR	2011-12-16	2012-03-12	87	287	NA	Single	Standard	0	0	0	0	0	0	1	0	0	0	0	0	0	0	0	0	0	0	0	9	24	135	16	40	7.176	6.052	-0.454545	-0.24	-0.1405	-0.278348	4	28	135	12	52	7.556	5.712
11	Harlan	Indianapolis	217	ESC	ST	2011-12-16	2012-02-20	66	250	NA	Single	Reverse	0	0	0	0	0	0	0	0	0	0	0	0	0	0	0	0	0	0	0	6	15	303	24	28	7.468	7.104	-0.428571	-0.04	-0.0455	-0.171357	14	12	97	32	28	7.052	7.08
1200	Charles River	Portage	P09	LMY	IR	2012-09-15	2012-11-12	58	212.5	NA	Single	Reverse	0	0	0	0	0	0	0	0	0	0	0	0	0	0	0	0	1	0	0	19	8	271	40	24	6.82	7.312	0.407407	0.16	0.0615	0.209636	8	26	213	24	60	7.22	5.044
1201	Charles River	Portage	P09	LMY	GT	2012-09-15	2012-11-12	58	212.5	NA	Single	Reverse	0	0	0	0	0	0	0	0	0	0	0	0	0	0	0	0	1	0	0	0	22	334	0	40	8	6.712	-1	-0.4	-0.161	-0.520333	0	41	278	0	68	8	5.516
1202	Charles River	Portage	P09	LMY	GT	2012-09-15	2012-11-12	58	212.5	NA	Single	Reverse	0	0	0	0	0	0	0	0	0	0	0	0	0	0	0	0	1	0	0	0	32	192	0	64	8	5.504	-1	-0.64	-0.312	-0.650667	0	92	293	0	96	8	2.408
1203	Charles River	Portage	P09	LMY	GT	2012-09-15	2012-11-12	58	212.5	NA	Single	Reverse	0	0	0	0	0	0	0	0	0	0	0	0	0	0	0	0	1	0	0	1	16	186	4	32	7.696	6.768	-0.882353	-0.28	-0.116	-0.426118	0	18	181	0	52	8	6.224
1205	Charles River	Portage	P09	LMY	GT	2012-09-15	2012-11-12	58	212.5	NA	Single	Reverse	0	0	0	0	0	0	0	0	0	0	0	0	0	0	0	0	1	0	0	17	39	413	48	76	6.044	4.116	-0.392857	-0.28	-0.241	-0.304619	10	32	175	36	64	6.472	5.684
1206	Charles River	Portage	P09	LMY	IR	2012-09-15	2012-11-12	58	212.5	NA	Single	Reverse	0	0	0	0	0	0	0	0	0	0	0	0	0	0	0	0	1	0	0	2	0	36	4	0	7.788	8	1	0.04	0.0265	0.3555	0	2	75	0	8	8	7.724
1207	Charles River	Portage	P09	LMY	IR	2012-09-15	2012-11-12	58	212.5	NA	Single	Reverse	0	0	0	0	0	0	0	0	0	0	0	0	0	0	0	0	1	0	0	16	59	384	28	96	6.852	3.108	-0.573333	-0.68	-0.468	-0.573778	7	47	202	20	72	7.388	3.828
1208	Charles River	Portage	P09	LMY	GT	2012-09-15	2012-11-12	58	212.5	NA	Single	Reverse	0	0	0	0	0	0	0	0	0	0	0	0	0	0	0	0	1	0	0	0	16	210	0	44	8	6.008	-1	-0.44	-0.249	-0.563	0	76	463	0	88	8	3.268
1209	Charles River	Portage	P09	LMY	GT	2012-09-15	2012-11-12	58	212.5	NA	Single	Reverse	0	0	0	0	0	0	0	0	0	0	0	0	0	0	0	0	1	0	0	1	44	338	4	72	7.952	3.948	-0.955556	-0.68	-0.5005	-0.712019	0	53	247	0	80	8	3.196
1210	Charles River	Portage	P09	LMY	GT	2012-09-15	2012-11-12	58	212.5	NA	Single	Reverse	0	0	0	0	0	0	0	0	0	0	0	0	0	0	0	0	1	0	0	1	13	232	4	40	7.82	6.528	-0.857143	-0.36	-0.1615	-0.459548	0	20	166	0	36	8	6.164
1211	Charles River	Portage	P09	LMY	GT	2012-09-15	2012-11-12	58	212.5	NA	Single	Reverse	0	0	0	0	0	0	0	0	0	0	0	0	0	0	0	0	1	0	0	14	19	228	32	36	6.88	6.06	-0.151515	-0.04	-0.1025	-0.0980051	0	28	207	0	56	8	5.7
1213	Charles River	Portage	P09	LMY	IR	2012-09-15	2012-11-12	58	212.5	NA	Single	Reverse	0	0	0	0	0	0	0	0	0	0	0	0	0	0	0	0	1	0	0	24	22	244	56	44	6.348	6.024	0.0434783	0.12	-0.0405	0.0409928	26	57	212	64	80	5.844	5.188
1214	Charles River	Portage	P09	LMY	GT	2012-09-15	2012-11-12	58	212.5	NA	Single	Reverse	0	0	0	0	0	0	0	0	0	0	0	0	0	0	0	0	1	0	0	1	10	218	4	24	7.992	7.12	-0.818182	-0.2	-0.109	-0.375727	0	11	164	0	28	8	6.448
1215	Charles River	Portage	P09	LMY	IR	2012-09-15	2012-11-12	58	212.5	NA	Single	Reverse	0	0	0	0	0	0	0	0	0	0	0	0	0	0	0	0	1	0	0	1	12	184	4	28	7.96	6.64	-0.846154	-0.24	-0.165	-0.417051	13	24	170	32	48	6.888	5.904
1216	Charles River	Portage	P09	LMY	GT	2012-09-15	2012-11-12	58	212.5	NA	Single	Reverse	0	0	0	0	0	0	0	0	0	0	0	0	0	0	0	0	1	0	0	0	32	358	0	72	8	5.148	-1	-0.72	-0.3565	-0.692167	0	60	320	0	92	8	4.136
1217	Charles River	Portage	P09	LMY	IR	2012-09-15	2012-11-12	58	212.5	NA	Single	Reverse	0	0	0	0	0	0	0	0	0	0	0	0	0	0	0	0	1	0	0	26	14	324	52	48	6.412	6.084	0.3	0.04	-0.041	0.0996667	24	21	159	48	52	6.864	6.236
1218	Charles River	Portage	P09	LMY	IR	2012-09-15	2012-11-12	58	212.5	NA	Single	Reverse	0	0	0	0	0	0	0	0	0	0	0	0	0	0	0	0	1	0	0	0	76	511	0	80	8	3.896	-1	-0.8	-0.513	-0.771	0	33	202	0	56	8	4.788
1219	Charles River	Portage	P09	LMY	GT	2012-09-15	2012-11-12	58	212.5	NA	Single	Reverse	0	0	0	0	0	0	0	0	0	0	0	0	0	0	0	0	1	0	0	0	2	144	0	4	8	7.8	-1	-0.04	-0.025	-0.355	0	25	176	0	48	8	5.632
121	Harlan	Dublin	231	CJF	GT	2011-12-16	2012-03-12	87	287	NA	Single	Standard	0	0	0	0	0	0	1	0	0	0	0	0	0	0	0	0	0	0	0	1	17	245	4	44	7.772	6.944	-0.888889	-0.4	-0.1035	-0.46413	12	27	285	40	48	7.316	5.692
1220	Charles River	Portage	P09	LMY	GT	2012-09-15	2012-11-12	58	212.5	NA	Single	Reverse	0	0	0	0	0	0	0	0	0	0	0	0	0	0	0	0	1	0	0	0	61	627	0	72	8	4.856	-1	-0.72	-0.393	-0.704333	0	35	277	0	44	8	5.7
1221	Charles River	Portage	P09	LMY	IR	2012-09-15	2012-11-12	58	212.5	NA	Single	Reverse	0	0	0	0	0	0	0	0	0	0	0	0	0	0	0	0	1	0	0	0	1	70	0	4	8	7.968	-1	-0.04	-0.004	-0.348	0	3	122	0	8	8	7.912
1222	Charles River	Portage	P09	LMY	GT	2012-09-15	2012-11-12	58	212.5	NA	Single	Reverse	0	0	0	0	0	0	0	0	0	0	0	0	0	0	0	0	1	0	0	6	36	459	20	56	7.604	5.356	-0.714286	-0.36	-0.281	-0.451762	0	37	327	0	76	8	4.792
1223	Harlan	Indianapolis	217	VL	GT	2012-09-14	2012-11-17	64	262	NA	Single	Standard	0	0	0	0	0	0	0	0	0	0	0	0	0	0	0	0	0	0	0	1	26	327	4	48	7.916	5.724	-0.925926	-0.44	-0.274	-0.546642	0	103	310	0	92	8	2.708
1224	Harlan	Indianapolis	217	VL	GT	2012-09-14	2012-11-17	64	262	NA	Single	Standard	0	0	0	0	0	0	0	0	0	0	0	0	0	0	0	0	0	0	0	5	13	139	12	28	7.66	7.304	-0.444444	-0.16	-0.0445	-0.216315	5	23	124	12	40	7.712	5.892
1226	Harlan	Indianapolis	217	VL	ST	2012-09-14	2012-11-17	64	262	NA	Single	Standard	0	0	0	0	0	0	0	0	0	0	0	0	0	0	0	0	0	0	0	24	19	390	64	44	6.032	6.416	0.116279	0.2	0.048	0.121426	30	33	113	76	80	5.048	4.464
1227	Harlan	Indianapolis	217	VL	ST	2012-09-14	2012-11-17	64	262	NA	Single	Standard	0	0	0	0	0	0	0	0	0	0	0	0	0	0	0	0	0	0	0	32	4	237	60	8	6.052	7.884	0.777778	0.52	0.229	0.508926	23	7	139	44	16	6.244	7.088
1229	Harlan	Indianapolis	217	VL	ST	2012-09-14	2012-11-17	64	262	NA	Single	Standard	0	0	0	0	0	0	0	0	0	0	0	0	0	0	0	0	0	0	0	14	28	246	24	72	7.14	5.068	-0.333333	-0.48	-0.259	-0.357444	13	30	170	28	60	6.9	5.5
122	Harlan	Dublin	231	CJF	ST	2011-12-16	2012-03-12	87	287	NA	Single	Standard	0	0	0	0	0	0	1	0	0	0	0	0	0	0	0	0	0	0	0	23	38	224	64	64	6.06	5.472	-0.245902	0	-0.0735	-0.106467	10	34	153	32	72	7.288	4.76
1230	Harlan	Indianapolis	217	VL	ST	2012-09-14	2012-11-17	64	262	NA	Single	Standard	0	0	0	0	0	0	0	0	0	0	0	0	0	0	0	0	0	0	0	2	21	305	8	52	7.724	5.124	-0.826087	-0.44	-0.325	-0.530362	26	18	121	52	40	6.724	5.816
1232	Harlan	Indianapolis	217	VL	ST	2012-09-14	2012-11-17	64	262	NA	Single	Standard	0	0	0	0	0	0	0	0	0	0	0	0	0	0	0	0	0	0	0	20	22	248	60	48	5.888	6.836	-0.047619	0.12	0.1185	0.063627	42	18	108	92	24	3.844	7.352
1233	Harlan	Indianapolis	217	VL	IR	2012-09-14	2012-11-17	64	262	NA	Single	Standard	0	0	0	0	0	0	0	0	0	0	0	0	0	0	0	0	0	0	0	10	50	462	20	84	7.38	3.64	-0.666667	-0.64	-0.4675	-0.591389	0	106	411	0	96	8	2.292
1234	Harlan	Indianapolis	217	VL	ST	2012-09-14	2012-11-17	64	262	NA	Single	Standard	0	0	0	0	0	0	0	0	0	0	0	0	0	0	0	0	0	0	0	20	40	334	44	76	6.32	4.656	-0.333333	-0.32	-0.208	-0.287111	45	8	245	80	20	4.16	7.264
1235	Harlan	Indianapolis	217	VL	ST	2012-09-14	2012-11-17	64	262	NA	Single	Standard	0	0	0	0	0	0	0	0	0	0	0	0	0	0	0	0	0	0	0	6	35	343	20	60	7.516	4.744	-0.707317	-0.4	-0.3465	-0.484606	15	41	234	48	92	6.96	3.352
1236	Harlan	Indianapolis	217	VL	IR	2012-09-14	2012-11-17	64	262	NA	Single	Standard	0	0	0	0	0	0	0	0	0	0	0	0	0	0	0	0	0	0	0	12	43	334	32	68	6.752	4.304	-0.563636	-0.36	-0.306	-0.409879	1	68	194	4	100	7.924	2.528
1237	Harlan	Indianapolis	217	VL	GT	2012-09-14	2012-11-17	64	262	NA	Single	Standard	0	0	0	0	0	0	0	0	0	0	0	0	0	0	0	0	0	0	0	43	12	165	56	24	5.752	6.876	0.563636	0.32	0.1405	0.341379	8	42	166	24	72	7.304	4.516
1239	Harlan	Indianapolis	217	VL	IR	2012-09-14	2012-11-17	64	262	NA	Single	Standard	0	0	0	0	0	0	0	0	0	0	0	0	0	0	0	0	0	0	0	6	40	326	20	72	7.484	4.768	-0.73913	-0.52	-0.3395	-0.532877	33	7	169	68	24	5.1	7.244
123	Harlan	Indianapolis	202A	CJF	IR	2011-12-23	2012-03-12	80	287	NA	Single	Standard	0	0	0	0	0	0	1	0	0	0	0	0	0	0	0	0	0	0	0	0	29	309	0	60	8	4.956	-1	-0.6	-0.3805	-0.660167	0	57	226	0	92	8	3.136
1240	Harlan	Indianapolis	217	VL	ST	2012-09-14	2012-11-17	64	262	NA	Single	Standard	0	0	0	0	0	0	0	0	0	0	0	0	0	0	0	0	0	0	0	0	26	287	0	44	8	6.152	-1	-0.44	-0.231	-0.557	22	30	279	48	56	6.352	5.056
1242	Harlan	Indianapolis	217	VL	IR	2012-09-14	2012-11-17	64	262	NA	Single	Standard	0	0	0	0	0	0	0	0	0	0	0	0	0	0	0	0	0	0	0	17	17	331	56	52	6.276	6.164	0	0.04	-0.014	0.00866667	22	41	136	64	72	6.412	6.056
1243	Harlan	Indianapolis	217	VL	IR	2012-09-14	2012-11-17	64	262	NA	Single	Standard	0	0	0	0	0	0	0	0	0	0	0	0	0	0	0	0	0	0	0	2	32	205	8	56	7.904	5.492	-0.882353	-0.48	-0.3015	-0.554618	0	43	202	0	76	8	3.944
1244	Harlan	Indianapolis	217	VL	ST	2012-09-14	2012-11-17	64	262	NA	Single	Standard	0	0	0	0	0	0	0	0	0	0	0	0	0	0	0	0	0	0	0	15	21	301	28	44	6.948	5.748	-0.166667	-0.16	-0.15	-0.158889	81	15	255	100	28	3.34	7.032
1246	Harlan	Indianapolis	217	VL	ST	2012-09-14	2012-11-17	64	262	NA	Single	Standard	0	0	0	0	0	0	0	0	0	0	0	0	0	0	0	0	0	0	0	0	10	243	0	32	8	7.288	-1	-0.32	-0.089	-0.469667	28	11	122	60	24	6.48	6.792
1247	Charles River	Portage	P09	EGO	IR	2012-09-04	2012-11-28	85	312.5	NA	Single	Standard	0	0	0	0	0	0	0	1	0	0	0	0	0	0	0	0	0	0	0	27	10	283	52	28	6.532	7.136	0.459459	0.24	0.0755	0.25832	2	27	232	8	52	7.668	6.208
1248	Charles River	Portage	P09	EGO	GT	2012-09-04	2012-11-28	85	312.5	NA	Single	Standard	0	0	0	0	0	0	0	1	0	0	0	0	0	0	0	0	0	0	0	1	17	324	4	44	7.88	6.92	-0.888889	-0.4	-0.12	-0.46963	1	72	241	4	84	7.992	4.356
1249	Charles River	Portage	P09	EGO	IR	2012-09-04	2012-11-28	85	312.5	NA	Single	Standard	0	0	0	0	0	0	0	1	0	0	0	0	0	0	0	0	0	0	0	31	37	399	80	76	5.524	4.696	-0.0882353	0.04	-0.1035	-0.0505784	39	50	239	96	96	5.008	3.224
124	Harlan	Indianapolis	202A	CJF	IR	2011-12-23	2012-03-12	80	287	NA	Single	Standard	0	0	0	0	0	0	1	0	0	0	0	0	0	0	0	0	0	0	0	16	13	168	36	32	6.72	6.24	0.103448	0.04	-0.06	0.0278161	14	23	104	40	52	6.868	4.8
1250	Charles River	Portage	P09	EGO	IR	2012-09-04	2012-11-28	85	312.5	NA	Single	Standard	0	0	0	0	0	0	0	1	0	0	0	0	0	0	0	0	0	0	0	47	30	308	60	56	5.288	5.052	0.220779	0.04	-0.0295	0.0770931	34	14	110	52	32	6.024	6.584
1251	Charles River	Portage	P09	EGO	GT	2012-09-04	2012-11-28	85	312.5	NA	Single	Standard	0	0	0	0	0	0	0	1	0	0	0	0	0	0	0	0	0	0	0	0	22	231	0	36	8	6.596	-1	-0.36	-0.1755	-0.511833	0	76	224	0	88	8	4.112
1252	Charles River	Portage	P09	EGO	IR	2012-09-04	2012-11-28	85	312.5	NA	Single	Standard	0	0	0	0	0	0	0	1	0	0	0	0	0	0	0	0	0	0	0	39	40	366	56	52	5.708	5.14	-0.0126582	0.04	-0.071	-0.0145527	19	41	280	48	76	6.588	4.996
1253	Charles River	Portage	P09	EGO	GT	2012-09-04	2012-11-28	85	312.5	NA	Single	Standard	0	0	0	0	0	0	0	1	0	0	0	0	0	0	0	0	0	0	0	0	11	133	0	28	8	6.68	-1	-0.28	-0.165	-0.481667	0	33	155	0	56	8	5.604
1255	Charles River	Portage	P09	EGO	IR	2012-09-04	2012-11-28	85	312.5	NA	Single	Standard	0	0	0	0	0	0	0	1	0	0	0	0	0	0	0	0	0	0	0	5	57	345	12	76	7.812	3.536	-0.83871	-0.64	-0.5345	-0.67107	12	24	177	32	52	7.156	5.788
1256	Charles River	Portage	P09	EGO	GT	2012-09-04	2012-11-28	85	312.5	NA	Single	Standard	0	0	0	0	0	0	0	1	0	0	0	0	0	0	0	0	0	0	0	0	12	160	0	32	8	6.68	-1	-0.32	-0.165	-0.495	0	18	86	0	48	8	6.604
1257	Charles River	Portage	P09	EGO	IR	2012-09-04	2012-11-28	85	312.5	NA	Single	Standard	0	0	0	0	0	0	0	1	0	0	0	0	0	0	0	0	0	0	0	1	41	349	4	48	7.828	5.06	-0.952381	-0.44	-0.346	-0.57946	3	37	215	12	44	7.784	5.44
1258	Charles River	Portage	P09	EGO	IR	2012-09-04	2012-11-28	85	312.5	NA	Single	Standard	0	0	0	0	0	0	0	1	0	0	0	0	0	0	0	0	0	0	0	18	28	289	24	52	7.324	5.292	-0.217391	-0.28	-0.254	-0.250464	15	66	250	36	88	7.24	3.012
1259	Charles River	Portage	P09	EGO	IR	2012-09-04	2012-11-28	85	312.5	NA	Single	Standard	0	0	0	0	0	0	0	1	0	0	0	0	0	0	0	0	0	0	0	0	51	331	0	68	8	4.208	-1	-0.68	-0.474	-0.718	12	68	212	28	80	7.488	3.384
125	Harlan	Indianapolis	202A	CJF	ST	2011-12-23	2012-03-12	80	287	NA	Single	Standard	0	0	0	0	0	0	1	0	0	0	0	0	0	0	0	0	0	0	0	23	17	202	56	52	6.484	5.448	0.15	0.04	-0.1295	0.0201667	52	4	92	88	8	4.64	7.736
1261	Charles River	Portage	P09	EGO	IR	2012-09-04	2012-11-28	85	312.5	NA	Single	Standard	0	0	0	0	0	0	0	1	0	0	0	0	0	0	0	0	0	0	0	11	21	370	28	48	7.052	6.616	-0.3125	-0.2	-0.0545	-0.189	2	31	277	8	56	7.828	5.76
1262	Charles River	Portage	P09	EGO	IR	2012-09-04	2012-11-28	85	312.5	NA	Single	Standard	0	0	0	0	0	0	0	1	0	0	0	0	0	0	0	0	0	0	0	22	69	524	44	76	6.632	3.672	-0.516484	-0.32	-0.37	-0.402161	19	73	302	48	88	6.14	2.868
1265	Charles River	Portage	P09	EGO	GT	2012-09-04	2012-11-28	85	312.5	NA	Single	Standard	0	0	0	0	0	0	0	1	0	0	0	0	0	0	0	0	0	0	0	0	5	56	0	12	8	7.476	-1	-0.12	-0.0655	-0.395167	0	13	71	0	28	8	6.848
1266	Charles River	Portage	P09	EGO	ST	2012-09-04	2012-11-28	85	312.5	NA	Single	Standard	0	0	0	0	0	0	0	1	0	0	0	0	0	0	0	0	0	0	0	23	6	237	56	16	6.584	7.652	0.586207	0.4	0.1335	0.373236	21	15	161	36	28	7.244	7.308
126	Harlan	Indianapolis	202A	CJF	IR	2011-12-23	2012-03-12	80	287	NA	Single	Standard	0	0	0	0	0	0	1	0	0	0	0	0	0	0	0	0	0	0	0	7	17	218	12	44	7.696	5.84	-0.416667	-0.32	-0.232	-0.322889	1	41	192	4	84	7.896	4.116
1273	Harlan	Indianapolis	202A	VL	GT	2012-10-05	2012-12-16	72	262	NA	Single	Standard	0	0	0	0	0	0	0	0	0	0	0	0	0	0	0	0	0	0	0	6	23	180	20	36	7.576	6.34	-0.586207	-0.16	-0.1545	-0.300236	0	24	195	0	52	8	5.836
1274	Harlan	Indianapolis	202A	VL	GT	2012-10-05	2012-12-16	72	262	NA	Single	Standard	0	0	0	0	0	0	0	0	0	0	0	0	0	0	0	0	0	0	0	5	3	147	16	12	7.532	7.636	0.25	0.04	0.013	0.101	0	6	32	0	12	8	7.464
1275	Harlan	Indianapolis	202A	VL	GT	2012-10-05	2012-12-16	72	262	NA	Single	Standard	0	0	0	0	0	0	0	0	0	0	0	0	0	0	0	0	0	0	0	2	9	161	8	28	7.68	7.064	-0.636364	-0.2	-0.077	-0.304455	2	13	129	8	28	7.756	6.936
1276	Harlan	Indianapolis	202A	VL	IR	2012-10-05	2012-12-16	72	262	NA	Single	Standard	0	0	0	0	0	0	0	0	0	0	0	0	0	0	0	0	0	0	0	7	4	148	24	16	6.908	7.28	0.272727	0.08	0.0465	0.133076	6	25	110	12	64	7.54	4.752
1277	Harlan	Indianapolis	202A	VL	ST	2012-10-05	2012-12-16	72	262	NA	Single	Standard	0	0	0	0	0	0	0	0	0	0	0	0	0	0	0	0	0	0	0	13	35	375	36	72	6.712	4.708	-0.458333	-0.36	-0.2505	-0.356278	97	20	98	100	52	1.588	6.136
1278	Harlan	Indianapolis	202A	VL	IR	2012-10-05	2012-12-16	72	262	NA	Single	Standard	0	0	0	0	0	0	0	0	0	0	0	0	0	0	0	0	0	0	0	3	2	197	8	8	7.664	7.688	0.2	0	0.003	0.0676667	8	24	176	20	48	7.18	5.604
1279	Harlan	Indianapolis	202A	VL	IR	2012-10-05	2012-12-16	72	262	NA	Single	Standard	0	0	0	0	0	0	0	0	0	0	0	0	0	0	0	0	0	0	0	33	11	203	68	32	5.188	6.764	0.5	0.36	0.197	0.352333	16	15	104	44	32	6.78	6.284
127	Harlan	Indianapolis	202A	CJF	IR	2011-12-23	2012-03-12	80	287	NA	Single	Standard	0	0	0	0	0	0	1	0	0	0	0	0	0	0	0	0	0	0	0	16	34	225	20	56	7.048	5.248	-0.36	-0.36	-0.225	-0.315	3	59	220	8	92	7.8	2.456
1280	Harlan	Indianapolis	202A	VL	ST	2012-10-05	2012-12-16	72	262	NA	Single	Standard	0	0	0	0	0	0	0	0	0	0	0	0	0	0	0	0	0	0	0	23	20	283	48	44	6.552	5.832	0.0697674	0.04	-0.09	0.00658915	56	12	126	88	28	4.544	6.812
1281	Harlan	Indianapolis	202A	VL	IR	2012-10-05	2012-12-16	72	262	NA	Single	Standard	0	0	0	0	0	0	0	0	0	0	0	0	0	0	0	0	0	0	0	14	6	180	44	20	6.088	6.972	0.4	0.24	0.1105	0.250167	3	13	107	12	24	7.836	7.096
1283	Harlan	Indianapolis	202A	VL	IR	2012-10-05	2012-12-16	72	262	NA	Single	Standard	0	0	0	0	0	0	0	0	0	0	0	0	0	0	0	0	0	0	0	8	34	197	24	72	7.592	5.504	-0.619048	-0.48	-0.261	-0.453349	12	34	169	32	72	7.252	4.668
1284	Harlan	Indianapolis	202A	VL	IR	2012-10-05	2012-12-16	72	262	NA	Single	Standard	0	0	0	0	0	0	0	0	0	0	0	0	0	0	0	0	0	0	0	3	50	212	8	76	7.804	3.932	-0.886792	-0.68	-0.484	-0.683597	2	97	268	4	100	7.956	1.96
1285	Harlan	Indianapolis	202A	VL	IR	2012-10-05	2012-12-16	72	262	NA	Single	Standard	0	0	0	0	0	0	0	0	0	0	0	0	0	0	0	0	0	0	0	3	32	280	4	52	7.812	5.576	-0.828571	-0.48	-0.2795	-0.529357	3	31	185	12	72	7.864	4.504
1286	Harlan	Indianapolis	202A	VL	IR	2012-10-05	2012-12-16	72	262	NA	Single	Standard	0	0	0	0	0	0	0	0	0	0	0	0	0	0	0	0	0	0	0	0	1	105	0	4	8	8	-1	-0.04	0	-0.346667	19	24	156	44	52	6.536	5.468
1287	Harlan	Indianapolis	202A	VL	IR	2012-10-05	2012-12-16	72	262	NA	Single	Standard	0	0	0	0	0	0	0	0	0	0	0	0	0	0	0	0	0	0	0	25	21	241	40	40	6.588	6.232	0.0869565	0	-0.0445	0.0141522	17	15	83	32	36	7.208	6.7
1288	Harlan	Indianapolis	202A	VL	ST	2012-10-05	2012-12-16	72	262	NA	Single	Standard	0	0	0	0	0	0	0	0	0	0	0	0	0	0	0	0	0	0	0	22	39	306	52	68	6.112	4.432	-0.278689	-0.16	-0.21	-0.21623	31	19	135	80	56	5.44	6.128
1289	Harlan	Indianapolis	202A	VL	GT	2012-10-05	2012-12-16	72	262	NA	Single	Standard	0	0	0	0	0	0	0	0	0	0	0	0	0	0	0	0	0	0	0	0	68	387	0	88	8	3.268	-1	-0.88	-0.5915	-0.823833	0	92	201	0	84	8	2.604
1290	Harlan	Indianapolis	202A	VL	IR	2012-10-05	2012-12-16	72	262	NA	Single	Standard	0	0	0	0	0	0	0	0	0	0	0	0	0	0	0	0	0	0	0	3	29	373	8	56	7.692	5.644	-0.8125	-0.48	-0.256	-0.516167	14	9	99	40	24	6.968	6.684
1291	Harlan	Indianapolis	202A	VL	IR	2012-10-05	2012-12-16	72	262	NA	Single	Standard	0	0	0	0	0	0	0	0	0	0	0	0	0	0	0	0	0	0	0	15	34	284	32	44	6.976	6.008	-0.387755	-0.12	-0.121	-0.209585	2	71	148	8	100	7.688	3.652
1292	Harlan	Indianapolis	202A	VL	GT	2012-10-05	2012-12-16	72	262	NA	Single	Standard	0	0	0	0	0	0	0	0	0	0	0	0	0	0	0	0	0	0	0	1	9	151	4	24	7.992	7.048	-0.8	-0.2	-0.118	-0.372667	1	17	68	4	36	7.892	6.748
1293	Harlan	Indianapolis	202A	VL	GT	2012-10-05	2012-12-16	72	262	NA	Single	Standard	0	0	0	0	0	0	0	0	0	0	0	0	0	0	0	0	0	0	0	0	39	296	0	60	8	4.588	-1	-0.6	-0.4265	-0.6755	0	49	111	0	68	8	4.048
1294	Harlan	Indianapolis	202A	VL	IR	2012-10-05	2012-12-16	72	262	NA	Single	Standard	0	0	0	0	0	0	0	0	0	0	0	0	0	0	0	0	0	0	0	19	8	245	56	24	6.168	7.124	0.407407	0.32	0.1195	0.282302	26	3	96	60	8	6.016	7.732
1297	Harlan	Indianapolis	202A	VL	GT	2012-10-05	2012-12-16	72	262	NA	Single	Standard	0	0	0	0	0	0	0	0	0	0	0	0	0	0	0	0	0	0	0	0	9	149	0	28	8	7.024	-1	-0.28	-0.122	-0.467333	0	18	167	0	48	8	6.06
1298	Harlan	Indianapolis	202A	VL	IR	2012-10-05	2012-12-16	72	262	NA	Single	Standard	0	0	0	0	0	0	0	0	0	0	0	0	0	0	0	0	0	0	0	0	5	117	0	16	8	7.704	-1	-0.16	-0.037	-0.399	0	5	67	0	16	8	7.38
1299	Harlan	Indianapolis	202A	VL	GT	2012-10-05	2012-12-16	72	262	NA	Single	Standard	0	0	0	0	0	0	0	0	0	0	0	0	0	0	0	0	0	0	0	2	7	196	4	20	7.988	7.14	-0.555556	-0.16	-0.106	-0.273852	18	19	116	48	40	6.748	6.272
12	Harlan	Indianapolis	202A	ESC	ST	2011-12-16	2012-02-20	66	250	NA	Single	Reverse	0	0	0	0	0	0	0	0	0	0	0	0	0	0	0	0	0	0	0	16	18	283	40	52	6.424	6.312	-0.0588235	-0.12	-0.014	-0.0642745	37	40	185	92	72	5.16	5.476
1300	Harlan	Indianapolis	202A	VL	IR	2012-10-05	2012-12-16	72	262	NA	Single	Standard	0	0	0	0	0	0	0	0	0	0	0	0	0	0	0	0	0	0	0	0	24	197	0	44	8	6.028	-1	-0.44	-0.2465	-0.562167	0	39	166	0	72	8	4.936
1303	Harlan	Haslett	206	LMY	IR	2012-11-02	2013-01-15	74	262	NA	Single	Standard	0	0	0	0	0	0	0	0	0	0	0	0	0	0	0	0	1	0	0	4	4	121	12	12	7.784	7.6	0	0	-0.023	-0.00766667	13	12	241	40	36	7.056	6.256
1304	Harlan	Haslett	206	LMY	IR	2012-11-02	2013-01-15	74	262	NA	Single	Standard	0	0	0	0	0	0	0	0	0	0	0	0	0	0	0	0	1	0	0	6	10	287	24	28	7.792	6.984	-0.25	-0.04	-0.101	-0.130333	14	32	206	44	72	6.748	4.148
1305	Harlan	Haslett	206	LMY	IR	2012-11-02	2013-01-15	74	262	NA	Single	Standard	0	0	0	0	0	0	0	0	0	0	0	0	0	0	0	0	1	0	0	13	5	221	48	20	6.748	7.544	0.444444	0.28	0.0995	0.274648	15	36	118	48	68	6.996	5.556
1306	Harlan	Haslett	206	LMY	IR	2012-11-02	2013-01-15	74	262	NA	Single	Standard	0	0	0	0	0	0	0	0	0	0	0	0	0	0	0	0	1	0	0	13	7	228	32	20	7.196	7.7	0.3	0.12	0.063	0.161	3	52	213	12	72	7.44	5.32
1307	Harlan	Haslett	206	LMY	GT	2012-11-02	2013-01-15	74	262	NA	Single	Standard	0	0	0	0	0	0	0	0	0	0	0	0	0	0	0	0	1	0	0	9	4	94	20	8	7.172	7.736	0.384615	0.12	0.0705	0.191705	6	8	142	16	24	7.68	6.692
130	Harlan	Haslett	206	CJF	IR	2011-12-30	2012-03-12	73	287	NA	Single	Standard	0	0	0	0	0	0	1	0	0	0	0	0	0	0	0	0	0	0	0	2	20	213	4	32	7.876	6.396	-0.818182	-0.28	-0.185	-0.427727	1	17	134	4	36	7.856	6.064
1310	Harlan	Haslett	206	LMY	GT	2012-11-02	2013-01-15	74	262	NA	Single	Standard	0	0	0	0	0	0	0	0	0	0	0	0	0	0	0	0	1	0	0	12	10	184	20	28	7.308	7.116	0.0909091	-0.08	-0.024	-0.00436364	2	19	155	8	44	7.916	5.24
1311	Harlan	Haslett	206	LMY	GT	2012-11-02	2013-01-15	74	262	NA	Single	Standard	0	0	0	0	0	0	0	0	0	0	0	0	0	0	0	0	1	0	0	5	7	195	20	12	7.528	7.456	-0.166667	0.08	-0.009	-0.0318889	2	53	289	8	52	7.836	4.936
1312	Harlan	Haslett	206	LMY	IR	2012-11-02	2013-01-15	74	262	NA	Single	Standard	0	0	0	0	0	0	0	0	0	0	0	0	0	0	0	0	1	0	0	7	24	281	16	44	7.544	6.132	-0.548387	-0.28	-0.1765	-0.334962	3	63	272	12	88	7.772	3.592
1313	Harlan	Haslett	206	LMY	IR	2012-11-02	2013-01-15	74	262	NA	Single	Standard	0	0	0	0	0	0	0	0	0	0	0	0	0	0	0	0	1	0	0	8	1	184	28	4	7.044	7.744	0.777778	0.24	0.0875	0.368426	33	53	269	64	68	5.368	5.048
1314	Harlan	Haslett	206	LMY	ST	2012-11-02	2013-01-15	74	262	NA	Single	Standard	0	0	0	0	0	0	0	0	0	0	0	0	0	0	0	0	1	0	0	17	9	218	44	24	6.652	7.028	0.307692	0.2	0.047	0.184897	2	70	205	8	88	7.8	3.948
1315	Harlan	Haslett	206	LMY	IR	2012-11-02	2013-01-15	74	262	NA	Single	Standard	0	0	0	0	0	0	0	0	0	0	0	0	0	0	0	0	1	0	0	24	6	176	56	12	6.732	7.4	0.6	0.44	0.0835	0.3745	6	7	118	20	28	7.544	7.38
1316	Harlan	Haslett	206	LMY	IR	2012-11-02	2013-01-15	74	262	NA	Single	Standard	0	0	0	0	0	0	0	0	0	0	0	0	0	0	0	0	1	0	0	8	10	215	20	24	7.132	7.232	-0.111111	-0.04	0.0125	-0.0462037	39	6	129	64	12	5.544	7.6
1317	Harlan	Haslett	206	LMY	IR	2012-11-02	2013-01-15	74	262	NA	Single	Standard	0	0	0	0	0	0	0	0	0	0	0	0	0	0	0	0	1	0	0	6	12	168	16	24	7.784	7.36	-0.333333	-0.08	-0.053	-0.155444	10	10	82	32	28	7.172	7.012
1318	Harlan	Haslett	206	LMY	GT	2012-11-02	2013-01-15	74	262	NA	Single	Standard	0	0	0	0	0	0	0	0	0	0	0	0	0	0	0	0	1	0	0	1	18	182	4	32	7.88	6.512	-0.894737	-0.28	-0.171	-0.448579	0	25	178	0	32	8	6.416
1319	Harlan	Haslett	206	LMY	GT	2012-11-02	2013-01-15	74	262	NA	Single	Standard	0	0	0	0	0	0	0	0	0	0	0	0	0	0	0	0	1	0	0	3	11	165	12	16	7.936	6.944	-0.571429	-0.04	-0.124	-0.245143	2	23	209	8	44	7.876	5.772
131	Harlan	Haslett	206	CJF	GT	2011-12-30	2012-03-12	73	287	NA	Single	Standard	0	0	0	0	0	0	1	0	0	0	0	0	0	0	0	0	0	0	0	5	20	250	12	36	7.648	5.792	-0.6	-0.24	-0.232	-0.357333	1	35	137	4	72	7.88	5.58
1320	Harlan	Haslett	206	LMY	GT	2012-11-02	2013-01-15	74	262	NA	Single	Standard	0	0	0	0	0	0	0	0	0	0	0	0	0	0	0	0	1	0	0	3	34	360	8	48	7.872	5.892	-0.837838	-0.4	-0.2475	-0.495113	1	46	301	4	64	7.772	5.22
1321	Harlan	Haslett	206	LMY	IR	2012-11-02	2013-01-15	74	262	NA	Single	Standard	0	0	0	0	0	0	0	0	0	0	0	0	0	0	0	0	1	0	0	14	23	444	36	56	6.912	6.472	-0.243243	-0.2	-0.055	-0.166081	44	53	172	88	92	3.928	3.58
1322	Harlan	Haslett	206	LMY	IR	2012-11-02	2013-01-15	74	262	NA	Single	Standard	0	0	0	0	0	0	0	0	0	0	0	0	0	0	0	0	1	0	0	23	0	206	64	0	6.176	8	1	0.64	0.228	0.622667	12	1	108	32	4	6.78	7.96
1323	Harlan	Haslett	206	LMY	IR	2012-11-02	2013-01-15	74	262	NA	Single	Standard	0	0	0	0	0	0	0	0	0	0	0	0	0	0	0	0	1	0	0	4	33	385	12	44	7.452	6.052	-0.783784	-0.32	-0.175	-0.426261	5	87	294	16	88	7.32	3.644
1325	Harlan	Haslett	206	LMY	IR	2012-11-02	2013-01-15	74	262	NA	Single	Standard	0	0	0	0	0	0	0	0	0	0	0	0	0	0	0	0	1	0	0	6	8	139	8	20	7.476	7.516	-0.142857	-0.12	0.005	-0.0859524	2	9	169	8	28	7.556	6.476
1326	Harlan	Haslett	206	LMY	IR	2012-11-02	2013-01-15	74	262	NA	Single	Standard	0	0	0	0	0	0	0	0	0	0	0	0	0	0	0	0	1	0	0	0	1	124	0	4	8	7.756	-1	-0.04	-0.0305	-0.356833	6	12	107	12	36	7.712	6.864
1327	Harlan	Haslett	206	LMY	IR	2012-11-02	2013-01-15	74	262	NA	Single	Standard	0	0	0	0	0	0	0	0	0	0	0	0	0	0	0	0	1	0	0	5	25	358	12	48	7.456	6.256	-0.666667	-0.36	-0.15	-0.392222	27	30	293	56	52	5.876	6.092
1328	Harlan	Haslett	206	LMY	IR	2012-11-02	2013-01-15	74	262	NA	Single	Standard	0	0	0	0	0	0	0	0	0	0	0	0	0	0	0	0	1	0	0	3	22	288	12	48	7.82	5.244	-0.76	-0.36	-0.322	-0.480667	26	51	218	76	76	5.704	4.212
1329	Harlan	Haslett	206	LMY	GT	2012-11-02	2013-01-15	74	262	NA	Single	Standard	0	0	0	0	0	0	0	0	0	0	0	0	0	0	0	0	1	0	0	5	18	234	8	32	7.608	6.684	-0.565217	-0.24	-0.1155	-0.306906	4	60	325	12	84	7.352	3.756
132	Harlan	Haslett	206	CJF	IR	2011-12-30	2012-03-12	73	287	NA	Single	Standard	0	0	0	0	0	0	1	0	0	0	0	0	0	0	0	0	0	0	0	34	29	296	56	56	6.164	5.668	0.0793651	0	-0.062	0.00578836	47	33	181	72	72	4.76	4.7
1330	Harlan	Haslett	206	LMY	ST	2012-11-02	2013-01-15	74	262	NA	Single	Standard	0	0	0	0	0	0	0	0	0	0	0	0	0	0	0	0	1	0	0	22	26	324	48	48	5.848	6.276	-0.0833333	0	0.0535	-0.00994444	24	31	165	68	52	5.464	6.092
1331	Harlan	Haslett	206	LMY	ST	2012-11-02	2013-01-15	74	262	NA	Single	Standard	0	0	0	0	0	0	0	0	0	0	0	0	0	0	0	0	1	0	0	36	4	220	68	16	4.92	7.224	0.8	0.52	0.288	0.536	77	10	94	96	28	3.176	7.312
1332	Harlan	Haslett	206	LMY	IR	2012-11-02	2013-01-15	74	262	NA	Single	Standard	0	0	0	0	0	0	0	0	0	0	0	0	0	0	0	0	1	0	0	17	16	339	48	36	6.324	6.724	0.030303	0.12	0.05	0.0667677	22	23	241	44	36	6.176	6.588
1333	Harlan	Haslett	206	LMY	IR	2012-11-02	2013-01-15	74	262	NA	Single	Standard	0	0	0	0	0	0	0	0	0	0	0	0	0	0	0	0	1	0	0	12	30	346	24	48	7.156	5.828	-0.428571	-0.24	-0.166	-0.27819	5	43	284	16	64	7.812	4.74
1335	Harlan	Haslett	206	LMY	IR	2012-11-02	2013-01-15	74	262	NA	Single	Standard	0	0	0	0	0	0	0	0	0	0	0	0	0	0	0	0	1	0	0	11	25	416	32	36	7.232	6.536	-0.388889	-0.04	-0.087	-0.171963	1	65	302	4	88	7.92	3.152
1336	Harlan	Haslett	206	LMY	IR	2012-11-02	2013-01-15	74	262	NA	Single	Standard	0	0	0	0	0	0	0	0	0	0	0	0	0	0	0	0	1	0	0	3	60	560	8	64	7.832	4.66	-0.904762	-0.56	-0.3965	-0.620421	29	24	224	56	44	6.324	5.324
1339	Harlan	Haslett	206	LMY	ST	2012-11-02	2013-01-15	74	262	NA	Single	Standard	0	0	0	0	0	0	0	0	0	0	0	0	0	0	0	0	1	0	0	21	18	242	48	32	6.3	6.596	0.0769231	0.16	0.037	0.0913077	82	13	143	96	24	2.916	6.84
133	Harlan	Haslett	206	CJF	GT	2011-12-30	2012-03-12	73	287	NA	Single	Standard	0	0	0	0	0	0	1	0	0	0	0	0	0	0	0	0	0	0	0	0	54	308	0	80	8	4.576	-1	-0.8	-0.428	-0.742667	1	73	347	4	88	7.94	3.184
1340	Harlan	Haslett	206	LMY	GT	2012-11-02	2013-01-15	74	262	NA	Single	Standard	0	0	0	0	0	0	0	0	0	0	0	0	0	0	0	0	1	0	0	6	2	181	12	4	7.648	7.68	0.5	0.08	0.004	0.194667	0	4	45	0	8	8	7.54
1341	Harlan	Haslett	206	LMY	IR	2012-11-02	2013-01-21	80	262	NA	Single	Standard	0	0	0	0	0	0	0	0	0	0	0	0	0	0	0	0	1	0	0	0	5	158	0	8	8	7.808	-1	-0.08	-0.024	-0.368	0	14	166	0	28	8	6.88
1346	Harlan	Haslett	206	LMY	IR	2012-11-02	2013-01-21	80	262	NA	Single	Standard	0	0	0	0	0	0	0	0	0	0	0	0	0	0	0	0	1	0	0	15	31	281	28	48	6.512	5.628	-0.347826	-0.2	-0.1105	-0.219442	20	49	393	52	88	6.144	3.332
1347	Harlan	Haslett	206	LMY	IR	2012-11-02	2013-01-21	80	262	NA	Single	Standard	0	0	0	0	0	0	0	0	0	0	0	0	0	0	0	0	1	0	0	3	16	194	8	24	7.76	7.04	-0.684211	-0.16	-0.09	-0.311404	9	11	174	24	24	7.436	6.836
1348	Harlan	Haslett	206	LMY	GT	2012-11-02	2013-01-21	80	262	NA	Single	Standard	0	0	0	0	0	0	0	0	0	0	0	0	0	0	0	0	1	0	0	0	10	235	0	16	8	7.148	-1	-0.16	-0.1065	-0.422167	0	28	299	0	56	8	5.024
1349	Harlan	Haslett	206	LMY	GT	2012-11-02	2013-01-21	80	262	NA	Single	Standard	0	0	0	0	0	0	0	0	0	0	0	0	0	0	0	0	1	0	0	0	14	264	0	24	8	6.756	-1	-0.24	-0.1555	-0.465167	0	76	572	0	96	8	2.96
134	Harlan	Haslett	206	CJF	ST	2011-12-30	2012-03-12	73	287	NA	Single	Standard	0	0	0	0	0	0	1	0	0	0	0	0	0	0	0	0	0	0	0	0	60	244	0	84	8	3.78	-1	-0.84	-0.5275	-0.789167	0	75	177	0	84	8	3.536
1351	Charles River	Portage	P09	LMY	GT	2012-11-10	2013-01-21	72	263	NA	Single	Standard	0	0	0	0	0	0	0	0	0	0	0	0	0	0	0	0	1	0	0	3	8	166	12	16	7.82	7.068	-0.454545	-0.04	-0.094	-0.196182	1	26	186	4	56	7.876	4.984
1353	Charles River	Portage	P09	LMY	GT	2012-11-10	2013-01-21	72	263	NA	Single	Standard	0	0	0	0	0	0	0	0	0	0	0	0	0	0	0	0	1	0	0	3	18	384	4	36	7.848	5.972	-0.714286	-0.32	-0.2345	-0.422929	0	75	455	0	76	8	4.3
1355	Charles River	Portage	P09	LMY	IR	2012-11-10	2013-01-21	72	263	NA	Single	Standard	0	0	0	0	0	0	0	0	0	0	0	0	0	0	0	0	1	0	0	16	18	322	28	36	6.772	5.912	-0.0588235	-0.08	-0.1075	-0.0821078	7	1	42	20	4	7.328	8
1356	Charles River	Portage	P09	LMY	GT	2012-11-10	2013-01-21	72	263	NA	Single	Standard	0	0	0	0	0	0	0	0	0	0	0	0	0	0	0	0	1	0	0	1	6	231	4	16	7.872	7.124	-0.714286	-0.12	-0.0935	-0.309262	0	21	158	0	36	8	6.164
1357	Charles River	Portage	P09	LMY	IR	2012-11-10	2013-01-21	72	263	NA	Single	Standard	0	0	0	0	0	0	0	0	0	0	0	0	0	0	0	0	1	0	0	11	7	147	20	24	7.228	7.092	0.222222	-0.04	-0.017	0.0550741	4	37	223	8	64	7.556	4.7
1359	Charles River	Portage	P09	LMY	GT	2012-11-10	2013-01-21	72	263	NA	Single	Standard	0	0	0	0	0	0	0	0	0	0	0	0	0	0	0	0	1	0	0	0	26	238	0	32	8	6.404	-1	-0.32	-0.1995	-0.5065	2	24	374	8	40	7.848	6.632
135	Harlan	Haslett	206	CJF	GT	2011-12-30	2012-03-12	73	287	NA	Single	Standard	0	0	0	0	0	0	1	0	0	0	0	0	0	0	0	0	0	0	0	5	15	180	12	32	7.628	6.236	-0.5	-0.2	-0.174	-0.291333	4	30	130	4	52	7.82	4.868
1360	Charles River	Portage	P09	LMY	GT	2012-11-10	2013-01-21	72	263	NA	Single	Standard	0	0	0	0	0	0	0	0	0	0	0	0	0	0	0	0	1	0	0	0	6	111	0	16	8	7.16	-1	-0.16	-0.105	-0.421667	0	8	117	0	20	8	6.66
1361	Harlan	Haslett	206	KP	IR	2012-12-03	2013-01-21	49	250	NA	Paired	Standard	0	0	0	0	0	1	0	0	0	0	0	0	0	0	0	0	0	0	0	6	17	331	20	32	7.764	6.456	-0.478261	-0.12	-0.1635	-0.25392	7	8	185	20	28	7.376	6.68
1362	Harlan	Haslett	206	KP	GT	2012-12-03	2013-01-21	49	250	NA	Paired	Standard	0	0	0	0	0	1	0	0	0	0	0	0	0	0	0	0	0	0	0	4	NA	NA	12	40	7.672	5.868	NA	-0.28	-0.2255	NA	0	52	222	0	72	8	4.84
1363	Harlan	Haslett	206	KP	GT	2012-12-03	2013-01-21	49	250	NA	Paired	Standard	0	0	0	0	0	1	0	0	0	0	0	0	0	0	0	0	0	0	0	0	8	346	0	8	8	7.848	-1	-0.08	-0.019	-0.366333	0	116	397	0	84	8	3.312
1364	Harlan	Haslett	206	KP	ST	2012-12-03	2013-01-21	49	250	NA	Paired	Standard	0	0	0	0	0	1	0	0	0	0	0	0	0	0	0	0	0	0	0	13	15	357	40	44	7.092	6.572	-0.0714286	-0.04	-0.065	-0.0588095	39	41	199	68	88	5.448	3.512
1365	Harlan	Haslett	206	KP	ST	2012-12-03	2013-01-21	49	250	NA	Paired	Standard	0	0	0	0	0	1	0	0	0	0	0	0	0	0	0	0	0	0	0	14	13	178	40	20	6.604	7.356	0.037037	0.2	0.094	0.110346	44	15	141	92	28	3.9	7.056
1366	Harlan	Haslett	206	KP	GT	2012-12-03	2013-01-21	49	250	NA	Paired	Standard	0	0	0	0	0	1	0	0	0	0	0	0	0	0	0	0	0	0	0	0	26	418	0	44	8	5.628	-1	-0.44	-0.2965	-0.578833	11	43	317	32	72	7.312	4.496
1367	Harlan	Haslett	206	KP	GT	2012-12-03	2013-01-21	49	250	NA	Paired	Standard	0	0	0	0	0	1	0	0	0	0	0	0	0	0	0	0	0	0	0	0	13	163	0	24	8	7.208	-1	-0.24	-0.099	-0.446333	30	8	185	72	28	5.176	7.04
1368	Harlan	Haslett	206	KP	GT	2012-12-03	2013-01-21	49	250	NA	Paired	Standard	0	0	0	0	0	1	0	0	0	0	0	0	0	0	0	0	0	0	0	0	21	262	0	32	8	6.544	-1	-0.32	-0.182	-0.500667	4	31	243	16	52	7.644	5.82
1369	Harlan	Haslett	206	KP	GT	2012-12-03	2013-01-21	49	250	NA	Paired	Standard	0	0	0	0	0	1	0	0	0	0	0	0	0	0	0	0	0	0	0	3	56	361	8	84	7.644	2.84	-0.898305	-0.76	-0.6005	-0.752935	5	54	415	16	92	7.588	1.868
136	Harlan	Haslett	206	CJF	IR	2011-12-30	2012-03-12	73	287	NA	Single	Standard	0	0	0	0	0	0	1	0	0	0	0	0	0	0	0	0	0	0	0	1	36	296	4	72	8	5.18	-0.945946	-0.68	-0.3525	-0.659482	4	44	192	12	76	7.796	3.596
1370	Harlan	Haslett	206	KP	IR	2012-12-03	2013-01-21	49	250	NA	Paired	Standard	0	0	0	0	0	1	0	0	0	0	0	0	0	0	0	0	0	0	0	13	34	393	32	56	7.068	5.484	-0.446809	-0.24	-0.198	-0.294936	21	72	322	52	56	6.484	5.224
1371	Harlan	Haslett	206	KP	GT	2012-12-03	2013-01-21	49	250	NA	Paired	Standard	0	0	0	0	0	1	0	0	0	0	0	0	0	0	0	0	0	0	0	5	46	688	16	52	7.468	4.86	-0.803922	-0.36	-0.326	-0.496641	4	77	525	16	84	7.568	3.072
1372	Harlan	Haslett	206	KP	IR	2012-12-03	2013-01-21	49	250	NA	Paired	Standard	0	0	0	0	0	1	0	0	0	0	0	0	0	0	0	0	0	0	0	13	10	264	28	20	6.964	6.84	0.130435	0.08	-0.0155	0.0649783	19	41	233	68	76	5.764	4.484
1373	Harlan	Haslett	206	KP	ST	2012-12-03	2013-01-21	49	250	NA	Paired	Standard	0	0	0	0	0	1	0	0	0	0	0	0	0	0	0	0	0	0	0	0	13	258	0	32	8	6.508	-1	-0.32	-0.1865	-0.502167	0	12	219	0	28	8	6.636
1374	Harlan	Haslett	206	KP	IR	2012-12-03	2013-01-21	49	250	NA	Paired	Standard	0	0	0	0	0	1	0	0	0	0	0	0	0	0	0	0	0	0	0	0	15	262	0	20	8	6.888	-1	-0.2	-0.139	-0.446333	0	46	270	0	76	8	3.936
1376	Harlan	Haslett	206	KP	GT	2012-12-03	2013-01-21	49	250	NA	Paired	Standard	0	0	0	0	0	1	0	0	0	0	0	0	0	0	0	0	0	0	0	9	11	254	24	20	7.276	7.32	-0.1	0.04	0.0055	-0.0181667	1	68	478	4	84	7.772	4.148
1377	Harlan	Haslett	206	KP	IR	2012-12-03	2013-01-21	49	250	NA	Paired	Standard	0	0	0	0	0	1	0	0	0	0	0	0	0	0	0	0	0	0	0	0	13	187	0	24	8	7.28	-1	-0.24	-0.09	-0.443333	0	41	295	0	60	8	4.816
1378	Harlan	Haslett	206	KP	IR	2012-12-03	2013-01-21	49	250	NA	Paired	Standard	0	0	0	0	0	1	0	0	0	0	0	0	0	0	0	0	0	0	0	7	19	327	16	36	7.6	6.1	-0.461538	-0.2	-0.1875	-0.283013	2	39	385	8	72	7.644	4.444
1379	Harlan	Haslett	206	KP	GT	2012-12-03	2013-01-21	49	250	NA	Paired	Standard	0	0	0	0	0	1	0	0	0	0	0	0	0	0	0	0	0	0	0	3	12	226	8	28	7.616	6.788	-0.6	-0.2	-0.1035	-0.301167	1	6	202	4	16	7.78	7.528
137	Harlan	Haslett	206	CJF	IR	2011-12-30	2012-03-12	73	287	NA	Single	Standard	0	0	0	0	0	0	1	0	0	0	0	0	0	0	0	0	0	0	0	3	30	253	8	60	7.808	5.036	-0.818182	-0.52	-0.3465	-0.561561	24	51	177	68	76	5.924	4.044
1380	Harlan	Haslett	206	KP	GT	2012-12-03	2013-01-21	49	250	NA	Paired	Standard	0	0	0	0	0	1	0	0	0	0	0	0	0	0	0	0	0	0	0	6	22	265	20	40	7.6	5.764	-0.571429	-0.2	-0.2295	-0.333643	1	70	425	4	88	7.88	2.324
1381	Harlan	Haslett	206	KP	ST	2012-12-03	2013-01-21	49	250	NA	Paired	Standard	0	0	0	0	0	1	0	0	0	0	0	0	0	0	0	0	0	0	0	2	12	386	8	24	7.728	7.424	-0.714286	-0.16	-0.038	-0.304095	2	64	342	8	76	7.824	4.512
1382	Harlan	Haslett	206	KP	IR	2012-12-03	2013-01-21	49	250	NA	Paired	Standard	0	0	0	0	0	1	0	0	0	0	0	0	0	0	0	0	0	0	0	11	30	441	36	40	7.156	6.168	-0.463415	-0.04	-0.1235	-0.208972	20	91	366	60	84	6.012	3.64
1383	Harlan	Haslett	206	KP	GT	2012-12-03	2013-01-21	49	250	NA	Paired	Standard	0	0	0	0	0	1	0	0	0	0	0	0	0	0	0	0	0	0	0	6	31	273	16	48	7.532	5.544	-0.675676	-0.32	-0.2485	-0.414725	1	56	297	4	72	7.96	3.988
1385	Harlan	Haslett	206	KP	GT	2012-12-03	2013-01-21	49	250	NA	Paired	Standard	0	0	0	0	0	1	0	0	0	0	0	0	0	0	0	0	0	0	0	4	55	385	12	60	7.804	4.824	-0.864407	-0.48	-0.3725	-0.572302	9	45	290	16	84	7.476	3.536
1386	Harlan	Haslett	206	KP	GT	2012-12-03	2013-01-21	49	250	NA	Paired	Standard	0	0	0	0	0	1	0	0	0	0	0	0	0	0	0	0	0	0	0	1	18	382	4	36	7.988	6.376	-0.894737	-0.32	-0.2015	-0.472079	17	34	419	36	72	6.344	4.336
1387	Harlan	Haslett	206	KP	IR	2012-12-03	2013-01-21	49	250	NA	Paired	Standard	0	0	0	0	0	1	0	0	0	0	0	0	0	0	0	0	0	0	0	6	12	216	16	24	7.692	6.724	-0.333333	-0.08	-0.121	-0.178111	4	25	222	12	36	7.884	5.776
1388	Harlan	Haslett	206	KP	ST	2012-12-03	2013-01-21	49	250	NA	Paired	Standard	0	0	0	0	0	1	0	0	0	0	0	0	0	0	0	0	0	0	0	1	10	163	4	28	7.84	6.408	-0.818182	-0.24	-0.179	-0.412394	25	5	152	60	20	5.112	7.324
1389	Harlan	Haslett	206	KP	GT	2012-12-03	2013-01-21	49	250	NA	Paired	Standard	0	0	0	0	0	1	0	0	0	0	0	0	0	0	0	0	0	0	0	0	41	473	0	84	8	4.124	-1	-0.84	-0.4845	-0.774833	2	68	577	8	100	7.644	2.072
138	Harlan	Indianapolis	217	CJF	ST	2011-12-30	2012-03-12	73	287	NA	Single	Standard	0	0	0	0	0	0	1	0	0	0	0	0	0	0	0	0	0	0	0	29	11	222	56	36	6.112	6.536	0.45	0.2	0.053	0.234333	45	22	158	80	60	5.088	5.768
1390	Harlan	Haslett	206	KP	IR	2012-12-03	2013-01-21	49	250	NA	Paired	Standard	0	0	0	0	0	1	0	0	0	0	0	0	0	0	0	0	0	0	0	2	19	301	4	44	7.728	6.136	-0.809524	-0.4	-0.199	-0.469508	25	29	291	40	52	6.64	5.552
1391	Harlan	Haslett	206	KP	IR	2012-12-03	2013-01-21	49	250	NA	Paired	Standard	0	0	0	0	0	1	0	0	0	0	0	0	0	0	0	0	0	0	0	0	14	184	0	24	8	6.712	-1	-0.24	-0.161	-0.467	0	59	354	0	72	8	3.748
1392	Harlan	Haslett	206	KP	ST	2012-12-03	2013-01-21	49	250	NA	Paired	Standard	0	0	0	0	0	1	0	0	0	0	0	0	0	0	0	0	0	0	0	16	19	355	32	40	6.944	6.164	-0.0857143	-0.08	-0.0975	-0.0877381	50	3	181	80	12	4.708	7.784
1393	Harlan	Haslett	206	KP	ST	2012-12-03	2013-01-21	49	250	NA	Paired	Standard	0	0	0	0	0	1	0	0	0	0	0	0	0	0	0	0	0	0	0	15	33	446	36	56	6.136	5.456	-0.375	-0.2	-0.085	-0.22	24	25	531	52	40	6	5.612
1394	Harlan	Haslett	206	KP	GT	2012-12-03	2013-01-21	49	250	NA	Paired	Standard	0	0	0	0	0	1	0	0	0	0	0	0	0	0	0	0	0	0	0	13	36	461	28	48	6.984	6.264	-0.469388	-0.2	-0.09	-0.253129	5	106	676	8	84	7.756	3.324
1395	Harlan	Haslett	206	KP	GT	2012-12-03	2013-01-21	49	250	NA	Paired	Standard	0	0	0	0	0	1	0	0	0	0	0	0	0	0	0	0	0	0	0	0	82	545	0	84	8	2.912	-1	-0.84	-0.636	-0.825333	1	171	570	4	100	7.688	1.212
1396	Harlan	Haslett	206	KP	GT	2012-12-03	2013-01-21	49	250	NA	Paired	Standard	0	0	0	0	0	1	0	0	0	0	0	0	0	0	0	0	0	0	0	0	51	516	0	68	8	4.316	-1	-0.68	-0.4605	-0.7135	0	153	472	0	100	8	1.044
1397	Harlan	Haslett	206	KP	GT	2012-12-03	2013-01-21	49	250	NA	Paired	Standard	0	0	0	0	0	1	0	0	0	0	0	0	0	0	0	0	0	0	0	2	37	445	8	64	7.768	5	-0.897436	-0.56	-0.346	-0.601145	2	78	456	8	88	7.648	3.14
1399	Harlan	Haslett	206	KP	ST	2012-12-03	2013-01-21	49	250	NA	Paired	Standard	0	0	0	0	0	1	0	0	0	0	0	0	0	0	0	0	0	0	0	2	36	394	8	64	7.892	4.38	-0.894737	-0.56	-0.439	-0.631246	13	20	207	24	32	7.124	6.156
139	Harlan	Indianapolis	217	CJF	ST	2011-12-30	2012-03-12	73	287	NA	Single	Standard	0	0	0	0	0	0	1	0	0	0	0	0	0	0	0	0	0	0	0	8	22	175	24	44	7.244	6.164	-0.466667	-0.2	-0.135	-0.267222	2	20	77	8	40	7.828	6.768
13	Harlan	Indianapolis	202A	ESC	ST	2011-12-16	2012-02-20	66	250	NA	Single	Reverse	0	0	0	0	0	0	0	0	0	0	0	0	0	0	0	0	0	0	0	1	34	351	4	64	7.888	5.652	-0.942857	-0.6	-0.2795	-0.607452	35	30	111	76	60	5.436	5.932
1400	Harlan	Haslett	206	KP	IR	2012-12-03	2013-01-21	49	250	NA	Paired	Standard	0	0	0	0	0	1	0	0	0	0	0	0	0	0	0	0	0	0	0	2	35	523	4	64	7.832	4.836	-0.891892	-0.6	-0.3745	-0.622131	9	80	637	28	84	7.312	2.456
1401	Harlan	Haslett	206	KP	GT	2012-12-03	2013-01-21	49	250	NA	Paired	Standard	0	0	0	0	0	1	0	0	0	0	0	0	0	0	0	0	0	0	0	1	51	257	4	72	7.764	4.412	-0.961538	-0.68	-0.419	-0.686846	6	83	191	20	100	7.62	1.916
1402	Harlan	Haslett	206	KP	ST	2012-12-03	2013-01-21	49	250	NA	Paired	Standard	0	0	0	0	0	1	0	0	0	0	0	0	0	0	0	0	0	0	0	9	16	276	20	28	7.504	6.532	-0.28	-0.08	-0.1215	-0.1605	14	25	127	32	36	6.732	6.024
1403	Harlan	Haslett	206	KP	GT	2012-12-03	2013-01-21	49	250	NA	Paired	Standard	0	0	0	0	0	1	0	0	0	0	0	0	0	0	0	0	0	0	0	0	35	382	0	64	8	5.236	-1	-0.64	-0.3455	-0.661833	0	51	294	0	80	8	4.04
1404	Harlan	Haslett	206	KP	IR	2012-12-03	2013-01-21	49	250	NA	Paired	Standard	0	0	0	0	0	1	0	0	0	0	0	0	0	0	0	0	0	0	0	1	11	174	4	36	7.924	6.628	-0.833333	-0.32	-0.162	-0.438444	7	28	210	28	52	6.968	5.196
1405	Harlan	Haslett	206	KP	GT	2012-12-03	2013-01-21	49	250	NA	Paired	Standard	0	0	0	0	0	1	0	0	0	0	0	0	0	0	0	0	0	0	0	0	8	153	0	20	8	7.064	-1	-0.2	-0.117	-0.439	1	16	222	4	40	7.996	6.324
1406	Harlan	Haslett	206	KP	IR	2012-12-03	2013-01-21	49	250	NA	Paired	Standard	0	0	0	0	0	1	0	0	0	0	0	0	0	0	0	0	0	0	0	16	34	387	36	56	6.9	5.124	-0.36	-0.2	-0.222	-0.260667	8	61	301	20	96	7.108	2.604
1407	Harlan	Haslett	206	KP	IR	2012-12-03	2013-01-21	49	250	NA	Paired	Standard	0	0	0	0	0	1	0	0	0	0	0	0	0	0	0	0	0	0	0	1	6	256	4	16	7.988	7.196	-0.714286	-0.12	-0.099	-0.311095	4	70	468	8	68	7.88	4.264
1408	Harlan	Haslett	206	KP	GT	2012-12-03	2013-01-21	49	250	NA	Paired	Standard	0	0	0	0	0	1	0	0	0	0	0	0	0	0	0	0	0	0	0	0	4	129	0	12	8	7.66	-1	-0.12	-0.0425	-0.3875	2	48	244	8	72	7.992	4.812
1409	Charles River	Saint-Constant	C72	KP	GT	2012-12-04	2013-01-21	48	250	NA	Paired	Standard	0	0	0	0	0	1	0	0	0	0	0	0	0	0	0	0	0	0	0	16	35	499	32	56	6.172	5.184	-0.372549	-0.24	-0.1235	-0.24535	0	55	373	0	92	8	3.976
1410	Charles River	Saint-Constant	C72	KP	GT	2012-12-04	2013-01-21	48	250	NA	Paired	Standard	0	0	0	0	0	1	0	0	0	0	0	0	0	0	0	0	0	0	0	0	46	396	0	88	8	3.472	-1	-0.88	-0.566	-0.815333	0	45	101	0	68	8	4.456
1411	Charles River	Saint-Constant	C72	KP	GT	2012-12-04	2013-01-21	48	250	NA	Paired	Standard	0	0	0	0	0	1	0	0	0	0	0	0	0	0	0	0	0	0	0	0	6	214	0	16	8	7.116	-1	-0.16	-0.1105	-0.4235	0	32	376	0	68	8	4.896
1412	Charles River	Saint-Constant	C72	KP	IR	2012-12-04	2013-01-21	48	250	NA	Paired	Standard	0	0	0	0	0	1	0	0	0	0	0	0	0	0	0	0	0	0	0	19	6	305	48	20	6.736	7.244	0.52	0.28	0.0635	0.287833	24	14	288	48	32	6.108	6.368
1414	Charles River	Saint-Constant	C72	KP	IR	2012-12-04	2013-01-21	48	250	NA	Paired	Standard	0	0	0	0	0	1	0	0	0	0	0	0	0	0	0	0	0	0	0	9	40	465	24	60	7.492	5.42	-0.632653	-0.36	-0.259	-0.417218	10	9	156	36	24	7.104	6.968
1415	Charles River	Saint-Constant	C72	KP	IR	2012-12-04	2013-01-21	48	250	NA	Paired	Standard	0	0	0	0	0	1	0	0	0	0	0	0	0	0	0	0	0	0	0	2	29	253	8	40	7.764	6.296	-0.870968	-0.32	-0.1835	-0.458156	0	48	314	0	64	8	5.024
1416	Charles River	Saint-Constant	C72	KP	GT	2012-12-04	2013-01-21	48	250	NA	Paired	Standard	0	0	0	0	0	1	0	0	0	0	0	0	0	0	0	0	0	0	0	1	21	303	4	44	7.908	5.772	-0.909091	-0.4	-0.267	-0.525364	0	29	104	0	52	8	5.712
1417	Charles River	Saint-Constant	C72	KP	GT	2012-12-04	2013-01-21	48	250	NA	Paired	Standard	0	0	0	0	0	1	0	0	0	0	0	0	0	0	0	0	0	0	0	3	21	276	12	52	7.488	5.728	-0.75	-0.4	-0.22	-0.456667	0	47	210	0	100	8	1.424
1418	Charles River	Saint-Constant	C72	KP	IR	2012-12-04	2013-01-21	48	250	NA	Paired	Standard	0	0	0	0	0	1	0	0	0	0	0	0	0	0	0	0	0	0	0	10	13	254	36	28	6.844	6.94	-0.130435	0.08	0.012	-0.0128116	10	17	241	32	32	7.16	6.844
1419	Charles River	Saint-Constant	C72	KP	IR	2012-12-04	2013-01-21	48	250	NA	Paired	Standard	0	0	0	0	0	1	0	0	0	0	0	0	0	0	0	0	0	0	0	5	36	372	16	64	7.832	4.972	-0.756098	-0.48	-0.3575	-0.531199	5	52	367	20	92	7.696	4.196
141	Harlan	Indianapolis	217	CJF	ST	2011-12-30	2012-03-12	73	287	NA	Single	Standard	0	0	0	0	0	0	1	0	0	0	0	0	0	0	0	0	0	0	0	1	0	90	4	0	7.92	8	1	0.04	0.01	0.35	14	5	109	32	16	6.804	7.28
1420	Charles River	Saint-Constant	C72	KP	GT	2012-12-04	2013-01-21	48	250	NA	Paired	Standard	0	0	0	0	0	1	0	0	0	0	0	0	0	0	0	0	0	0	0	23	29	430	32	48	6.784	5.828	-0.115385	-0.16	-0.1195	-0.131628	5	62	198	16	96	7.512	2.992
1421	Charles River	Saint-Constant	C72	KP	ST	2012-12-04	2013-01-21	48	250	NA	Paired	Standard	0	0	0	0	0	1	0	0	0	0	0	0	0	0	0	0	0	0	0	10	46	353	20	56	7.236	5.124	-0.642857	-0.36	-0.264	-0.422286	29	60	602	64	84	5.3	3.18
1423	Charles River	Saint-Constant	C72	KP	GT	2012-12-04	2013-01-21	48	250	NA	Paired	Standard	0	0	0	0	0	1	0	0	0	0	0	0	0	0	0	0	0	0	0	13	10	330	24	32	7.116	6.952	0.130435	-0.08	-0.0205	0.00997826	14	24	323	36	48	6.472	5.784
1424	Charles River	Saint-Constant	C72	KP	ST	2012-12-04	2013-01-21	48	250	NA	Paired	Standard	0	0	0	0	0	1	0	0	0	0	0	0	0	0	0	0	0	0	0	3	33	383	8	44	7.668	5.548	-0.833333	-0.36	-0.265	-0.486111	16	13	315	40	28	6.548	6.9
1425	Harlan	Haslett	206	VL	ST	2012-11-16	2013-01-25	70	262	NA	Single	Standard	0	0	0	0	0	0	0	0	0	0	0	0	0	0	0	0	0	0	0	23	1	180	60	4	6.432	7.808	0.916667	0.56	0.172	0.549556	21	8	107	48	20	6.392	7.028
1427	Harlan	Haslett	206	VL	ST	2012-11-16	2013-01-25	70	262	NA	Single	Standard	0	0	0	0	0	0	0	0	0	0	0	0	0	0	0	0	0	0	0	8	24	325	24	52	7.296	5.548	-0.5	-0.28	-0.2185	-0.332833	5	55	362	12	96	7.456	2.696
1428	Harlan	Haslett	206	VL	ST	2012-11-16	2013-01-25	70	262	NA	Single	Standard	0	0	0	0	0	0	0	0	0	0	0	0	0	0	0	0	0	0	0	16	25	261	32	52	6.332	6.064	-0.219512	-0.2	-0.0335	-0.151004	19	28	91	44	52	6.84	6.404
1429	Harlan	Haslett	206	VL	IR	2012-11-16	2013-01-25	70	262	NA	Single	Standard	0	0	0	0	0	0	0	0	0	0	0	0	0	0	0	0	0	0	0	10	17	255	28	20	7.228	6.792	-0.259259	0.08	-0.0545	-0.0779198	12	16	193	32	40	7.268	6.268
142	Harlan	Indianapolis	217	CJF	IR	2011-12-30	2012-03-12	73	287	NA	Single	Standard	0	0	0	0	0	0	1	0	0	0	0	0	0	0	0	0	0	0	0	16	41	329	40	76	6.596	4.696	-0.438596	-0.36	-0.2375	-0.345365	15	81	133	52	92	6.412	3.072
1430	Harlan	Haslett	206	VL	ST	2012-11-16	2013-01-25	70	262	NA	Single	Standard	0	0	0	0	0	0	0	0	0	0	0	0	0	0	0	0	0	0	0	11	10	187	28	12	6.896	7.528	0.047619	0.16	0.079	0.0955397	43	38	224	68	36	5.864	5.684
1431	Harlan	Haslett	206	VL	IR	2012-11-16	2013-01-25	70	262	NA	Single	Standard	0	0	0	0	0	0	0	0	0	0	0	0	0	0	0	0	0	0	0	7	23	249	24	40	7.448	6.064	-0.533333	-0.16	-0.173	-0.288778	21	28	107	52	44	5.848	6.348
1434	Harlan	Haslett	206	VL	GT	2012-11-16	2013-01-25	70	262	NA	Single	Standard	0	0	0	0	0	0	0	0	0	0	0	0	0	0	0	0	0	0	0	18	37	354	52	64	5.908	5.308	-0.345455	-0.12	-0.075	-0.180152	2	93	257	4	84	7.876	2.788
1435	Harlan	Haslett	206	VL	IR	2012-11-16	2013-01-25	70	262	NA	Single	Standard	0	0	0	0	0	0	0	0	0	0	0	0	0	0	0	0	0	0	0	15	20	246	40	32	6.448	6.524	-0.142857	0.08	0.0095	-0.0177857	0	61	203	0	96	8	3.008
1437	Harlan	Haslett	206	VL	GT	2012-11-16	2013-01-25	70	262	NA	Single	Standard	0	0	0	0	0	0	0	0	0	0	0	0	0	0	0	0	0	0	0	18	11	305	20	24	6.832	7.088	0.241379	-0.04	0.032	0.0777931	7	64	245	16	80	7.584	3.292
143	Harlan	Indianapolis	217	CJF	IR	2011-12-30	2012-03-12	73	287	NA	Single	Standard	0	0	0	0	0	0	1	0	0	0	0	0	0	0	0	0	0	0	0	34	58	493	44	76	6.436	3.26	-0.26087	-0.32	-0.397	-0.325957	7	68	411	28	100	7.416	2.636
1440	Harlan	Haslett	206	VL	GT	2012-11-16	2013-01-25	70	262	NA	Single	Standard	0	0	0	0	0	0	0	0	0	0	0	0	0	0	0	0	0	0	0	17	18	293	36	44	6.808	6.4	-0.0285714	-0.08	-0.051	-0.0531905	1	44	143	4	76	7.984	4.804
1442	Harlan	Haslett	206	VL	GT	2012-11-16	2013-01-25	70	262	NA	Single	Standard	0	0	0	0	0	0	0	0	0	0	0	0	0	0	0	0	0	0	0	3	14	284	4	16	7.848	7.424	-0.647059	-0.12	-0.053	-0.273353	1	9	117	4	20	7.98	7.404
1443	Harlan	Haslett	206	VL	IR	2012-11-16	2013-01-25	70	262	NA	Single	Standard	0	0	0	0	0	0	0	0	0	0	0	0	0	0	0	0	0	0	0	11	8	154	32	16	6.948	7.372	0.157895	0.16	0.053	0.123632	3	6	75	12	8	7.716	7.46
1445	Harlan	Indianapolis	217	CJF	ST	2012-11-16	2013-01-29	74	287.5	NA	Single	Standard	0	0	0	0	0	0	1	0	0	0	0	0	0	0	0	0	0	0	0	20	14	175	52	16	6.408	6.984	0.176471	0.36	0.072	0.202824	45	0	127	84	0	4.816	8
1446	Harlan	Indianapolis	217	CJF	GT	2012-11-16	2013-01-29	74	287.5	NA	Single	Standard	0	0	0	0	0	0	1	0	0	0	0	0	0	0	0	0	0	0	0	1	NA	NA	4	60	7.904	4.172	NA	-0.56	-0.4665	NA	0	NA	NA	0	84	8	3.836
1447	Harlan	Indianapolis	217	CJF	ST	2012-11-16	2013-01-29	74	287.5	NA	Single	Standard	0	0	0	0	0	0	1	0	0	0	0	0	0	0	0	0	0	0	0	3	21	349	8	40	7.732	5.78	-0.75	-0.32	-0.244	-0.438	18	19	138	44	48	6.732	6.008
1448	Harlan	Indianapolis	217	CJF	IR	2012-11-16	2013-01-29	74	287.5	NA	Single	Standard	0	0	0	0	0	0	1	0	0	0	0	0	0	0	0	0	0	0	0	17	21	298	40	40	6.82	6.588	-0.105263	0	-0.029	-0.0447544	74	4	107	100	12	2.848	7.616
1449	Harlan	Indianapolis	217	CJF	IR	2012-11-16	2013-01-29	74	287.5	NA	Single	Standard	0	0	0	0	0	0	1	0	0	0	0	0	0	0	0	0	0	0	0	0	23	246	0	52	8	5.6	-1	-0.52	-0.3	-0.606667	34	13	148	68	36	5.876	6.34
144	Harlan	Indianapolis	217	CJF	IR	2011-12-30	2012-03-12	73	287	NA	Single	Standard	0	0	0	0	0	0	1	0	0	0	0	0	0	0	0	0	0	0	0	9	6	101	16	16	7.436	7.356	0.2	0	-0.01	0.0633333	11	9	73	24	24	7.468	6.7
1450	Harlan	Indianapolis	217	CJF	IR	2012-11-16	2013-01-29	74	287.5	NA	Single	Standard	0	0	0	0	0	0	1	0	0	0	0	0	0	0	0	0	0	0	0	2	NA	NA	8	48	7.956	4.896	NA	-0.4	-0.3825	NA	0	10	137	0	28	8	6.956
1451	Harlan	Indianapolis	217	CJF	IR	2012-11-16	2013-01-29	74	287.5	NA	Single	Standard	0	0	0	0	0	0	1	0	0	0	0	0	0	0	0	0	0	0	0	19	6	196	28	20	7.044	7.196	0.52	0.08	0.019	0.206333	5	18	104	8	52	7.5	6.752
1452	Harlan	Indianapolis	217	CJF	ST	2012-11-16	2013-01-29	74	287.5	NA	Single	Standard	0	0	0	0	0	0	1	0	0	0	0	0	0	0	0	0	0	0	0	10	13	203	16	20	7.572	7.1	-0.130435	-0.04	-0.059	-0.0764783	4	51	296	12	68	7.528	4.824
1454	Harlan	Indianapolis	217	CJF	IR	2012-11-16	2013-01-29	74	287.5	NA	Single	Standard	0	0	0	0	0	0	1	0	0	0	0	0	0	0	0	0	0	0	0	12	23	264	28	36	7.228	5.792	-0.314286	-0.08	-0.1795	-0.191262	11	61	306	36	84	7.144	3.712
1456	Harlan	Indianapolis	217	CJF	ST	2012-11-16	2013-01-29	74	287.5	NA	Single	Standard	0	0	0	0	0	0	1	0	0	0	0	0	0	0	0	0	0	0	0	11	18	234	20	44	7.624	5.708	-0.241379	-0.24	-0.2395	-0.240293	63	0	166	88	0	4.42	8
1457	Harlan	Indianapolis	217	CJF	GT	2012-11-16	2013-01-29	74	287.5	NA	Single	Standard	0	0	0	0	0	0	1	0	0	0	0	0	0	0	0	0	0	0	0	14	3	253	44	12	5.828	7.744	0.647059	0.32	0.2395	0.402186	15	38	183	40	72	6.624	4.672
1458	Harlan	Indianapolis	217	CJF	IR	2012-11-16	2013-01-29	74	287.5	NA	Single	Standard	0	0	0	0	0	0	1	0	0	0	0	0	0	0	0	0	0	0	0	0	24	275	0	56	8	4.588	-1	-0.56	-0.4265	-0.662167	37	15	146	64	36	6.084	6.464
1459	Harlan	Indianapolis	217	CJF	ST	2012-11-16	2013-01-29	74	287.5	NA	Single	Standard	0	0	0	0	0	0	1	0	0	0	0	0	0	0	0	0	0	0	0	19	7	201	32	24	6.78	6.98	0.461538	0.08	0.025	0.188846	62	21	112	88	48	4.284	6.656
145	Harlan	Indianapolis	217	CJF	IR	2011-12-30	2012-03-12	73	287	NA	Single	Standard	0	0	0	0	0	0	1	0	0	0	0	0	0	0	0	0	0	0	0	10	22	161	24	28	7.284	6.632	-0.375	-0.04	-0.0815	-0.1655	8	19	126	16	40	7.46	7.068
1460	Harlan	Indianapolis	217	CJF	IR	2012-11-16	2013-01-29	74	287.5	NA	Single	Standard	0	0	0	0	0	0	1	0	0	0	0	0	0	0	0	0	0	0	0	0	45	183	0	80	8	4.1	-1	-0.8	-0.4875	-0.7625	4	25	85	16	60	7.652	5.848
1461	Harlan	Frederick	208A	CJF	IR	2012-11-16	2013-01-29	74	287.5	NA	Single	Standard	0	0	0	0	0	0	1	0	0	0	0	0	0	0	0	0	0	0	0	11	26	318	24	44	7.152	5.564	-0.405405	-0.2	-0.1985	-0.267968	11	13	150	36	44	7.224	6.556
1462	Harlan	Frederick	208A	CJF	IR	2012-11-16	2013-01-29	74	287.5	NA	Single	Standard	0	0	0	0	0	0	1	0	0	0	0	0	0	0	0	0	0	0	0	8	13	248	20	16	7.388	7.064	-0.238095	0.04	-0.0405	-0.0795317	15	44	199	36	72	6.824	4.76
1463	Harlan	Frederick	208A	CJF	GT	2012-11-16	2013-01-29	74	287.5	NA	Single	Standard	0	0	0	0	0	0	1	0	0	0	0	0	0	0	0	0	0	0	0	0	17	128	0	40	8	6.196	-1	-0.4	-0.2255	-0.541833	0	13	122	0	36	8	6.324
1465	Harlan	Frederick	208A	CJF	IR	2012-11-16	2013-01-29	74	287.5	NA	Single	Standard	0	0	0	0	0	0	1	0	0	0	0	0	0	0	0	0	0	0	0	5	5	141	20	12	7.736	7.488	0	0.08	-0.031	0.0163333	2	36	139	8	52	7.728	5.636
1466	Harlan	Frederick	208A	CJF	GT	2012-11-16	2013-01-29	74	287.5	NA	Single	Standard	0	0	0	0	0	0	1	0	0	0	0	0	0	0	0	0	0	0	0	24	20	278	40	28	6.416	6.532	0.0909091	0.12	0.0145	0.0751364	11	111	398	20	96	7.372	2.336
1467	Harlan	Frederick	208A	CJF	IR	2012-11-16	2013-01-29	74	287.5	NA	Single	Standard	0	0	0	0	0	0	1	0	0	0	0	0	0	0	0	0	0	0	0	0	7	245	0	16	8	7.4	-1	-0.16	-0.075	-0.411667	0	16	134	0	44	8	6.588
1468	Harlan	Frederick	208A	CJF	ST	2012-11-16	2013-01-29	74	287.5	NA	Single	Standard	0	0	0	0	0	0	1	0	0	0	0	0	0	0	0	0	0	0	0	10	23	439	28	52	7.28	6.044	-0.393939	-0.24	-0.1545	-0.262813	47	29	177	80	56	5.06	5.252
1469	Harlan	Frederick	208A	CJF	ST	2012-11-16	2013-01-29	74	287.5	NA	Single	Standard	0	0	0	0	0	0	1	0	0	0	0	0	0	0	0	0	0	0	0	22	5	315	56	16	6.76	6.848	0.62963	0.4	0.011	0.346877	42	6	124	96	12	4.636	7.592
146	Harlan	Frederick	208A	CJF	IR	2011-12-23	2012-03-12	80	287	NA	Single	Standard	0	0	0	0	0	0	1	0	0	0	0	0	0	0	0	0	0	0	0	2	23	231	8	40	7.848	6.096	-0.84	-0.32	-0.219	-0.459667	5	43	227	12	72	7.516	3.988
1470	Harlan	Frederick	208A	CJF	ST	2012-11-16	2013-01-29	74	287.5	NA	Single	Standard	0	0	0	0	0	0	1	0	0	0	0	0	0	0	0	0	0	0	0	10	27	300	36	60	6.748	4.7	-0.459459	-0.24	-0.256	-0.318486	22	39	307	68	76	5.944	4.708
1471	Harlan	Frederick	208A	CJF	IR	2012-11-16	2013-01-29	74	287.5	NA	Single	Standard	0	0	0	0	0	0	1	0	0	0	0	0	0	0	0	0	0	0	0	3	15	150	8	36	7.912	6.876	-0.666667	-0.28	-0.1295	-0.358722	9	9	107	20	16	7.236	6.884
1474	Harlan	Frederick	208A	CJF	IR	2012-11-16	2013-01-29	74	287.5	NA	Single	Standard	0	0	0	0	0	0	1	0	0	0	0	0	0	0	0	0	0	0	0	19	23	376	40	48	6.516	5.9	-0.0952381	-0.08	-0.077	-0.0840794	19	24	161	52	52	6.468	6.092
1475	Harlan	Frederick	208A	CJF	ST	2012-11-16	2013-01-29	74	287.5	NA	Single	Standard	0	0	0	0	0	0	1	0	0	0	0	0	0	0	0	0	0	0	0	2	24	155	8	32	7.684	6.352	-0.846154	-0.24	-0.1665	-0.417551	1	11	112	4	24	7.936	7.028
1476	Harlan	Frederick	208A	CJF	GT	2012-11-16	2013-01-29	74	287.5	NA	Single	Standard	0	0	0	0	0	0	1	0	0	0	0	0	0	0	0	0	0	0	0	10	50	255	28	84	7.204	3.688	-0.666667	-0.56	-0.4395	-0.555389	23	55	171	60	84	6.412	3.548
1477	Charles River	Portage	P09	CJF	GT	2012-11-19	2013-01-29	71	287.5	NA	Single	Standard	0	0	0	0	0	0	1	0	0	0	0	0	0	0	0	0	0	0	0	17	33	372	28	48	6.584	5.972	-0.32	-0.2	-0.0765	-0.198833	4	34	171	16	84	7.608	3.288
1479	Charles River	Portage	P09	CJF	IR	2012-11-19	2013-01-29	71	287.5	NA	Single	Standard	0	0	0	0	0	0	1	0	0	0	0	0	0	0	0	0	0	0	0	15	24	289	44	72	6.74	5.016	-0.230769	-0.28	-0.2155	-0.24209	43	32	295	92	84	4.396	5.348
147	Harlan	Frederick	208A	CJF	GT	2011-12-23	2012-03-12	80	287	NA	Single	Standard	0	0	0	0	0	0	1	0	0	0	0	0	0	0	0	0	0	0	0	0	3	96	0	8	8	7.868	-1	-0.08	-0.0165	-0.3655	1	7	73	4	24	7.864	7.028
1480	Charles River	Portage	P09	CJF	IR	2012-11-19	2013-01-29	71	287.5	NA	Single	Standard	0	0	0	0	0	0	1	0	0	0	0	0	0	0	0	0	0	0	0	9	12	195	24	24	7.412	6.94	-0.142857	0	-0.059	-0.0672857	8	20	253	20	40	7.496	6.396
1483	Charles River	Portage	P09	CJF	IR	2012-11-19	2013-01-29	71	287.5	NA	Single	Standard	0	0	0	0	0	0	1	0	0	0	0	0	0	0	0	0	0	0	0	14	29	418	16	36	7.312	5.996	-0.348837	-0.2	-0.1645	-0.237779	7	47	221	12	72	7.48	4.28
1484	Charles River	Portage	P09	CJF	ST	2012-11-19	2013-01-29	71	287.5	NA	Single	Standard	0	0	0	0	0	0	1	0	0	0	0	0	0	0	0	0	0	0	0	32	34	339	68	80	6.04	4.316	-0.030303	-0.12	-0.2155	-0.121934	44	12	101	84	28	4.388	6.976
1485	Charles River	Portage	P09	CJF	GT	2012-11-19	2013-01-29	71	287.5	NA	Single	Standard	0	0	0	0	0	0	1	0	0	0	0	0	0	0	0	0	0	0	0	1	72	343	4	100	8	2.48	-0.972603	-0.96	-0.69	-0.874201	2	42	230	8	100	7.692	0.956
1486	Charles River	Portage	P09	CJF	IR	2012-11-19	2013-01-29	71	287.5	NA	Single	Standard	0	0	0	0	0	0	1	0	0	0	0	0	0	0	0	0	0	0	0	0	2	33	0	4	8	7.944	-1	-0.04	-0.007	-0.349	0	7	76	0	12	8	7.376
1487	Charles River	Portage	P09	CJF	IR	2012-11-19	2013-01-29	71	287.5	NA	Single	Standard	0	0	0	0	0	0	1	0	0	0	0	0	0	0	0	0	0	0	0	0	22	362	0	44	8	6.368	-1	-0.44	-0.204	-0.548	5	34	296	16	44	7.66	5.936
1488	Charles River	Portage	P09	CJF	GT	2012-11-19	2013-01-29	71	287.5	NA	Single	Standard	0	0	0	0	0	0	1	0	0	0	0	0	0	0	0	0	0	0	0	2	12	190	8	32	7.596	7.132	-0.714286	-0.24	-0.058	-0.337429	33	13	236	60	32	5.592	6.892
1489	Charles River	Portage	P09	CJF	GT	2012-11-19	2013-01-29	71	287.5	NA	Single	Standard	0	0	0	0	0	0	1	0	0	0	0	0	0	0	0	0	0	0	0	0	49	238	0	100	8	1.744	-1	-1	-0.782	-0.927333	0	42	96	0	100	8	1.564
148	Harlan	Frederick	208A	CJF	IR	2011-12-23	2012-03-12	80	287	NA	Single	Standard	0	0	0	0	0	0	1	0	0	0	0	0	0	0	0	0	0	0	0	0	20	219	0	40	8	6.252	-1	-0.4	-0.2185	-0.5395	1	38	113	4	68	7.936	4.708
1490	Charles River	Portage	P09	CJF	GT	2012-11-19	2013-01-29	71	287.5	NA	Single	Standard	0	0	0	0	0	0	1	0	0	0	0	0	0	0	0	0	0	0	0	11	16	186	28	28	7.272	6.788	-0.185185	0	-0.0605	-0.0818951	5	43	213	16	72	7.476	4.176
1491	Charles River	Portage	P09	CJF	IR	2012-11-19	2013-01-29	71	287.5	NA	Single	Standard	0	0	0	0	0	0	1	0	0	0	0	0	0	0	0	0	0	0	0	13	25	267	32	52	6.552	5.764	-0.315789	-0.2	-0.0985	-0.204763	29	24	224	52	48	6.256	6.18
1492	Charles River	Portage	P09	CJF	ST	2012-11-19	2013-01-29	71	287.5	NA	Single	Standard	0	0	0	0	0	0	1	0	0	0	0	0	0	0	0	0	0	0	0	8	61	423	20	76	7.808	3.736	-0.768116	-0.56	-0.509	-0.612372	20	39	221	44	76	6.704	4.244
1494	Charles River	Portage	P10	CJF	GT	2012-11-19	2013-01-29	71	287.5	NA	Single	Standard	0	0	0	0	0	0	1	0	0	0	0	0	0	0	0	0	0	0	0	2	24	209	4	56	7.844	4.856	-0.846154	-0.52	-0.3735	-0.579885	2	47	272	4	80	7.692	3.004
1495	Charles River	Portage	P10	CJF	IR	2012-11-19	2013-01-29	71	287.5	NA	Single	Standard	0	0	0	0	0	0	1	0	0	0	0	0	0	0	0	0	0	0	0	16	8	179	32	24	6.96	7.408	0.333333	0.08	0.056	0.156444	6	15	89	24	40	7.356	7.092
1496	Charles River	Portage	P10	CJF	ST	2012-11-19	2013-01-29	71	287.5	NA	Single	Standard	0	0	0	0	0	0	1	0	0	0	0	0	0	0	0	0	0	0	0	5	53	473	8	84	7.724	3.08	-0.827586	-0.76	-0.5805	-0.722695	30	47	396	52	80	6.332	2.98
1497	Charles River	Portage	P10	CJF	GT	2012-11-19	2013-01-29	71	287.5	NA	Single	Standard	0	0	0	0	0	0	1	0	0	0	0	0	0	0	0	0	0	0	0	0	5	100	0	12	8	7.568	-1	-0.12	-0.054	-0.391333	0	19	146	0	48	8	5.976
1498	Charles River	Portage	P10	CJF	ST	2012-11-19	2013-01-29	71	287.5	NA	Single	Standard	0	0	0	0	0	0	1	0	0	0	0	0	0	0	0	0	0	0	0	3	33	228	8	40	7.812	6.428	-0.833333	-0.32	-0.173	-0.442111	45	19	144	76	48	5.668	6.2
1499	Charles River	Portage	P10	CJF	IR	2012-11-19	2013-01-29	71	287.5	NA	Single	Standard	0	0	0	0	0	0	1	0	0	0	0	0	0	0	0	0	0	0	0	31	19	311	52	40	6.384	5.808	0.24	0.12	-0.072	0.096	19	31	194	36	64	6.228	4.82
149	Harlan	Frederick	208A	CJF	ST	2011-12-23	2012-03-12	80	287	NA	Single	Standard	0	0	0	0	0	0	1	0	0	0	0	0	0	0	0	0	0	0	0	3	9	140	8	20	7.612	6.932	-0.5	-0.12	-0.085	-0.235	26	9	148	60	20	6.196	7.14
14	Harlan	Indianapolis	202C	ESC	ST	2011-12-16	2012-02-20	66	250	NA	Single	Reverse	0	0	0	0	0	0	0	0	0	0	0	0	0	0	0	0	0	0	0	3	3	105	12	8	7.876	7.556	0	0.04	-0.04	0	19	8	149	44	24	6.288	7.312
1500	Charles River	Portage	P10	CJF	GT	2012-11-19	2013-01-29	71	287.5	NA	Single	Standard	0	0	0	0	0	0	1	0	0	0	0	0	0	0	0	0	0	0	0	3	34	308	8	68	7.816	5.144	-0.837838	-0.6	-0.334	-0.590613	13	32	275	32	72	7.136	4.78
1501	Charles River	Portage	P10	CJF	GT	2012-11-19	2013-01-29	71	287.5	NA	Single	Standard	0	0	0	0	0	0	1	0	0	0	0	0	0	0	0	0	0	0	0	0	17	175	0	24	8	7.16	-1	-0.24	-0.105	-0.448333	0	20	154	0	52	8	5.74
1502	Charles River	Portage	P10	CJF	IR	2012-11-19	2013-01-29	71	287.5	NA	Single	Standard	0	0	0	0	0	0	1	0	0	0	0	0	0	0	0	0	0	0	0	21	36	300	44	68	6.144	4.324	-0.263158	-0.24	-0.2275	-0.243553	3	61	238	12	80	7.828	3.22
1503	Charles River	Portage	P10	CJF	GT	2012-11-19	2013-01-29	71	287.5	NA	Single	Standard	0	0	0	0	0	0	1	0	0	0	0	0	0	0	0	0	0	0	0	0	17	155	0	40	8	5.804	-1	-0.4	-0.2745	-0.558167	0	48	129	0	80	8	3.932
1505	Charles River	Portage	P10	CJF	GT	2012-11-19	2013-01-29	71	287.5	NA	Single	Standard	0	0	0	0	0	0	1	0	0	0	0	0	0	0	0	0	0	0	0	0	13	113	0	28	8	7.18	-1	-0.28	-0.1025	-0.460833	0	21	132	0	32	8	6.148
1506	Charles River	Portage	P10	CJF	ST	2012-11-19	2013-01-29	71	287.5	NA	Single	Standard	0	0	0	0	0	0	1	0	0	0	0	0	0	0	0	0	0	0	0	33	22	294	56	36	5.988	6.408	0.2	0.2	0.0525	0.150833	66	22	209	92	56	3.852	6.448
1507	Charles River	Portage	P10	CJF	GT	2012-11-19	2013-01-29	71	287.5	NA	Single	Standard	0	0	0	0	0	0	1	0	0	0	0	0	0	0	0	0	0	0	0	0	22	212	0	40	8	6.256	-1	-0.4	-0.218	-0.539333	0	30	109	0	56	8	5.712
1508	Charles River	Portage	P10	CJF	GT	2012-11-19	2013-01-29	71	287.5	NA	Single	Standard	0	0	0	0	0	0	1	0	0	0	0	0	0	0	0	0	0	0	0	3	29	305	12	52	7.86	6.088	-0.8125	-0.4	-0.2215	-0.478	7	43	191	20	48	7.552	5.584
150	Harlan	Frederick	208A	CJF	GT	2011-12-23	2012-03-12	80	287	NA	Single	Standard	0	0	0	0	0	0	1	0	0	0	0	0	0	0	0	0	0	0	0	7	21	166	24	40	7.388	6.052	-0.5	-0.16	-0.167	-0.275667	3	47	142	8	76	7.468	4.216
1515	Harlan	Haslett	206	VL	IR	2012-11-30	2013-02-07	69	262	NA	Single	Standard	0	0	0	0	0	0	0	0	0	0	0	0	0	0	0	0	0	0	0	5	25	235	16	44	7.56	5.448	-0.666667	-0.28	-0.264	-0.403556	22	26	139	56	56	6.524	5.58
1516	Harlan	Haslett	206	VL	GT	2012-11-30	2013-02-07	69	262	NA	Single	Standard	0	0	0	0	0	0	0	0	0	0	0	0	0	0	0	0	0	0	0	0	1	122	0	4	8	7.936	-1	-0.04	-0.008	-0.349333	0	40	154	0	68	8	4.576
1517	Harlan	Haslett	206	VL	IR	2012-11-30	2013-02-07	69	262	NA	Single	Standard	0	0	0	0	0	0	0	0	0	0	0	0	0	0	0	0	0	0	0	2	14	226	8	36	7.664	6.3	-0.75	-0.28	-0.1705	-0.400167	6	0	136	16	0	7.836	8
1518	Harlan	Haslett	206	VL	ST	2012-11-30	2013-02-07	69	262	NA	Single	Standard	0	0	0	0	0	0	0	0	0	0	0	0	0	0	0	0	0	0	0	0	2	144	0	4	8	7.68	-1	-0.04	-0.04	-0.36	0	16	187	0	32	8	6.688
1519	Harlan	Haslett	206	VL	GT	2012-11-30	2013-02-07	69	262	NA	Single	Standard	0	0	0	0	0	0	0	0	0	0	0	0	0	0	0	0	0	0	0	17	2	36	24	4	7.308	7.716	0.789474	0.2	0.051	0.346825	7	3	14	12	4	7.464	7.728
1520	Harlan	Haslett	206	VL	GT	2012-11-30	2013-02-07	69	262	NA	Single	Standard	0	0	0	0	0	0	0	0	0	0	0	0	0	0	0	0	0	0	0	9	28	251	20	56	7.5	5.164	-0.513514	-0.36	-0.292	-0.388505	2	44	241	8	84	7.828	3.404
1521	Harlan	Haslett	206	VL	IR	2012-11-30	2013-02-07	69	262	NA	Single	Standard	0	0	0	0	0	0	0	0	0	0	0	0	0	0	0	0	0	0	0	2	15	152	8	20	7.952	7.216	-0.764706	-0.12	-0.092	-0.325569	3	31	134	12	52	7.648	5.448
1522	Harlan	Haslett	206	VL	GT	2012-11-30	2013-02-07	69	262	NA	Single	Standard	0	0	0	0	0	0	0	0	0	0	0	0	0	0	0	0	0	0	0	11	69	410	24	68	7.332	3.832	-0.725	-0.44	-0.4375	-0.534167	1	72	153	4	96	7.976	1.944
1523	Harlan	Haslett	206	VL	ST	2012-11-30	2013-02-07	69	262	NA	Single	Standard	0	0	0	0	0	0	0	0	0	0	0	0	0	0	0	0	0	0	0	11	15	194	24	32	7.804	6.56	-0.153846	-0.08	-0.1555	-0.129782	47	6	103	84	20	5.196	7.244
1524	Harlan	Haslett	206	VL	GT	2012-11-30	2013-02-07	69	262	NA	Single	Standard	0	0	0	0	0	0	0	0	0	0	0	0	0	0	0	0	0	0	0	18	26	208	40	36	6.98	6.136	-0.181818	0.04	-0.1055	-0.0824394	6	42	254	16	64	7.456	5.196
1525	Harlan	Haslett	206	VL	IR	2012-11-30	2013-02-07	69	262	NA	Single	Standard	0	0	0	0	0	0	0	0	0	0	0	0	0	0	0	0	0	0	0	51	44	432	68	68	5.264	4.768	0.0736842	0	-0.062	0.00389474	50	52	244	84	88	3.652	4.008
1526	Harlan	Haslett	206	VL	GT	2012-11-30	2013-02-07	69	262	NA	Single	Standard	0	0	0	0	0	0	0	0	0	0	0	0	0	0	0	0	0	0	0	2	5	204	4	16	7.828	7.348	-0.428571	-0.12	-0.06	-0.202857	3	34	209	4	64	7.804	5.52
1527	Harlan	Haslett	206	VL	ST	2012-11-30	2013-02-07	69	262	NA	Single	Standard	0	0	0	0	0	0	0	0	0	0	0	0	0	0	0	0	0	0	0	19	24	314	40	44	6.608	5.896	-0.116279	-0.04	-0.089	-0.0817597	43	46	260	84	72	4.752	5.376
1528	Harlan	Haslett	206	VL	ST	2012-11-30	2013-02-07	69	262	NA	Single	Standard	0	0	0	0	0	0	0	0	0	0	0	0	0	0	0	0	0	0	0	1	15	191	4	32	7.92	6.604	-0.875	-0.28	-0.1645	-0.439833	16	11	92	48	28	7.084	6.68
1529	Harlan	Haslett	206	VL	GT	2012-11-30	2013-02-07	69	262	NA	Single	Standard	0	0	0	0	0	0	0	0	0	0	0	0	0	0	0	0	0	0	0	33	32	522	48	40	5.396	5.756	0.0153846	0.08	0.045	0.0467949	6	73	602	20	92	7.196	3.528
152	Harlan	Frederick	208A	CJF	IR	2011-12-23	2012-03-12	80	287	NA	Single	Standard	0	0	0	0	0	0	1	0	0	0	0	0	0	0	0	0	0	0	0	18	12	121	28	28	7.016	6.908	0.2	0	-0.0135	0.0621667	10	35	105	28	64	7.072	4.568
1530	Harlan	Haslett	206	VL	GT	2012-11-30	2013-02-07	69	262	NA	Single	Standard	0	0	0	0	0	0	0	0	0	0	0	0	0	0	0	0	0	0	0	29	27	261	52	36	6.396	5.808	0.0357143	0.16	-0.0735	0.0407381	10	33	174	32	60	7.204	5.116
1531	Harlan	Haslett	206	VL	GT	2012-11-30	2013-02-07	69	262	NA	Single	Standard	0	0	0	0	0	0	0	0	0	0	0	0	0	0	0	0	0	0	0	10	11	142	20	16	7.172	7.26	-0.047619	0.04	0.011	0.00112698	1	18	152	4	48	8	5.884
1533	Harlan	Haslett	206	VL	GT	2012-11-30	2013-02-07	69	262	NA	Single	Standard	0	0	0	0	0	0	0	0	0	0	0	0	0	0	0	0	0	0	0	27	9	191	48	20	6.108	7.04	0.5	0.28	0.1165	0.298833	18	28	150	36	44	6.728	6.468
1534	Harlan	Haslett	206	VL	GT	2012-11-30	2013-02-07	69	262	NA	Single	Standard	0	0	0	0	0	0	0	0	0	0	0	0	0	0	0	0	0	0	0	4	5	160	12	12	7.852	7.34	-0.111111	0	-0.064	-0.0583704	3	7	149	12	16	7.672	7.004
1535	Harlan	Haslett	206	VL	IR	2012-12-14	2013-02-23	71	262	NA	Single	Standard	0	0	0	0	0	0	0	0	0	0	0	0	0	0	0	0	0	0	0	11	24	304	28	48	7.252	6.084	-0.371429	-0.2	-0.146	-0.239143	10	16	173	24	36	7.252	6.22
1536	Harlan	Haslett	206	VL	IR	2012-12-14	2013-02-23	71	262	NA	Single	Standard	0	0	0	0	0	0	0	0	0	0	0	0	0	0	0	0	0	0	0	15	22	304	32	44	6.94	6.592	-0.189189	-0.12	-0.0435	-0.117563	14	17	176	40	48	7.248	6.044
1537	Harlan	Haslett	206	VL	IR	2012-12-14	2013-02-23	71	262	NA	Single	Standard	0	0	0	0	0	0	0	0	0	0	0	0	0	0	0	0	0	0	0	24	26	452	44	48	6.156	6.016	-0.04	-0.04	-0.0175	-0.0325	4	72	408	12	88	7.62	2.864
153	Harlan	Frederick	208A	CJF	IR	2011-12-23	2012-03-12	80	287	NA	Single	Standard	0	0	0	0	0	0	1	0	0	0	0	0	0	0	0	0	0	0	0	12	15	248	28	24	6.924	6.944	-0.111111	0.04	0.0025	-0.0228704	15	21	146	24	40	7.284	6.404
1541	Harlan	Haslett	206	VL	IR	2012-12-14	2013-02-23	71	262	NA	Single	Standard	0	0	0	0	0	0	0	0	0	0	0	0	0	0	0	0	0	0	0	15	5	261	36	12	6.996	7.664	0.5	0.24	0.0835	0.2745	27	12	118	60	36	5.892	7.116
1542	Harlan	Haslett	206	VL	IR	2012-12-14	2013-02-23	71	262	NA	Single	Standard	0	0	0	0	0	0	0	0	0	0	0	0	0	0	0	0	0	0	0	14	39	445	32	56	7.008	5.932	-0.471698	-0.24	-0.1345	-0.282066	4	28	199	4	44	7.716	5.732
1544	Harlan	Haslett	206	VL	IR	2012-12-14	2013-02-23	71	262	NA	Single	Standard	0	0	0	0	0	0	0	0	0	0	0	0	0	0	0	0	0	0	0	7	24	426	24	56	7.5	5.788	-0.548387	-0.32	-0.214	-0.360796	36	20	162	60	52	6.32	6.292
1549	Harlan	Haslett	206	VL	IR	2012-12-14	2013-02-23	71	262	NA	Single	Standard	0	0	0	0	0	0	0	0	0	0	0	0	0	0	0	0	0	0	0	11	31	283	28	40	7.388	5.876	-0.47619	-0.12	-0.189	-0.26173	12	47	145	28	72	7.12	4.42
1550	Harlan	Haslett	206	VL	IR	2012-12-14	2013-02-23	71	262	NA	Single	Standard	0	0	0	0	0	0	0	0	0	0	0	0	0	0	0	0	0	0	0	17	8	106	44	20	6.672	7.296	0.36	0.24	0.078	0.226	12	9	70	36	16	7.04	7.26
1556	Harlan	Haslett	206	KP	GT	2013-01-18	2013-03-14	55	236	236	Single	Standard	0	0	0	0	0	1	0	0	0	0	0	0	0	0	0	0	0	0	0	9	21	386	28	40	7.468	6.336	-0.4	-0.12	-0.1415	-0.2205	7	94	468	16	96	7.5	3.372
1557	Harlan	Haslett	206	KP	IR	2013-01-18	2013-03-14	55	221	221	Single	Standard	0	0	0	0	0	1	0	0	0	0	0	0	0	0	0	0	0	0	0	10	14	253	32	32	6.984	6.748	-0.166667	0	-0.0295	-0.0653889	8	6	142	24	12	7.592	7.624
1558	Harlan	Haslett	206	KP	IR	2013-01-18	2013-03-14	55	221	221	Single	Standard	0	0	0	0	0	1	0	0	0	0	0	0	0	0	0	0	0	0	0	0	3	36	0	8	8	7.628	-1	-0.08	-0.0465	-0.3755	0	6	70	0	16	8	7.544
1559	Harlan	Haslett	206	KP	IR	2013-01-18	2013-03-14	55	229	229	Single	Standard	0	0	0	0	0	1	0	0	0	0	0	0	0	0	0	0	0	0	0	0	9	223	0	24	8	7.06	-1	-0.24	-0.1175	-0.4525	0	28	259	0	44	8	5.468
1560	Harlan	Haslett	206	KP	ST	2013-01-18	2013-03-14	55	220	220	Single	Standard	0	0	0	0	0	1	0	0	0	0	0	0	0	0	0	0	0	0	0	5	41	451	16	88	7.56	3.48	-0.782609	-0.72	-0.51	-0.67087	30	1	171	68	4	5.928	7.732
1561	Harlan	Haslett	206	KP	ST	2013-01-18	2013-03-14	55	231	231	Single	Standard	0	0	0	0	0	1	0	0	0	0	0	0	0	0	0	0	0	0	0	16	22	261	36	40	6.784	6.104	-0.157895	-0.04	-0.085	-0.0942982	58	2	172	88	8	3.72	7.628
1562	Harlan	Haslett	206	KP	IR	2013-01-18	2013-03-14	55	233	233	Single	Standard	0	0	0	0	0	1	0	0	0	0	0	0	0	0	0	0	0	0	0	11	13	276	28	20	6.984	6.844	-0.0833333	0.08	-0.0175	-0.00694444	20	7	171	60	20	6.1	7.2
1563	Harlan	Haslett	206	KP	GT	2013-01-18	2013-03-14	55	224	224	Single	Standard	0	0	0	0	0	1	0	0	0	0	0	0	0	0	0	0	0	0	0	0	14	188	0	16	8	7.364	-1	-0.16	-0.0795	-0.413167	0	16	238	0	44	8	5.652
1564	Harlan	Indianapolis	202A	KP	IR	2013-01-18	2013-03-14	55	228	228	Single	Standard	0	0	0	0	0	1	0	0	0	0	0	0	0	0	0	0	0	0	0	1	25	226	4	44	7.972	6.188	-0.923077	-0.4	-0.223	-0.515359	19	27	258	48	60	6.78	4.948
1565	Harlan	Indianapolis	202A	KP	IR	2013-01-18	2013-03-14	55	218	218	Single	Standard	0	0	0	0	0	1	0	0	0	0	0	0	0	0	0	0	0	0	0	8	23	172	24	48	7.232	6.036	-0.483871	-0.24	-0.1495	-0.291124	12	25	180	36	52	6.908	5.788
1566	Harlan	Indianapolis	202A	KP	ST	2013-01-18	2013-03-14	55	217	217	Single	Standard	0	0	0	0	0	1	0	0	0	0	0	0	0	0	0	0	0	0	0	5	10	243	12	28	7.448	6.356	-0.333333	-0.16	-0.1365	-0.209944	24	34	360	56	84	5.836	4.184
1567	Harlan	Indianapolis	202A	KP	GT	2013-01-18	2013-03-14	55	232	232	Single	Standard	0	0	0	0	0	1	0	0	0	0	0	0	0	0	0	0	0	0	0	1	24	217	4	44	7.928	6.072	-0.92	-0.4	-0.232	-0.517333	5	28	241	16	68	7.56	4.272
1570	Harlan	Indianapolis	202A	KP	GT	2013-01-18	2013-03-14	55	225	225	Single	Standard	0	0	0	0	0	1	0	0	0	0	0	0	0	0	0	0	0	0	0	8	20	261	20	32	7.38	6.864	-0.428571	-0.12	-0.0645	-0.204357	3	58	269	12	80	7.804	3.808
1571	Harlan	Indianapolis	202A	KP	GT	2013-01-18	2013-03-14	55	230	230	Single	Standard	0	0	0	0	0	1	0	0	0	0	0	0	0	0	0	0	0	0	0	2	32	418	8	52	7.728	5.324	-0.882353	-0.44	-0.3005	-0.540951	0	61	326	0	84	8	2.96
1572	Harlan	Indianapolis	202A	KP	GT	2013-01-18	2013-03-14	55	234	234	Single	Standard	0	0	0	0	0	1	0	0	0	0	0	0	0	0	0	0	0	0	0	0	5	107	0	12	8	7.368	-1	-0.12	-0.079	-0.399667	0	9	141	0	24	8	6.748
1575	Harlan	Indianapolis	202A	KP	IR	2013-01-18	2013-03-14	55	233	233	Single	Standard	0	0	0	0	0	1	0	0	0	0	0	0	0	0	0	0	0	0	0	16	24	356	52	52	6.332	5.584	-0.2	0	-0.0935	-0.0978333	5	32	140	16	64	7.62	5.104
1576	Harlan	Indianapolis	202A	KP	GT	2013-01-18	2013-03-14	55	222	222	Single	Standard	0	0	0	0	0	1	0	0	0	0	0	0	0	0	0	0	0	0	0	0	51	494	0	88	8	4.28	-1	-0.88	-0.465	-0.781667	0	84	324	0	76	8	4.34
1577	Harlan	Indianapolis	202A	KP	IR	2013-01-18	2013-03-14	55	231	231	Single	Standard	0	0	0	0	0	1	0	0	0	0	0	0	0	0	0	0	0	0	0	0	6	56	0	16	8	7.144	-1	-0.16	-0.107	-0.422333	6	26	194	16	68	7.2	5.172
1578	Harlan	Indianapolis	202A	KP	GT	2013-01-18	2013-03-14	55	221	221	Single	Standard	0	0	0	0	0	1	0	0	0	0	0	0	0	0	0	0	0	0	0	20	12	209	32	24	6.764	7.264	0.25	0.08	0.0625	0.130833	14	9	131	28	20	7.02	6.708
1579	Harlan	Indianapolis	202A	KP	ST	2013-01-18	2013-03-14	55	228	228	Single	Standard	0	0	0	0	0	1	0	0	0	0	0	0	0	0	0	0	0	0	0	2	6	334	8	16	7.832	6.96	-0.5	-0.08	-0.109	-0.229667	13	8	146	48	28	6.52	7.18
1580	Harlan	Indianapolis	202A	KP	IR	2013-01-18	2013-03-14	55	226	226	Single	Standard	0	0	0	0	0	1	0	0	0	0	0	0	0	0	0	0	0	0	0	1	53	450	4	80	7.936	4.5	-0.962963	-0.76	-0.4295	-0.717488	16	16	241	44	28	6.444	6.668
1581	Harlan	Indianapolis	202A	KP	IR	2013-01-18	2013-03-14	55	230	230	Single	Standard	0	0	0	0	0	1	0	0	0	0	0	0	0	0	0	0	0	0	0	5	15	251	16	28	7.64	6.9	-0.5	-0.12	-0.0925	-0.2375	2	26	153	8	40	7.76	6.032
1582	Harlan	Indianapolis	202A	KP	IR	2013-01-18	2013-03-14	55	219	219	Single	Standard	0	0	0	0	0	1	0	0	0	0	0	0	0	0	0	0	0	0	0	4	4	187	12	8	7.548	7.796	0	0.04	0.031	0.0236667	11	16	166	40	24	6.768	7.288
1584	Harlan	Indianapolis	202A	KP	GT	2013-01-18	2013-03-14	55	224	224	Single	Standard	0	0	0	0	0	1	0	0	0	0	0	0	0	0	0	0	0	0	0	1	27	434	4	60	7.956	5.436	-0.928571	-0.56	-0.315	-0.60119	0	61	374	0	100	8	3.508
1585	Harlan	Indianapolis	202A	KP	ST	2013-01-18	2013-03-14	55	227	227	Single	Standard	0	0	0	0	0	1	0	0	0	0	0	0	0	0	0	0	0	0	0	11	22	288	24	44	6.8	6.024	-0.333333	-0.2	-0.097	-0.210111	29	31	141	52	64	6.42	5.428
1586	Harlan	Indianapolis	202A	KP	IR	2013-01-18	2013-03-14	55	229	229	Single	Standard	0	0	0	0	0	1	0	0	0	0	0	0	0	0	0	0	0	0	0	4	33	325	12	60	7.7	5.352	-0.783784	-0.48	-0.2935	-0.519095	0	91	409	0	92	8	2.864
1587	Harlan	Indianapolis	202A	KP	GT	2013-01-18	2013-03-14	55	217	217	Single	Standard	0	0	0	0	0	1	0	0	0	0	0	0	0	0	0	0	0	0	0	0	32	296	0	56	8	4.7	-1	-0.56	-0.4125	-0.6575	0	90	341	0	100	8	1.784
1588	Charles River	Portage	P09	KP	ST	2013-01-19	2013-03-14	54	232	232	Single	Standard	0	0	0	0	0	1	0	0	0	0	0	0	0	0	0	0	0	0	0	0	11	159	0	32	8	6.68	-1	-0.32	-0.165	-0.495	1	19	94	4	48	7.908	5.444
1589	Charles River	Portage	P09	KP	IR	2013-01-19	2013-03-14	54	238	238	Single	Standard	0	0	0	0	0	1	0	0	0	0	0	0	0	0	0	0	0	0	0	22	9	352	52	24	6.016	7.088	0.419355	0.28	0.134	0.277785	38	6	110	68	20	5.304	7.612
1590	Charles River	Portage	P09	KP	IR	2013-01-19	2013-03-14	54	212	212	Single	Standard	0	0	0	0	0	1	0	0	0	0	0	0	0	0	0	0	0	0	0	9	30	464	32	68	7.3	5.264	-0.538462	-0.36	-0.2545	-0.384321	13	16	164	40	36	7.156	6.924
1591	Charles River	Portage	P09	KP	GT	2013-01-19	2013-03-14	54	241	241	Single	Standard	0	0	0	0	0	1	0	0	0	0	0	0	0	0	0	0	0	0	0	1	15	111	4	36	7.852	6.804	-0.875	-0.32	-0.131	-0.442	2	23	99	8	64	7.836	5.132
1592	Charles River	Portage	P09	KP	IR	2013-01-19	2013-03-14	54	224	224	Single	Standard	0	0	0	0	0	1	0	0	0	0	0	0	0	0	0	0	0	0	0	1	70	481	4	84	8	3.916	-0.971831	-0.8	-0.5105	-0.760777	14	20	219	24	32	7.148	6.988
1593	Charles River	Portage	P09	KP	ST	2013-01-19	2013-03-14	54	225	225	Single	Standard	0	0	0	0	0	1	0	0	0	0	0	0	0	0	0	0	0	0	0	38	19	577	60	32	5.18	5.776	0.333333	0.28	0.0745	0.229278	44	12	273	72	24	4.848	6.552
1594	Charles River	Portage	P09	KP	GT	2013-01-19	2013-03-14	54	221	221	Single	Standard	0	0	0	0	0	1	0	0	0	0	0	0	0	0	0	0	0	0	0	3	8	94	8	20	7.864	7.232	-0.454545	-0.12	-0.079	-0.217848	0	40	434	0	68	8	4.648
1595	Charles River	Portage	P09	KP	IR	2013-01-19	2013-03-14	54	238	238	Single	Standard	0	0	0	0	0	1	0	0	0	0	0	0	0	0	0	0	0	0	0	11	11	270	28	32	7.116	6.9	0	-0.04	-0.027	-0.0223333	10	5	131	28	12	7.344	7.6
1596	Charles River	Raleigh	R04	KP	IR	2013-01-19	2013-03-14	54	236	236	Single	Standard	0	0	0	0	0	1	0	0	0	0	0	0	0	0	0	0	0	0	0	31	56	501	88	76	4.064	4.336	-0.287356	0.12	0.034	-0.0444521	13	89	281	48	88	6.172	2.832
1597	Charles River	Raleigh	R04	KP	GT	2013-01-19	2013-03-14	54	227	227	Single	Standard	0	0	0	0	0	1	0	0	0	0	0	0	0	0	0	0	0	0	0	11	27	300	28	32	6.868	6.024	-0.421053	-0.04	-0.1055	-0.188851	9	30	267	16	52	7.28	6.268
1598	Charles River	Raleigh	R04	KP	IR	2013-01-19	2013-03-14	54	223	223	Single	Standard	0	0	0	0	0	1	0	0	0	0	0	0	0	0	0	0	0	0	0	44	31	349	60	60	5.424	5.488	0.173333	0	0.008	0.0604444	42	72	552	80	96	4.86	3.052
15	Harlan	Indianapolis	202C	ESC	IR	2011-12-16	2012-02-20	66	250	NA	Single	Reverse	0	0	0	0	0	0	0	0	0	0	0	0	0	0	0	0	0	0	0	3	15	193	12	36	7.584	6.708	-0.666667	-0.24	-0.1095	-0.338722	17	18	165	32	40	6.772	6.168
1600	Charles River	Raleigh	R04	KP	ST	2013-01-19	2013-03-14	54	223	223	Single	Standard	0	0	0	0	0	1	0	0	0	0	0	0	0	0	0	0	0	0	0	1	33	436	4	68	7.976	5.124	-0.941176	-0.64	-0.3565	-0.645892	16	38	224	32	60	6.904	4.588
1601	Charles River	Raleigh	R04	KP	IR	2013-01-19	2013-03-14	54	224	224	Single	Standard	0	0	0	0	0	1	0	0	0	0	0	0	0	0	0	0	0	0	0	27	9	223	76	24	5.776	6.612	0.5	0.52	0.1045	0.374833	23	59	586	60	88	5.56	4.176
1602	Charles River	Raleigh	R04	KP	ST	2013-01-19	2013-03-14	54	222	222	Single	Standard	0	0	0	0	0	1	0	0	0	0	0	0	0	0	0	0	0	0	0	14	11	228	16	24	7.108	6.84	0.12	-0.08	-0.0335	0.00216667	43	13	324	52	28	6.08	6.78
1603	Charles River	Raleigh	R04	KP	IR	2013-01-19	2013-03-14	54	227	227	Single	Standard	0	0	0	0	0	1	0	0	0	0	0	0	0	0	0	0	0	0	0	6	32	654	20	72	7.232	4.712	-0.684211	-0.52	-0.315	-0.506404	16	52	324	40	92	6.964	3.108
1604	Charles River	Raleigh	R04	KP	GT	2013-01-19	2013-03-14	54	223	223	Single	Standard	0	0	0	0	0	1	0	0	0	0	0	0	0	0	0	0	0	0	0	0	55	473	0	92	8	3.244	-1	-0.92	-0.5945	-0.838167	0	70	355	0	100	8	1.6
1605	Charles River	Raleigh	R04	KP	GT	2013-01-19	2013-03-14	54	225	225	Single	Standard	0	0	0	0	0	1	0	0	0	0	0	0	0	0	0	0	0	0	0	7	17	330	12	44	7.484	6.148	-0.416667	-0.32	-0.167	-0.301222	0	58	241	0	80	8	3.512
1606	Charles River	Raleigh	R04	KP	IR	2013-01-19	2013-03-14	54	218	218	Single	Standard	0	0	0	0	0	1	0	0	0	0	0	0	0	0	0	0	0	0	0	43	7	332	88	20	3.752	7.036	0.72	0.68	0.4105	0.6035	35	6	166	84	8	4.04	7.776
1608	Charles River	Raleigh	R04	KP	IR	2013-01-19	2013-03-14	54	232	232	Single	Standard	0	0	0	0	0	1	0	0	0	0	0	0	0	0	0	0	0	0	0	6	29	497	12	64	7.596	5.364	-0.657143	-0.52	-0.279	-0.485381	40	37	256	72	72	5.116	4.84
1609	Charles River	Raleigh	R04	KP	IR	2013-01-19	2013-03-14	54	205	205	Single	Standard	0	0	0	0	0	1	0	0	0	0	0	0	0	0	0	0	0	0	0	13	11	366	20	28	7.26	7.068	0.0833333	-0.08	-0.024	-0.00688889	24	26	241	40	44	6.444	6.256
1611	Charles River	Raleigh	R04	KP	IR	2013-01-19	2013-03-14	54	225	225	Single	Standard	0	0	0	0	0	1	0	0	0	0	0	0	0	0	0	0	0	0	0	15	5	49	44	16	6.676	7.524	0.5	0.28	0.106	0.295333	2	11	110	8	20	7.896	7.384
1612	Charles River	Raleigh	R04	KP	IR	2013-01-19	2013-03-14	54	237	237	Single	Standard	0	0	0	0	0	1	0	0	0	0	0	0	0	0	0	0	0	0	0	3	70	505	8	72	7.736	3.944	-0.917808	-0.64	-0.474	-0.677269	27	24	243	52	48	6.608	5.5
1613	Charles River	Raleigh	R04	KP	GT	2013-01-19	2013-03-14	54	237	237	Single	Standard	0	0	0	0	0	1	0	0	0	0	0	0	0	0	0	0	0	0	0	1	51	344	4	68	7.992	4.592	-0.961538	-0.64	-0.425	-0.675513	0	33	155	0	56	8	5.032
1615	Charles River	Raleigh	R04	KP	IR	2013-01-19	2013-03-14	54	226	226	Single	Standard	0	0	0	0	0	1	0	0	0	0	0	0	0	0	0	0	0	0	0	9	40	632	28	60	7.06	4.896	-0.632653	-0.32	-0.2705	-0.407718	11	44	304	32	76	6.956	4.284
1616	Charles River	Raleigh	R04	KP	IR	2013-01-19	2013-03-14	54	225	225	Single	Standard	0	0	0	0	0	1	0	0	0	0	0	0	0	0	0	0	0	0	0	49	8	520	64	20	5.656	6.9	0.719298	0.44	0.1555	0.438266	28	12	217	64	32	6.272	6.656
1617	Charles River	Raleigh	R04	KP	GT	2013-01-19	2013-03-14	54	236	236	Single	Standard	0	0	0	0	0	1	0	0	0	0	0	0	0	0	0	0	0	0	0	21	54	751	36	80	6.3	3.72	-0.44	-0.44	-0.3225	-0.400833	13	84	560	32	96	6.964	1.988
1618	Charles River	Raleigh	R04	KP	IR	2013-01-19	2013-03-14	54	226	226	Single	Standard	0	0	0	0	0	1	0	0	0	0	0	0	0	0	0	0	0	0	0	17	33	444	40	72	6.84	5.34	-0.32	-0.32	-0.1875	-0.275833	20	63	273	52	96	6.1	2.94
1619	Charles River	Raleigh	R04	KP	GT	2013-01-19	2013-03-14	54	224	224	Single	Standard	0	0	0	0	0	1	0	0	0	0	0	0	0	0	0	0	0	0	0	0	33	382	0	72	8	4.476	-1	-0.72	-0.4405	-0.720167	0	76	334	0	100	8	2.1
1620	Harlan	Haslett	206	AA	IR	2013-01-04	2013-03-13	68	298	298	Single	Reverse	0	0	0	0	0	0	0	0	0	0	0	0	0	0	0	0	0	0	0	0	13	188	0	28	8	7.036	-1	-0.28	-0.1205	-0.466833	2	9	110	8	28	7.768	6.712
1621	Harlan	Haslett	206	AA	ST	2013-01-04	2013-03-13	68	288	288	Single	Reverse	0	0	0	0	0	0	0	0	0	0	0	0	0	0	0	0	0	0	0	23	38	519	48	52	6.132	5.26	-0.245902	-0.04	-0.109	-0.131634	99	6	158	96	20	3.1	6.856
1624	Harlan	Haslett	206	AA	ST	2013-01-04	2013-03-13	68	319	319	Single	Reverse	0	0	0	0	0	0	0	0	0	0	0	0	0	0	0	0	0	0	0	26	23	444	64	44	6.228	5.848	0.0612245	0.2	-0.0475	0.0712415	79	8	155	92	20	3.316	7.556
1625	Harlan	Haslett	206	AA	ST	2013-01-04	2013-03-13	68	309	309	Single	Reverse	0	0	0	0	0	0	0	0	0	0	0	0	0	0	0	0	0	0	0	17	27	297	40	48	6.548	6.072	-0.227273	-0.08	-0.0595	-0.122258	42	34	324	68	40	4.656	5.964
1626	Harlan	Haslett	206	AA	ST	2013-01-04	2013-03-13	68	317	317	Single	Reverse	0	0	0	0	0	0	0	0	0	0	0	0	0	0	0	0	0	0	0	7	28	420	16	44	7.324	5.872	-0.6	-0.28	-0.1815	-0.353833	49	8	251	96	24	3.968	6.692
1627	Harlan	Haslett	206	AA	GT	2013-01-04	2013-03-13	68	293	293	Single	Reverse	0	0	0	0	0	0	0	0	0	0	0	0	0	0	0	0	0	0	0	16	12	274	36	20	6.684	7.276	0.142857	0.16	0.074	0.125619	6	18	211	16	52	7.668	5.476
1629	Harlan	Haslett	206	AA	IR	2013-01-04	2013-03-13	68	282	282	Single	Reverse	0	0	0	0	0	0	0	0	0	0	0	0	0	0	0	0	0	0	0	12	35	309	28	72	7.256	5.068	-0.489362	-0.44	-0.2735	-0.400954	2	70	347	8	80	7.88	3.352
162	Charles River	Portage	P09	CJF	GT	2011-12-24	2012-03-12	79	287.5	NA	Single	Standard	0	0	0	0	0	0	1	0	0	0	0	0	0	0	0	0	0	0	0	0	35	188	0	72	8	4.952	-1	-0.72	-0.381	-0.700333	0	25	122	0	56	8	4.752
1631	Harlan	Haslett	206	AA	IR	2013-01-04	2013-03-13	68	306	306	Single	Reverse	0	0	0	0	0	0	0	0	0	0	0	0	0	0	0	0	0	0	0	18	27	348	44	60	6.736	4.828	-0.2	-0.16	-0.2385	-0.1995	0	23	147	0	44	8	6.48
1632	Harlan	Haslett	206	AA	GT	2013-01-04	2013-03-13	68	299	299	Single	Reverse	0	0	0	0	0	0	0	0	0	0	0	0	0	0	0	0	0	0	0	4	44	454	4	68	7.836	5.036	-0.833333	-0.64	-0.35	-0.607778	0	108	349	0	100	8	3.144
1633	Harlan	Haslett	206	AA	IR	2013-01-04	2013-03-13	68	303	303	Single	Reverse	0	0	0	0	0	0	0	0	0	0	0	0	0	0	0	0	0	0	0	0	89	649	0	88	8	3.428	-1	-0.88	-0.5715	-0.817167	1	62	413	4	80	8	3.42
1635	Harlan	Haslett	206	AA	IR	2013-01-04	2013-03-13	68	336	336	Single	Reverse	0	0	0	0	0	0	0	0	0	0	0	0	0	0	0	0	0	0	0	6	31	352	16	44	7.668	6.008	-0.675676	-0.28	-0.2075	-0.387725	18	48	293	56	76	6.612	4.292
1637	Charles River	Portage	P09	AA	IR	2013-01-05	2013-03-13	67	297	297	Single	Reverse	0	0	0	0	0	0	0	0	0	0	0	0	0	0	0	0	0	0	0	0	53	367	0	88	8	3.088	-1	-0.88	-0.614	-0.831333	7	65	381	16	96	7.228	2.1
1638	Charles River	Portage	P09	AA	IR	2013-01-05	2013-03-13	67	348	348	Single	Reverse	0	0	0	0	0	0	0	0	0	0	0	0	0	0	0	0	0	0	0	1	25	268	4	56	7.944	5.64	-0.923077	-0.52	-0.288	-0.577026	2	43	239	8	72	7.856	4.456
1639	Charles River	Portage	P09	AA	GT	2013-01-05	2013-03-13	67	334	334	Single	Reverse	0	0	0	0	0	0	0	0	0	0	0	0	0	0	0	0	0	0	0	2	26	416	8	48	7.792	5.592	-0.857143	-0.4	-0.275	-0.510714	0	101	270	0	96	8	1.484
163	Charles River	Portage	P09	CJF	GT	2011-12-24	2012-03-12	79	287.5	NA	Single	Standard	0	0	0	0	0	0	1	0	0	0	0	0	0	0	0	0	0	0	0	20	19	293	40	52	6.264	6.664	0.025641	-0.12	0.05	-0.0147863	3	4	85	8	16	7.776	7.476
1640	Charles River	Portage	P09	AA	IR	2013-01-05	2013-03-13	67	356	356	Single	Reverse	0	0	0	0	0	0	0	0	0	0	0	0	0	0	0	0	0	0	0	2	59	464	4	84	7.82	3.88	-0.934426	-0.8	-0.4925	-0.742309	3	30	259	12	68	7.528	5
1641	Charles River	Portage	P09	AA	GT	2013-01-05	2013-03-13	67	339	339	Single	Reverse	0	0	0	0	0	0	0	0	0	0	0	0	0	0	0	0	0	0	0	0	62	719	0	80	8	4.368	-1	-0.8	-0.454	-0.751333	0	65	409	0	88	8	2.992
1642	Charles River	Portage	P09	AA	GT	2013-01-05	2013-03-13	67	337	337	Single	Reverse	0	0	0	0	0	0	0	0	0	0	0	0	0	0	0	0	0	0	0	0	48	499	0	84	8	3.488	-1	-0.84	-0.564	-0.801333	1	63	303	4	92	7.696	2.472
1644	Charles River	Portage	P09	AA	IR	2013-01-05	2013-03-13	67	347	347	Single	Reverse	0	0	0	0	0	0	0	0	0	0	0	0	0	0	0	0	0	0	0	0	8	128	0	24	8	6.88	-1	-0.24	-0.14	-0.46	0	19	227	0	52	8	6.184
1645	Charles River	Portage	P09	AA	GT	2013-01-05	2013-03-13	67	345	345	Single	Reverse	0	0	0	0	0	0	0	0	0	0	0	0	0	0	0	0	0	0	0	0	13	93	0	32	8	6.248	-1	-0.32	-0.219	-0.513	2	13	132	4	32	7.86	6.58
1646	Charles River	Portage	P09	AA	IR	2013-01-05	2013-03-13	67	335	335	Single	Reverse	0	0	0	0	0	0	0	0	0	0	0	0	0	0	0	0	0	0	0	0	33	473	0	60	8	5.056	-1	-0.6	-0.368	-0.656	0	66	195	0	80	8	3.616
1648	Charles River	Portage	P09	AA	ST	2013-01-05	2013-03-13	67	361	361	Single	Reverse	0	0	0	0	0	0	0	0	0	0	0	0	0	0	0	0	0	0	0	1	10	293	4	24	7.948	6.616	-0.818182	-0.2	-0.1665	-0.394894	17	8	204	52	28	6.72	7.552
164	Charles River	Portage	P09	CJF	IR	2011-12-24	2012-03-12	79	287.5	NA	Single	Standard	0	0	0	0	0	0	1	0	0	0	0	0	0	0	0	0	0	0	0	9	26	232	24	52	7.344	6.4	-0.485714	-0.28	-0.118	-0.294571	3	16	144	12	40	7.596	6.652
1650	Charles River	Portage	P09	AA	IR	2013-01-05	2013-03-13	67	365	365	Single	Reverse	0	0	0	0	0	0	0	0	0	0	0	0	0	0	0	0	0	0	0	0	29	225	0	60	8	5.152	-1	-0.6	-0.356	-0.652	2	60	214	4	92	7.764	3.336
1651	Charles River	Portage	P09	AA	ST	2013-01-05	2013-03-13	67	337	337	Single	Reverse	0	0	0	0	0	0	0	0	0	0	0	0	0	0	0	0	0	0	0	0	16	288	0	44	8	6.224	-1	-0.44	-0.222	-0.554	0	35	371	0	80	8	4.024
1652	Harlan	Frederick	208A	VL	IR	2013-01-04	2013-03-12	67	262	NA	Single	Standard	0	0	0	0	0	0	0	0	0	0	0	0	0	0	0	0	0	0	0	1	57	482	4	76	7.952	4.296	-0.965517	-0.72	-0.457	-0.714172	0	49	222	0	84	8	3.616
1654	Harlan	Frederick	208A	VL	IR	2013-01-04	2013-03-12	67	262	NA	Single	Standard	0	0	0	0	0	0	0	0	0	0	0	0	0	0	0	0	0	0	0	36	6	226	76	12	5.64	7.412	0.714286	0.64	0.2215	0.525262	53	8	114	92	20	4.956	6.884
1655	Harlan	Frederick	208A	VL	IR	2013-01-04	2013-03-12	67	262	NA	Single	Standard	0	0	0	0	0	0	0	0	0	0	0	0	0	0	0	0	0	0	0	0	4	161	0	16	8	7.076	-1	-0.16	-0.1155	-0.425167	6	11	69	20	28	7.444	6.936
1656	Harlan	Frederick	208A	VL	GT	2013-01-04	2013-03-12	67	262	NA	Single	Standard	0	0	0	0	0	0	0	0	0	0	0	0	0	0	0	0	0	0	0	2	27	269	8	48	7.952	5.676	-0.862069	-0.4	-0.2845	-0.515523	0	70	291	0	80	8	3.208
1658	Harlan	Frederick	208A	VL	IR	2013-01-04	2013-03-12	67	262	NA	Single	Standard	0	0	0	0	0	0	0	0	0	0	0	0	0	0	0	0	0	0	0	18	5	183	36	20	6.692	7.344	0.565217	0.16	0.0815	0.268906	12	11	136	40	24	6.74	7.208
1659	Harlan	Frederick	208A	VL	ST	2013-01-04	2013-03-12	67	262	NA	Single	Standard	0	0	0	0	0	0	0	0	0	0	0	0	0	0	0	0	0	0	0	11	15	303	28	36	7.16	6.596	-0.153846	-0.08	-0.0705	-0.101449	48	2	145	84	8	5.008	7.664
165	Charles River	Portage	P09	CJF	IR	2011-12-24	2012-03-12	79	287.5	NA	Single	Standard	0	0	0	0	0	0	1	0	0	0	0	0	0	0	0	0	0	0	0	34	40	442	64	56	6.324	5.692	-0.0810811	0.08	-0.079	-0.0266937	34	43	414	32	72	6.788	4.208
1660	Harlan	Frederick	208A	VL	ST	2013-01-04	2013-03-27	82	262	NA	Single	Standard	0	0	0	0	0	0	0	0	0	0	0	0	0	0	0	0	0	0	0	37	11	336	68	20	5.06	7.08	0.541667	0.48	0.2525	0.424722	34	22	117	76	56	5.088	5.916
1662	Harlan	Frederick	208A	VL	IR	2013-01-04	2013-03-27	82	262	NA	Single	Standard	0	0	0	0	0	0	0	0	0	0	0	0	0	0	0	0	0	0	0	23	4	293	60	12	5.932	7.352	0.703704	0.48	0.1775	0.453735	26	20	136	68	52	5.844	6.248
1663	Harlan	Frederick	208A	VL	GT	2013-01-04	2013-03-27	82	262	NA	Single	Standard	0	0	0	0	0	0	0	0	0	0	0	0	0	0	0	0	0	0	0	8	19	188	24	32	7.2	6.352	-0.407407	-0.08	-0.106	-0.197802	10	28	120	24	60	7.448	5.652
1665	Harlan	Frederick	208A	VL	GT	2013-01-04	2013-03-27	82	262	NA	Single	Standard	0	0	0	0	0	0	0	0	0	0	0	0	0	0	0	0	0	0	0	9	11	266	20	16	7.152	7.38	-0.1	0.04	0.0285	-0.0105	0	93	211	0	100	8	3.596
1667	Harlan	Frederick	208A	VL	ST	2013-01-04	2013-03-27	82	262	NA	Single	Standard	0	0	0	0	0	0	0	0	0	0	0	0	0	0	0	0	0	0	0	0	23	241	0	56	8	6.116	-1	-0.56	-0.2355	-0.5985	0	46	179	0	72	8	3.96
166	Charles River	Portage	P09	CJF	GT	2011-12-24	2012-03-12	79	287.5	NA	Single	Standard	0	0	0	0	0	0	1	0	0	0	0	0	0	0	0	0	0	0	0	0	21	158	0	48	8	5.544	-1	-0.48	-0.307	-0.595667	7	16	200	20	28	7.532	6.708
1676	Harlan	Frederick	208A	CJF	ST	2012-12-28	2013-03-19	81	316	316	Single	Standard	0	0	0	0	0	0	1	0	0	0	0	0	0	0	0	0	0	0	0	26	2	136	48	8	6.652	7.688	0.857143	0.4	0.1295	0.462214	31	0	55	52	0	6.304	8
1677	Harlan	Frederick	208A	CJF	ST	2012-12-28	2013-03-19	81	310	310	Single	Standard	0	0	0	0	0	0	1	0	0	0	0	0	0	0	0	0	0	0	0	13	21	399	28	36	6.908	6.144	-0.235294	-0.08	-0.0955	-0.136931	4	77	388	16	72	7.604	2.712
1678	Harlan	Frederick	208A	CJF	ST	2012-12-28	2013-03-19	81	318	318	Single	Standard	0	0	0	0	0	0	1	0	0	0	0	0	0	0	0	0	0	0	0	15	6	156	24	20	6.984	6.824	0.428571	0.04	-0.02	0.149524	14	5	146	44	4	7.38	7.552
1679	Harlan	Frederick	208A	CJF	IR	2012-12-28	2013-03-19	81	312	312	Single	Standard	0	0	0	0	0	0	1	0	0	0	0	0	0	0	0	0	0	0	0	6	0	167	4	0	7.776	8	1	0.04	0.028	0.356	3	7	104	0	20	7.692	7.176
167	Charles River	Portage	P09	CJF	GT	2011-12-24	2012-03-12	79	287.5	NA	Single	Standard	0	0	0	0	0	0	1	0	0	0	0	0	0	0	0	0	0	0	0	0	3	73	0	8	8	7.488	-1	-0.08	-0.064	-0.381333	0	66	297	0	76	8	3.456
1680	Harlan	Frederick	208A	CJF	ST	2012-12-28	2013-03-19	81	321	321	Single	Standard	0	0	0	0	0	0	1	0	0	0	0	0	0	0	0	0	0	0	0	5	4	133	4	12	7.536	7.568	0.111111	-0.08	0.004	0.0117037	11	0	91	36	0	6.228	8
1681	Harlan	Frederick	208A	CJF	ST	2012-12-28	2013-03-19	81	328	328	Single	Standard	0	0	0	0	0	0	1	0	0	0	0	0	0	0	0	0	0	0	0	10	5	167	16	12	7.456	7.68	0.333333	0.04	0.028	0.133778	43	2	102	76	4	4.2	7.696
1682	Harlan	Frederick	208A	CJF	IR	2012-12-28	2013-03-19	81	327	327	Single	Standard	0	0	0	0	0	0	1	0	0	0	0	0	0	0	0	0	0	0	0	19	5	165	28	4	6.788	7.48	0.583333	0.24	0.0865	0.303278	4	30	132	8	60	7.216	4.764
1683	Harlan	Frederick	208A	CJF	ST	2012-12-28	2013-03-19	81	303	303	Single	Standard	0	0	0	0	0	0	1	0	0	0	0	0	0	0	0	0	0	0	0	NA	11	204	28	20	6.644	6.78	NA	0.08	0.017	NA	NA	2	213	44	8	5.544	7.628
1684	Harlan	Frederick	208A	CJF	ST	2012-12-28	2013-03-19	81	315	315	Single	Standard	0	0	0	0	0	0	1	0	0	0	0	0	0	0	0	0	0	0	0	0	12	160	0	28	8	6.612	-1	-0.28	-0.1735	-0.4845	6	4	72	20	8	7.58	7.656
1685	Harlan	Frederick	208A	CJF	ST	2012-12-28	2013-03-19	81	317	317	Single	Standard	0	0	0	0	0	0	1	0	0	0	0	0	0	0	0	0	0	0	0	17	21	323	24	40	7.256	5.352	-0.105263	-0.16	-0.238	-0.167754	50	9	250	64	16	4.552	6.548
1686	Harlan	Frederick	208A	CJF	ST	2012-12-28	2013-03-19	81	327	327	Single	Standard	0	0	0	0	0	0	1	0	0	0	0	0	0	0	0	0	0	0	0	3	10	185	8	24	7.532	6.74	-0.538462	-0.16	-0.099	-0.265821	2	19	162	8	36	7.7	7.38
1687	Harlan	Frederick	208A	CJF	IR	2012-12-28	2013-03-19	81	314	314	Single	Standard	0	0	0	0	0	0	1	0	0	0	0	0	0	0	0	0	0	0	0	0	12	205	0	28	8	7.216	-1	-0.28	-0.098	-0.459333	1	53	286	0	72	7.98	2.972
1688	Harlan	Indianapolis	217	CJF	ST	2013-01-11	2013-03-19	67	332	332	Single	Standard	0	0	0	0	0	0	1	0	0	0	0	0	0	0	0	0	0	0	0	13	1	157	16	4	6.872	7.844	0.857143	0.12	0.1215	0.366214	5	23	190	4	52	7.696	5.752
1689	Harlan	Indianapolis	217	CJF	ST	2013-01-11	2013-03-19	67	334	334	Single	Standard	0	0	0	0	0	0	1	0	0	0	0	0	0	0	0	0	0	0	0	17	6	149	32	12	6.92	7.76	0.478261	0.2	0.105	0.261087	61	6	87	68	8	4.628	7.256
168	Charles River	Portage	P09	CJF	IR	2011-12-24	2012-03-12	79	287.5	NA	Single	Standard	0	0	0	0	0	0	1	0	0	0	0	0	0	0	0	0	0	0	0	5	21	327	16	52	7.5	5.216	-0.615385	-0.36	-0.2855	-0.420295	0	1	43	0	4	8	7.716
1690	Harlan	Indianapolis	217	CJF	ST	2013-01-11	2013-03-19	67	332	332	Single	Standard	0	0	0	0	0	0	1	0	0	0	0	0	0	0	0	0	0	0	0	39	10	169	60	24	5.372	6.468	0.591837	0.36	0.137	0.362946	57	2	132	76	4	3.688	7.692
1691	Harlan	Indianapolis	217	CJF	ST	2013-01-11	2013-03-19	67	313	313	Single	Standard	0	0	0	0	0	0	1	0	0	0	0	0	0	0	0	0	0	0	0	26	8	163	20	28	6.56	7.472	0.529412	-0.08	0.114	0.187804	20	5	129	24	12	6.716	7.396
1692	Harlan	Indianapolis	217	CJF	IR	2013-01-11	2013-03-19	67	320	320	Single	Standard	0	0	0	0	0	0	1	0	0	0	0	0	0	0	0	0	0	0	0	9	4	122	12	8	7.204	7.648	0.384615	0.04	0.0555	0.160038	5	9	103	0	24	7.672	7.032
1693	Harlan	Indianapolis	217	CJF	ST	2013-01-11	2013-03-19	67	337	337	Single	Standard	0	0	0	0	0	0	1	0	0	0	0	0	0	0	0	0	0	0	0	25	9	278	44	4	6.768	7.38	0.470588	0.4	0.0765	0.315696	37	0	116	56	0	5.72	8
1694	Harlan	Indianapolis	217	CJF	IR	2013-01-11	2013-03-19	67	329	329	Single	Standard	0	0	0	0	0	0	1	0	0	0	0	0	0	0	0	0	0	0	0	25	1	111	24	4	6.944	7.684	0.923077	0.2	0.0925	0.405192	16	30	109	16	68	6.816	4.216
1695	Harlan	Indianapolis	217	CJF	ST	2013-01-11	2013-03-19	67	359	359	Single	Standard	0	0	0	0	0	0	1	0	0	0	0	0	0	0	0	0	0	0	0	NA	3	288	60	12	4.552	7.664	NA	0.48	0.389	NA	NA	4	169	68	8	3.244	7.552
1696	Harlan	Indianapolis	217	CJF	IR	2013-01-11	2013-03-19	67	315	315	Single	Standard	0	0	0	0	0	0	1	0	0	0	0	0	0	0	0	0	0	0	0	14	9	174	24	16	7.332	7.256	0.217391	0.08	-0.0095	0.0959638	17	4	112	24	8	6.492	7.508
1697	Harlan	Indianapolis	217	CJF	ST	2013-01-11	2013-03-19	67	334	334	Single	Standard	0	0	0	0	0	0	1	0	0	0	0	0	0	0	0	0	0	0	0	10	26	285	8	44	7.284	6.108	-0.444444	-0.36	-0.147	-0.317148	25	17	166	48	36	6.704	6.32
1698	Harlan	Indianapolis	217	CJF	ST	2013-01-11	2013-03-19	67	322	322	Single	Standard	0	0	0	0	0	0	1	0	0	0	0	0	0	0	0	0	0	0	0	1	39	266	4	52	7.688	4.084	-0.95	-0.48	-0.4505	-0.626833	21	15	105	44	16	6.868	6.068
1699	Harlan	Indianapolis	217	CJF	IR	2013-01-11	2013-03-19	67	325	325	Single	Standard	0	0	0	0	0	0	1	0	0	0	0	0	0	0	0	0	0	0	0	30	6	177	32	20	6.496	7.068	0.666667	0.12	0.0715	0.286056	20	15	103	24	32	6.628	6.86
169	Charles River	Portage	P09	CJF	IR	2011-12-24	2012-03-12	79	287.5	NA	Single	Standard	0	0	0	0	0	0	1	0	0	0	0	0	0	0	0	0	0	0	0	4	25	245	12	56	7.972	5.024	-0.724138	-0.44	-0.3685	-0.510879	1	54	217	4	88	7.892	2.9
1700	Charles River	Raleigh	R09	CJF	GT	2013-01-07	2013-03-19	71	331	331	Single	Standard	0	0	0	0	0	0	1	0	0	0	0	0	0	0	0	0	0	0	0	0	25	302	0	52	8	6.048	-1	-0.52	-0.244	-0.588	0	64	243	0	64	8	3.536
1701	Charles River	Raleigh	R09	CJF	IR	2013-01-07	2013-03-19	71	345	345	Single	Standard	0	0	0	0	0	0	1	0	0	0	0	0	0	0	0	0	0	0	0	1	12	221	4	32	7.956	6.492	-0.846154	-0.28	-0.183	-0.436385	3	82	330	8	68	7.884	2.824
1702	Charles River	Raleigh	R09	CJF	ST	2013-01-07	2013-03-19	71	315	315	Single	Standard	0	0	0	0	0	0	1	0	0	0	0	0	0	0	0	0	0	0	0	40	26	254	60	32	5.86	5.42	0.212121	0.28	-0.055	0.145707	48	0	183	64	0	4.584	8
1703	Charles River	Raleigh	R09	CJF	GT	2013-01-07	2013-03-19	71	304	304	Single	Standard	0	0	0	0	0	0	1	0	0	0	0	0	0	0	0	0	0	0	0	3	3	91	4	4	7.924	7.644	0	0	-0.035	-0.0116667	1	22	95	0	44	7.972	5.132
1704	Charles River	Raleigh	R09	CJF	IR	2013-01-07	2013-03-19	71	316	316	Single	Standard	0	0	0	0	0	0	1	0	0	0	0	0	0	0	0	0	0	0	0	27	42	267	48	72	5.78	4.116	-0.217391	-0.24	-0.208	-0.221797	28	41	328	24	68	6.1	4.908
1705	Charles River	Raleigh	R09	CJF	GT	2013-01-07	2013-03-19	71	318	318	Single	Standard	0	0	0	0	0	0	1	0	0	0	0	0	0	0	0	0	0	0	0	0	33	227	0	52	8	4.86	-1	-0.52	-0.3925	-0.6375	0	51	205	0	68	8	2.884
1706	Charles River	Raleigh	R09	CJF	GT	2013-01-07	2013-03-19	71	326	326	Single	Standard	0	0	0	0	0	0	1	0	0	0	0	0	0	0	0	0	0	0	0	0	7	119	0	16	8	7.436	-1	-0.16	-0.0705	-0.410167	0	32	159	0	60	8	4.808
1707	Charles River	Raleigh	R09	CJF	ST	2013-01-07	2013-03-19	71	323	323	Single	Standard	0	0	0	0	0	0	1	0	0	0	0	0	0	0	0	0	0	0	0	0	25	181	0	44	8	5.532	-1	-0.44	-0.3085	-0.582833	0	40	179	0	64	8	4.036
1709	Charles River	Raleigh	R09	CJF	IR	2013-01-07	2013-03-19	71	320	320	Single	Standard	0	0	0	0	0	0	1	0	0	0	0	0	0	0	0	0	0	0	0	0	10	106	0	12	8	6.828	-1	-0.12	-0.1465	-0.422167	0	11	95	0	8	8	6.808
170	Charles River	Portage	P03	CJF	IR	2011-12-26	2012-03-12	77	287.5	NA	Single	Standard	0	0	0	0	0	0	1	0	0	0	0	0	0	0	0	0	0	0	0	18	11	197	32	32	6.512	7.072	0.241379	0	0.07	0.103793	12	24	114	32	48	6.984	6.136
1710	Charles River	Raleigh	R09	CJF	GT	2013-01-07	2013-03-19	71	334	334	Single	Standard	0	0	0	0	0	0	1	0	0	0	0	0	0	0	0	0	0	0	0	0	28	251	0	52	8	5.58	-1	-0.52	-0.3025	-0.6075	0	70	249	0	76	8	2.38
1711	Charles River	Raleigh	R09	CJF	IR	2013-01-07	2013-03-19	71	328	328	Single	Standard	0	0	0	0	0	0	1	0	0	0	0	0	0	0	0	0	0	0	0	3	10	86	8	20	7.576	6.968	-0.538462	-0.12	-0.076	-0.244821	3	19	82	4	16	7.908	6.564
1712	Charles River	Portage	P09	CJF	IR	2013-01-07	2013-03-19	71	339	339	Single	Standard	0	0	0	0	0	0	1	0	0	0	0	0	0	0	0	0	0	0	0	15	12	280	44	28	6.484	6.872	0.111111	0.16	0.0485	0.106537	10	10	139	16	20	7.36	6.924
1713	Charles River	Portage	P09	CJF	IR	2013-01-07	2013-03-19	71	357	357	Single	Standard	0	0	0	0	0	0	1	0	0	0	0	0	0	0	0	0	0	0	0	0	3	25	0	4	8	7.832	-1	-0.04	-0.021	-0.353667	0	3	66	0	4	8	7.752
1714	Charles River	Portage	P09	CJF	IR	2013-01-07	2013-03-19	71	326	326	Single	Standard	0	0	0	0	0	0	1	0	0	0	0	0	0	0	0	0	0	0	0	16	7	171	24	24	6.844	6.944	0.391304	0	0.0125	0.134601	4	17	134	0	16	7.676	6.372
1715	Charles River	Portage	P09	CJF	IR	2013-01-07	2013-03-19	71	354	354	Single	Standard	0	0	0	0	0	0	1	0	0	0	0	0	0	0	0	0	0	0	0	33	14	370	56	16	5.952	6.952	0.404255	0.4	0.125	0.309752	44	12	190	68	32	4.16	7.164
1716	Charles River	Portage	P09	CJF	ST	2013-01-07	2013-03-19	71	315	315	Single	Standard	0	0	0	0	0	0	1	0	0	0	0	0	0	0	0	0	0	0	0	98	2	264	76	8	2.384	7.792	0.96	0.68	0.676	0.772	43	14	211	40	8	5.12	6.912
1717	Charles River	Portage	P09	CJF	IR	2013-01-07	2013-03-19	71	338	338	Single	Standard	0	0	0	0	0	0	1	0	0	0	0	0	0	0	0	0	0	0	0	20	24	406	48	32	6.484	6.136	-0.0909091	0.16	-0.0435	0.0085303	39	11	123	52	40	5.836	6.848
1718	Charles River	Portage	P09	CJF	ST	2013-01-07	2013-03-19	71	326	326	Single	Standard	0	0	0	0	0	0	1	0	0	0	0	0	0	0	0	0	0	0	0	96	1	488	72	4	3.7	7.72	0.979381	0.68	0.5025	0.720627	56	2	89	48	4	5.6	7.544
1719	Charles River	Portage	P09	CJF	IR	2013-01-07	2013-03-19	71	329	329	Single	Standard	0	0	0	0	0	0	1	0	0	0	0	0	0	0	0	0	0	0	0	NA	16	326	4	44	7.516	6.808	NA	-0.4	-0.0885	NA	4	8	159	8	20	7.8	7.432
171	Charles River	Portage	P03	CJF	IR	2011-12-26	2012-03-12	77	287.5	NA	Single	Standard	0	0	0	0	0	0	1	0	0	0	0	0	0	0	0	0	0	0	0	3	46	423	8	80	7.488	3.92	-0.877551	-0.72	-0.446	-0.681184	9	50	219	28	84	6.964	3.556
1720	Charles River	Portage	P09	CJF	IR	2013-01-07	2013-03-19	71	331	331	Single	Standard	0	0	0	0	0	0	1	0	0	0	0	0	0	0	0	0	0	0	0	5	60	446	8	72	7.452	3.576	-0.846154	-0.64	-0.4845	-0.656885	16	57	307	32	72	6.576	2.388
1721	Charles River	Portage	P09	CJF	IR	2013-01-07	2013-03-19	71	329	329	Single	Standard	0	0	0	0	0	0	1	0	0	0	0	0	0	0	0	0	0	0	0	3	5	79	12	8	7.86	7.608	-0.25	0.04	-0.0315	-0.0805	7	4	12	0	0	7.66	7.732
1722	Charles River	Portage	P09	CJF	IR	2013-01-07	2013-03-19	71	338	338	Single	Standard	0	0	0	0	0	0	1	0	0	0	0	0	0	0	0	0	0	0	0	13	8	218	32	20	7.436	6.972	0.238095	0.12	-0.058	0.100032	48	0	165	40	0	5.564	8
1723	Charles River	Portage	P09	CJF	IR	2013-01-07	2013-03-19	71	325	325	Single	Standard	0	0	0	0	0	0	1	0	0	0	0	0	0	0	0	0	0	0	0	45	28	291	44	44	5.892	5.528	0.232877	0	-0.0455	0.0624589	54	13	152	68	24	5.108	6.892
1724	Harlan	Frederick	208A	LMY	IR	2013-01-11	2013-03-25	73	288	288	Single	Standard	0	0	0	0	0	0	0	0	0	0	0	0	0	0	0	0	1	0	0	6	9	115	NA	NA	NA	NA	-0.2	NA	NA	NA	3	14	75	12	36	7.616	6.504
1725	Harlan	Frederick	208A	LMY	IR	2013-01-11	2013-03-25	73	283	283	Single	Standard	0	0	0	0	0	0	0	0	0	0	0	0	0	0	0	0	1	0	0	0	8	64	NA	NA	NA	NA	-1	NA	NA	NA	0	12	107	0	28	8	6.864
1726	Harlan	Frederick	208A	LMY	ST	2013-01-11	2013-03-25	73	295	295	Single	Standard	0	0	0	0	0	0	0	0	0	0	0	0	0	0	0	0	1	0	0	11	40	288	NA	NA	NA	NA	-0.568627	NA	NA	NA	23	54	142	56	100	6.076	3.544
1727	Harlan	Frederick	208A	LMY	IR	2013-01-11	2013-03-25	73	293	293	Single	Standard	0	0	0	0	0	0	0	0	0	0	0	0	0	0	0	0	1	0	0	19	10	154	NA	NA	NA	NA	0.310345	NA	NA	NA	40	1	93	76	4	5.824	7.76
1729	Harlan	Frederick	208A	LMY	IR	2013-01-11	2013-03-25	73	294	294	Single	Standard	0	0	0	0	0	0	0	0	0	0	0	0	0	0	0	0	1	0	0	23	17	212	NA	NA	NA	NA	0.15	NA	NA	NA	5	13	123	16	40	7.48	6.628
1730	Harlan	Frederick	208A	LMY	IR	2013-01-11	2013-03-25	73	298	298	Single	Standard	0	0	0	0	0	0	0	0	0	0	0	0	0	0	0	0	1	0	0	0	4	188	NA	NA	NA	NA	-1	NA	NA	NA	10	4	91	24	16	7.344	7.316
1731	Harlan	Frederick	208A	LMY	IR	2013-01-11	2013-03-25	73	289	289	Single	Standard	0	0	0	0	0	0	0	0	0	0	0	0	0	0	0	0	1	0	0	9	12	194	NA	NA	NA	NA	-0.142857	NA	NA	NA	11	19	159	28	60	7.148	5.508
1732	Harlan	Frederick	208A	LMY	ST	2013-01-11	2013-03-25	73	302	302	Single	Standard	0	0	0	0	0	0	0	0	0	0	0	0	0	0	0	0	1	0	0	15	6	220	NA	NA	NA	NA	0.428571	NA	NA	NA	41	5	174	72	16	4.816	7.664
1734	Harlan	Frederick	208A	LMY	ST	2013-01-11	2013-03-25	73	291	291	Single	Standard	0	0	0	0	0	0	0	0	0	0	0	0	0	0	0	0	1	0	0	15	9	230	NA	NA	NA	NA	0.25	NA	NA	NA	18	3	121	48	12	6.4	7.82
1735	Harlan	Frederick	208A	LMY	ST	2013-01-11	2013-03-25	73	280	280	Single	Standard	0	0	0	0	0	0	0	0	0	0	0	0	0	0	0	0	1	0	0	29	3	271	NA	NA	NA	NA	0.8125	NA	NA	NA	59	3	139	96	12	3.932	7.548
1736	Harlan	Frederick	208A	LMY	GT	2013-01-11	2013-03-25	73	300	300	Single	Standard	0	0	0	0	0	0	0	0	0	0	0	0	0	0	0	0	1	0	0	10	12	218	NA	NA	NA	NA	-0.0909091	NA	NA	NA	3	55	157	12	80	7.724	3.376
1737	Harlan	Frederick	208A	LMY	ST	2013-01-11	2013-03-25	73	304	304	Single	Standard	0	0	0	0	0	0	0	0	0	0	0	0	0	0	0	0	1	0	0	34	2	190	NA	NA	NA	NA	0.888889	NA	NA	NA	54	2	77	80	8	4.688	7.852
1738	Harlan	Frederick	208A	LMY	GT	2013-01-11	2013-03-25	73	296	296	Single	Standard	0	0	0	0	0	0	0	0	0	0	0	0	0	0	0	0	1	0	0	20	1	140	NA	NA	NA	NA	0.904762	NA	NA	NA	4	23	163	16	52	7.732	5.776
1739	Harlan	Frederick	208A	LMY	ST	2013-01-11	2013-03-25	73	294	294	Single	Standard	0	0	0	0	0	0	0	0	0	0	0	0	0	0	0	0	1	0	0	1	7	108	NA	NA	NA	NA	-0.75	NA	NA	NA	21	9	140	64	24	6.14	7.428
173	Charles River	Portage	P03	CJF	GT	2011-12-26	2012-03-12	77	287.5	NA	Single	Standard	0	0	0	0	0	0	1	0	0	0	0	0	0	0	0	0	0	0	0	0	8	59	0	12	8	7.496	-1	-0.12	-0.063	-0.394333	0	9	132	0	24	8	6.928
1740	Harlan	Frederick	208A	LMY	ST	2013-01-11	2013-03-25	73	291	291	Single	Standard	0	0	0	0	0	0	0	0	0	0	0	0	0	0	0	0	1	0	0	12	18	176	NA	NA	NA	NA	-0.2	NA	NA	NA	38	23	101	48	56	6.076	6
1741	Harlan	Frederick	208A	LMY	IR	2013-01-11	2013-03-25	73	292	292	Single	Standard	0	0	0	0	0	0	0	0	0	0	0	0	0	0	0	0	1	0	0	11	7	171	NA	NA	NA	NA	0.222222	NA	NA	NA	10	31	174	20	80	7.284	4.536
1742	Harlan	Frederick	208A	LMY	ST	2013-01-11	2013-03-25	73	299	299	Single	Standard	0	0	0	0	0	0	0	0	0	0	0	0	0	0	0	0	1	0	0	0	0	67	NA	NA	NA	NA	NA	NA	NA	NA	0	0	65	0	0	8	8
1743	Harlan	Frederick	208A	LMY	ST	2013-01-11	2013-03-25	73	287	287	Single	Standard	0	0	0	0	0	0	0	0	0	0	0	0	0	0	0	0	1	0	0	64	10	209	NA	NA	NA	NA	0.72973	NA	NA	NA	93	5	164	100	16	2.112	7.5
1744	Harlan	Frederick	208A	LMY	IR	2013-01-11	2013-03-25	73	308	308	Single	Standard	0	0	0	0	0	0	0	0	0	0	0	0	0	0	0	0	1	0	0	14	20	240	NA	NA	NA	NA	-0.176471	NA	NA	NA	26	22	200	64	52	5.952	6.432
1745	Harlan	Frederick	208A	LMY	IR	2013-01-11	2013-03-25	73	293	293	Single	Standard	0	0	0	0	0	0	0	0	0	0	0	0	0	0	0	0	1	0	0	1	8	182	NA	NA	NA	NA	-0.777778	NA	NA	NA	4	19	132	12	44	7.616	6.44
1746	Harlan	Frederick	208A	LMY	ST	2013-01-11	2013-03-25	73	302	302	Single	Standard	0	0	0	0	0	0	0	0	0	0	0	0	0	0	0	0	1	0	0	34	1	178	NA	NA	NA	NA	0.942857	NA	NA	NA	50	1	92	92	4	4.54	7.992
1747	Harlan	Frederick	208A	LMY	GT	2013-01-11	2013-03-25	73	294	294	Single	Standard	0	0	0	0	0	0	0	0	0	0	0	0	0	0	0	0	1	0	0	2	2	142	NA	NA	NA	NA	0	NA	NA	NA	0	0	92	0	0	8	8
1749	Harlan	Frederick	208A	LMY	ST	2013-01-11	2013-03-25	73	308	308	Single	Standard	0	0	0	0	0	0	0	0	0	0	0	0	0	0	0	0	1	0	0	14	10	296	NA	NA	NA	NA	0.166667	NA	NA	NA	33	12	193	64	32	5.872	6.112
174	Charles River	Portage	P03	CJF	IR	2011-12-26	2012-03-12	77	287.5	NA	Single	Standard	0	0	0	0	0	0	1	0	0	0	0	0	0	0	0	0	0	0	0	20	32	285	44	64	6.556	4.872	-0.230769	-0.2	-0.2105	-0.213756	0	9	84	0	24	8	6.936
1750	Harlan	Frederick	208A	LMY	ST	2013-01-11	2013-03-25	73	298	298	Single	Standard	0	0	0	0	0	0	0	0	0	0	0	0	0	0	0	0	1	0	0	24	2	96	NA	NA	NA	NA	0.846154	NA	NA	NA	1	2	63	4	8	8	7.924
1751	Harlan	Frederick	208A	LMY	ST	2013-01-11	2013-03-25	73	278	278	Single	Standard	0	0	0	0	0	0	0	0	0	0	0	0	0	0	0	0	1	0	0	14	13	168	NA	NA	NA	NA	0.037037	NA	NA	NA	19	14	189	44	32	6.444	6.76
1752	Harlan	Frederick	208A	LMY	ST	2013-01-11	2013-03-25	73	290	290	Single	Standard	0	0	0	0	0	0	0	0	0	0	0	0	0	0	0	0	1	0	0	7	4	97	NA	NA	NA	NA	0.272727	NA	NA	NA	8	18	59	20	28	7.068	6.876
1753	Harlan	Frederick	208A	LMY	ST	2013-01-11	2013-03-25	73	295	295	Single	Standard	0	0	0	0	0	0	0	0	0	0	0	0	0	0	0	0	1	0	0	1	9	164	NA	NA	NA	NA	-0.8	NA	NA	NA	21	1	114	60	4	6.308	7.876
1754	Harlan	Frederick	208A	LMY	ST	2013-01-11	2013-03-25	73	278	278	Single	Standard	0	0	0	0	0	0	0	0	0	0	0	0	0	0	0	0	1	0	0	13	17	162	NA	NA	NA	NA	-0.133333	NA	NA	NA	40	0	101	80	0	5.776	8
1755	Harlan	Frederick	208A	LMY	ST	2013-01-11	2013-03-25	73	289	289	Single	Standard	0	0	0	0	0	0	0	0	0	0	0	0	0	0	0	0	1	0	0	0	32	234	NA	NA	NA	NA	-1	NA	NA	NA	23	11	122	52	24	6.708	6.984
1756	Harlan	Frederick	208A	LMY	GT	2013-01-11	2013-03-25	73	308	308	Single	Standard	0	0	0	0	0	0	0	0	0	0	0	0	0	0	0	0	1	0	0	2	11	156	NA	NA	NA	NA	-0.692308	NA	NA	NA	0	32	252	0	64	8	4.728
1757	Harlan	Frederick	208A	LMY	IR	2013-01-11	2013-03-25	73	296	296	Single	Standard	0	0	0	0	0	0	0	0	0	0	0	0	0	0	0	0	1	0	0	3	27	140	NA	NA	NA	NA	-0.8	NA	NA	NA	1	7	113	4	28	7.944	7.136
1758	Harlan	Frederick	208A	LMY	IR	2013-01-11	2013-03-25	73	296	296	Single	Standard	0	0	0	0	0	0	0	0	0	0	0	0	0	0	0	0	1	0	0	0	16	243	NA	NA	NA	NA	-1	NA	NA	NA	3	80	372	8	92	7.812	2.532
1759	Harlan	Frederick	208A	LMY	ST	2013-01-11	2013-03-25	73	305	305	Single	Standard	0	0	0	0	0	0	0	0	0	0	0	0	0	0	0	0	1	0	0	17	2	101	NA	NA	NA	NA	0.789474	NA	NA	NA	12	0	77	36	0	7.336	8
175	Charles River	Portage	P03	CJF	GT	2011-12-26	2012-03-12	77	287.5	NA	Single	Standard	0	0	0	0	0	0	1	0	0	0	0	0	0	0	0	0	0	0	0	0	22	94	0	32	8	6.396	-1	-0.32	-0.2005	-0.506833	2	83	330	8	88	7.86	2.552
1760	Harlan	Frederick	208A	LMY	ST	2013-01-11	2013-03-25	73	293	293	Single	Standard	0	0	0	0	0	0	0	0	0	0	0	0	0	0	0	0	1	0	0	28	10	204	60	28	6.296	6.688	0.473684	0.32	0.049	0.280895	48	0	74	96	0	4.884	8
1761	Harlan	Frederick	208A	LMY	IR	2013-01-11	2013-03-25	73	297	297	Single	Standard	0	0	0	0	0	0	0	0	0	0	0	0	0	0	0	0	1	0	0	7	11	124	24	20	7.604	7.316	-0.222222	0.04	-0.036	-0.0727407	3	5	96	12	16	7.784	7.664
1762	Harlan	Frederick	208A	LMY	ST	2013-01-11	2013-03-25	73	306	306	Single	Standard	0	0	0	0	0	0	0	0	0	0	0	0	0	0	0	0	1	0	0	15	15	187	40	32	6.7	6.776	0	0.08	0.0095	0.0298333	40	3	159	68	8	5.28	7.74
1763	Harlan	Frederick	208A	LMY	IR	2013-01-11	2013-03-25	73	291	291	Single	Standard	0	0	0	0	0	0	0	0	0	0	0	0	0	0	0	0	1	0	0	13	10	251	24	32	7.132	6.524	0.130435	-0.08	-0.076	-0.00852174	5	24	97	16	60	7.452	6.072
1764	Harlan	Frederick	208A	LMY	ST	2013-01-11	2013-03-25	73	291	291	Single	Standard	0	0	0	0	0	0	0	0	0	0	0	0	0	0	0	0	1	0	0	14	12	99	36	28	7.296	7.016	0.0769231	0.08	-0.035	0.040641	90	2	101	100	8	4.148	7.76
1766	Harlan	Frederick	208A	LMY	ST	2013-01-11	2013-03-25	73	298	298	Single	Standard	0	0	0	0	0	0	0	0	0	0	0	0	0	0	0	0	1	0	0	0	13	208	0	24	8	6.984	-1	-0.24	-0.127	-0.455667	24	2	82	44	8	6.96	7.5
1767	Harlan	Frederick	208A	LMY	IR	2013-01-11	2013-03-25	73	300	300	Single	Standard	0	0	0	0	0	0	0	0	0	0	0	0	0	0	0	0	1	0	0	5	3	131	20	8	7.596	7.58	0.25	0.12	-0.002	0.122667	1	4	139	4	8	7.948	7.672
1768	Harlan	Frederick	208A	LMY	IR	2013-01-11	2013-03-25	73	292	292	Single	Standard	0	0	0	0	0	0	0	0	0	0	0	0	0	0	0	0	1	0	0	23	11	313	48	32	6.076	7.28	0.352941	0.16	0.1505	0.221147	9	57	202	24	72	6.828	4.704
1769	Harlan	Frederick	208A	LMY	ST	2013-01-11	2013-03-25	73	292	292	Single	Standard	0	0	0	0	0	0	0	0	0	0	0	0	0	0	0	0	1	0	0	22	10	232	56	24	6.072	7.136	0.375	0.32	0.133	0.276	77	4	98	100	16	4.164	7.5
1771	Harlan	Frederick	208A	LMY	IR	2013-01-11	2013-03-25	73	305	305	Single	Standard	0	0	0	0	0	0	0	0	0	0	0	0	0	0	0	0	1	0	0	33	10	160	72	28	5.408	6.752	0.534884	0.44	0.168	0.380961	24	13	93	60	28	5.896	7.252
1772	Harlan	Indianapolis	202A	KP	GT	2013-02-08	2013-04-02	53	224	224	Single	Standard	0	0	0	0	0	1	0	0	0	0	0	0	0	0	0	0	0	0	0	0	50	324	0	84	8	3.468	-1	-0.84	-0.5665	-0.802167	0	108	268	0	100	8	2.388
1774	Harlan	Indianapolis	202A	KP	ST	2013-02-08	2013-04-02	53	222	222	Single	Standard	0	0	0	0	0	1	0	0	0	0	0	0	0	0	0	0	0	0	0	24	17	483	44	28	6.224	6.828	0.170732	0.16	0.0755	0.135411	60	3	188	84	8	4.132	7.604
1775	Harlan	Indianapolis	202A	KP	ST	2013-02-08	2013-04-02	53	218	218	Single	Standard	0	0	0	0	0	1	0	0	0	0	0	0	0	0	0	0	0	0	0	1	31	265	4	68	7.86	4.792	-0.9375	-0.64	-0.3835	-0.653667	0	29	216	0	60	8	5.532
1777	Harlan	Indianapolis	202A	KP	IR	2013-02-08	2013-04-02	53	224	224	Single	Standard	0	0	0	0	0	1	0	0	0	0	0	0	0	0	0	0	0	0	0	1	6	264	4	12	7.916	7.396	-0.714286	-0.08	-0.065	-0.286429	3	3	100	12	8	7.548	7.568
1778	Harlan	Indianapolis	202A	KP	GT	2013-02-08	2013-04-02	53	216	216	Single	Standard	0	0	0	0	0	1	0	0	0	0	0	0	0	0	0	0	0	0	0	1	7	120	4	28	7.824	7.636	-0.75	-0.24	-0.0235	-0.337833	0	48	306	0	60	8	5.572
1779	Harlan	Indianapolis	202A	KP	GT	2013-02-08	2013-04-02	53	219	219	Single	Standard	0	0	0	0	0	1	0	0	0	0	0	0	0	0	0	0	0	0	0	10	10	217	24	32	7.288	6.572	0	-0.08	-0.0895	-0.0565	2	57	157	8	100	7.788	2.532
177	Charles River	Portage	P03	CJF	IR	2011-12-26	2012-03-12	77	287.5	NA	Single	Standard	0	0	0	0	0	0	1	0	0	0	0	0	0	0	0	0	0	0	0	0	0	43	0	0	8	8	NA	0	0	NA	19	23	135	48	44	6.416	6.272
1780	Harlan	Indianapolis	202A	KP	IR	2013-02-08	2013-04-02	53	219	219	Single	Standard	0	0	0	0	0	1	0	0	0	0	0	0	0	0	0	0	0	0	0	0	32	298	0	56	8	5.536	-1	-0.56	-0.308	-0.622667	2	27	132	8	40	7.748	5.856
1781	Harlan	Indianapolis	202A	KP	ST	2013-02-08	2013-04-02	53	231	231	Single	Standard	0	0	0	0	0	1	0	0	0	0	0	0	0	0	0	0	0	0	0	3	0	167	8	0	7.988	8	1	0.08	0.0015	0.3605	1	11	190	4	20	7.872	7.004
1782	Harlan	Indianapolis	202A	KP	IR	2013-02-08	2013-04-02	53	219	219	Single	Standard	0	0	0	0	0	1	0	0	0	0	0	0	0	0	0	0	0	0	0	18	34	456	40	52	6.344	6.084	-0.307692	-0.12	-0.0325	-0.153397	26	37	187	72	72	5.164	5.708
1783	Harlan	Indianapolis	202A	KP	IR	2013-02-08	2013-04-02	53	231	231	Single	Standard	0	0	0	0	0	1	0	0	0	0	0	0	0	0	0	0	0	0	0	29	13	206	32	24	6.804	6.8	0.380952	0.08	-0.0005	0.153484	19	24	150	44	56	5.8	5.684
1784	Harlan	Indianapolis	202A	KP	IR	2013-02-08	2013-04-02	53	229	229	Single	Standard	0	0	0	0	0	1	0	0	0	0	0	0	0	0	0	0	0	0	0	13	23	313	40	52	6.872	5.808	-0.277778	-0.12	-0.133	-0.176926	5	52	207	12	88	7.6	3.684
1785	Harlan	Indianapolis	202A	KP	IR	2013-02-08	2013-04-02	53	223	223	Single	Standard	0	0	0	0	0	1	0	0	0	0	0	0	0	0	0	0	0	0	0	9	62	509	12	72	7.572	3.812	-0.746479	-0.6	-0.47	-0.605493	30	18	131	48	40	6.14	5.924
1786	Harlan	Indianapolis	202A	KP	GT	2013-02-08	2013-04-02	53	229	229	Single	Standard	0	0	0	0	0	1	0	0	0	0	0	0	0	0	0	0	0	0	0	0	11	160	0	28	8	7.592	-1	-0.28	-0.051	-0.443667	0	52	329	0	72	8	5.34
1787	Harlan	Indianapolis	202A	KP	ST	2013-02-08	2013-04-02	53	218	218	Single	Standard	0	0	0	0	0	1	0	0	0	0	0	0	0	0	0	0	0	0	0	10	34	469	28	56	7.384	4.896	-0.545455	-0.28	-0.311	-0.378818	45	17	240	80	44	4.468	6.524
1788	Harlan	Indianapolis	202A	KP	GT	2013-02-08	2013-04-02	53	221	221	Single	Standard	0	0	0	0	0	1	0	0	0	0	0	0	0	0	0	0	0	0	0	5	24	240	12	52	7.536	5.66	-0.655172	-0.4	-0.2345	-0.429891	0	62	226	0	92	8	2.608
1789	Harlan	Indianapolis	202A	KP	GT	2013-02-08	2013-04-02	53	218	218	Single	Standard	0	0	0	0	0	1	0	0	0	0	0	0	0	0	0	0	0	0	0	1	31	468	4	44	7.856	5.42	-0.9375	-0.4	-0.3045	-0.547333	0	25	102	0	44	8	6.436
178	Charles River	Portage	P10	CJF	IR	2011-12-26	2012-03-12	77	287.5	NA	Single	Standard	0	0	0	0	0	0	1	0	0	0	0	0	0	0	0	0	0	0	0	9	3	163	20	8	7.476	7.644	0.5	0.12	0.021	0.213667	0	1	58	0	4	8	8
1790	Harlan	Indianapolis	202A	KP	ST	2013-02-08	2013-04-02	53	230	230	Single	Standard	0	0	0	0	0	1	0	0	0	0	0	0	0	0	0	0	0	0	0	55	3	237	84	8	4.664	7.604	0.896552	0.76	0.3675	0.674684	63	13	267	96	20	3.472	7.14
1791	Harlan	Indianapolis	202A	KP	GT	2013-02-08	2013-04-02	53	213	213	Single	Standard	0	0	0	0	0	1	0	0	0	0	0	0	0	0	0	0	0	0	0	1	32	331	4	68	7.692	5.436	-0.939394	-0.64	-0.282	-0.620465	0	78	389	0	84	8	4.188
1793	Harlan	Indianapolis	202A	KP	ST	2013-02-08	2013-04-02	53	225	225	Single	Standard	0	0	0	0	0	1	0	0	0	0	0	0	0	0	0	0	0	0	0	19	28	409	52	36	6.692	6.692	-0.191489	0.16	0	-0.0104965	5	15	215	20	40	7.684	6.8
1794	Harlan	Indianapolis	202A	KP	ST	2013-02-08	2013-04-02	53	213	213	Single	Standard	0	0	0	0	0	1	0	0	0	0	0	0	0	0	0	0	0	0	0	13	25	378	40	48	6.72	6.184	-0.315789	-0.08	-0.067	-0.154263	28	7	206	76	24	5.344	6.884
1795	Harlan	Indianapolis	202A	KP	IR	2013-02-08	2013-04-02	53	224	224	Single	Standard	0	0	0	0	0	1	0	0	0	0	0	0	0	0	0	0	0	0	0	27	9	420	56	24	5.984	6.96	0.5	0.32	0.122	0.314	25	30	204	60	64	6.36	5.544
1796	Harlan	Indianapolis	202A	KP	IR	2013-02-08	2013-04-02	53	229	229	Single	Standard	0	0	0	0	0	1	0	0	0	0	0	0	0	0	0	0	0	0	0	1	22	446	4	60	8	5.856	-0.913043	-0.56	-0.268	-0.580348	8	34	295	32	60	7.26	5.212
1798	Harlan	Indianapolis	202A	KP	IR	2013-02-08	2013-04-02	53	236	236	Single	Standard	0	0	0	0	0	1	0	0	0	0	0	0	0	0	0	0	0	0	0	26	51	603	60	80	6.016	3.52	-0.324675	-0.2	-0.312	-0.278892	65	29	282	96	60	3.964	5.244
1799	Harlan	Indianapolis	202A	KP	ST	2013-02-08	2013-04-02	53	233	233	Single	Standard	0	0	0	0	0	1	0	0	0	0	0	0	0	0	0	0	0	0	0	18	33	357	48	40	6.608	6.1	-0.294118	0.08	-0.0635	-0.0925392	97	4	290	100	12	2.216	7.648
179	Charles River	Portage	P10	CJF	GT	2011-12-26	2012-03-12	77	287.5	NA	Single	Standard	0	0	0	0	0	0	1	0	0	0	0	0	0	0	0	0	0	0	0	0	13	98	0	32	8	6.436	-1	-0.32	-0.1955	-0.505167	0	13	144	0	28	8	7.044
17	Harlan	Indianapolis	217	ESC	ST	2011-12-16	2012-02-20	66	250	NA	Single	Reverse	0	0	0	0	0	0	0	0	0	0	0	0	0	0	0	0	0	0	0	0	37	317	0	72	8	4.292	-1	-0.72	-0.4635	-0.727833	36	50	134	68	88	5.596	4.132
1800	Harlan	Indianapolis	202A	KP	GT	2013-02-08	2013-04-02	53	229	229	Single	Standard	0	0	0	0	0	1	0	0	0	0	0	0	0	0	0	0	0	0	0	0	46	437	0	80	8	4.36	-1	-0.8	-0.455	-0.751667	0	68	237	0	92	8	2.312
1801	Harlan	Indianapolis	202A	KP	IR	2013-02-08	2013-04-02	53	233	233	Single	Standard	0	0	0	0	0	1	0	0	0	0	0	0	0	0	0	0	0	0	0	30	33	448	68	52	5.152	5.08	-0.047619	0.16	-0.009	0.0344603	45	45	271	88	84	3.832	4.252
1802	Harlan	Indianapolis	202A	KP	IR	2013-02-08	2013-04-02	53	227	227	Single	Standard	0	0	0	0	0	1	0	0	0	0	0	0	0	0	0	0	0	0	0	3	28	273	8	60	7.568	5.584	-0.806452	-0.52	-0.248	-0.524817	5	18	177	12	28	7.616	6.824
1803	Harlan	Indianapolis	202A	KP	IR	2013-02-08	2013-04-02	53	230	230	Single	Standard	0	0	0	0	0	1	0	0	0	0	0	0	0	0	0	0	0	0	0	1	27	292	4	52	7.876	5.26	-0.928571	-0.48	-0.327	-0.578524	13	52	284	24	88	7.528	2.852
1804	Harlan	Indianapolis	202A	KP	GT	2013-02-08	2013-04-02	53	219	219	Single	Standard	0	0	0	0	0	1	0	0	0	0	0	0	0	0	0	0	0	0	0	0	7	160	0	24	8	7.228	-1	-0.24	-0.0965	-0.4455	0	92	205	0	68	8	4.424
1805	Harlan	Indianapolis	202A	KP	ST	2013-02-08	2013-04-02	53	219	219	Single	Standard	0	0	0	0	0	1	0	0	0	0	0	0	0	0	0	0	0	0	0	3	8	191	12	28	7.544	7.252	-0.454545	-0.16	-0.0365	-0.217015	2	26	129	8	60	7.748	5.044
1806	Harlan	Indianapolis	202A	KP	GT	2013-02-08	2013-04-02	53	220	220	Single	Standard	0	0	0	0	0	1	0	0	0	0	0	0	0	0	0	0	0	0	0	0	2	133	0	8	8	7.812	-1	-0.08	-0.0235	-0.367833	2	14	285	8	28	7.888	7.104
1808	Harlan	Indianapolis	202A	KP	IR	2013-02-08	2013-04-02	53	217	217	Single	Standard	0	0	0	0	0	1	0	0	0	0	0	0	0	0	0	0	0	0	0	0	9	210	0	16	8	7.332	-1	-0.16	-0.0835	-0.4145	0	102	238	0	92	8	3.224
1810	Harlan	Indianapolis	202A	KP	IR	2013-02-08	2013-04-02	53	221	221	Single	Standard	0	0	0	0	0	1	0	0	0	0	0	0	0	0	0	0	0	0	0	0	21	251	0	36	8	6.868	-1	-0.36	-0.1415	-0.5005	0	94	300	0	100	8	2.204
1811	Harlan	Indianapolis	202A	KP	GT	2013-02-08	2013-04-02	53	214	214	Single	Standard	0	0	0	0	0	1	0	0	0	0	0	0	0	0	0	0	0	0	0	0	1	148	0	4	8	7.68	-1	-0.04	-0.04	-0.36	0	36	246	0	60	8	4.748
1812	Harlan	Indianapolis	202A	KP	GT	2013-02-08	2013-04-02	53	227	227	Single	Standard	0	0	0	0	0	1	0	0	0	0	0	0	0	0	0	0	0	0	0	2	43	390	4	80	7.956	3.572	-0.911111	-0.76	-0.548	-0.739704	1	57	163	4	100	7.86	2.084
1813	Harlan	Indianapolis	202A	KP	ST	2013-02-08	2013-04-02	53	214	214	Single	Standard	0	0	0	0	0	1	0	0	0	0	0	0	0	0	0	0	0	0	0	9	30	239	24	56	7.376	6.116	-0.538462	-0.32	-0.1575	-0.338654	18	18	229	40	56	6.384	6.172
1814	Harlan	Indianapolis	202A	KP	GT	2013-02-08	2013-04-02	53	224	224	Single	Standard	0	0	0	0	0	1	0	0	0	0	0	0	0	0	0	0	0	0	0	0	32	335	0	72	8	5.588	-1	-0.72	-0.3015	-0.673833	0	17	170	0	40	8	6.264
1815	Harlan	Indianapolis	202A	KP	GT	2013-02-08	2013-04-02	53	234	234	Single	Standard	0	0	0	0	0	1	0	0	0	0	0	0	0	0	0	0	0	0	0	3	28	210	8	48	7.744	5.856	-0.806452	-0.4	-0.236	-0.480817	0	76	283	0	92	8	2.808
1816	Harlan	Indianapolis	202A	KP	GT	2013-02-08	2013-04-02	53	227	227	Single	Standard	0	0	0	0	0	1	0	0	0	0	0	0	0	0	0	0	0	0	0	0	34	300	0	44	8	5.856	-1	-0.44	-0.268	-0.569333	0	91	582	0	92	8	2.108
1817	Harlan	Indianapolis	202A	KP	ST	2013-02-08	2013-04-02	53	227	227	Single	Standard	0	0	0	0	0	1	0	0	0	0	0	0	0	0	0	0	0	0	0	11	3	164	24	12	7.168	7.444	0.571429	0.12	0.0345	0.241976	23	18	234	40	32	6.676	5.912
1818	Harlan	Indianapolis	202A	KP	GT	2013-02-08	2013-04-02	53	226	226	Single	Standard	0	0	0	0	0	1	0	0	0	0	0	0	0	0	0	0	0	0	0	1	41	474	4	72	7.988	4.38	-0.952381	-0.68	-0.451	-0.69446	4	72	302	16	92	7.488	3.328
1821	Harlan	Indianapolis	202A	KP	GT	2013-02-08	2013-04-02	53	228	228	Single	Standard	0	0	0	0	0	1	0	0	0	0	0	0	0	0	0	0	0	0	0	5	7	136	20	20	7.476	7.648	-0.166667	0	0.0215	-0.0483889	4	20	95	16	32	7.744	6.656
1822	Harlan	Indianapolis	202A	KP	GT	2013-02-08	2013-04-02	53	228	228	Single	Standard	0	0	0	0	0	1	0	0	0	0	0	0	0	0	0	0	0	0	0	2	18	230	8	20	7.832	6.904	-0.8	-0.12	-0.116	-0.345333	0	93	435	0	100	8	1.724
1823	Harlan	Indianapolis	202A	KP	IR	2013-02-08	2013-04-02	53	218	218	Single	Standard	0	0	0	0	0	1	0	0	0	0	0	0	0	0	0	0	0	0	0	29	11	277	60	28	6.152	6.644	0.45	0.32	0.0615	0.277167	15	20	212	36	64	6.564	6.328
1824	Harlan	Indianapolis	202A	KP	ST	2013-02-08	2013-04-02	53	233	233	Single	Standard	0	0	0	0	0	1	0	0	0	0	0	0	0	0	0	0	0	0	0	1	31	312	4	64	7.812	5.144	-0.9375	-0.6	-0.3335	-0.623667	14	78	180	24	88	7.036	3.248
1825	Harlan	Indianapolis	202A	KP	GT	2013-02-08	2013-04-02	53	223	223	Single	Standard	0	0	0	0	0	1	0	0	0	0	0	0	0	0	0	0	0	0	0	0	9	163	0	20	8	7.188	-1	-0.2	-0.1015	-0.433833	0	70	299	0	96	8	3.652
1826	Harlan	Indianapolis	202A	KP	ST	2013-02-08	2013-04-02	53	221	221	Single	Standard	0	0	0	0	0	1	0	0	0	0	0	0	0	0	0	0	0	0	0	13	21	341	28	44	7.032	6.044	-0.235294	-0.16	-0.1235	-0.172931	12	76	278	28	96	7.052	2.424
1828	Harlan	Indianapolis	202A	KP	GT	2013-02-08	2013-04-02	53	224	224	Single	Standard	0	0	0	0	0	1	0	0	0	0	0	0	0	0	0	0	0	0	0	0	6	149	0	20	8	6.916	-1	-0.2	-0.1355	-0.445167	2	29	167	8	60	7.768	4.804
1829	Harlan	Indianapolis	202A	KP	GT	2013-02-08	2013-04-02	53	228	228	Single	Standard	0	0	0	0	0	1	0	0	0	0	0	0	0	0	0	0	0	0	0	0	33	308	0	56	8	5.812	-1	-0.56	-0.2735	-0.611167	11	114	470	20	84	7.28	2.132
182	Charles River	Portage	P10	CJF	ST	2011-12-26	2012-03-12	77	287.5	NA	Single	Standard	0	0	0	0	0	0	1	0	0	0	0	0	0	0	0	0	0	0	0	74	20	242	84	52	3.772	5.576	0.574468	0.32	0.2255	0.373323	48	35	136	60	72	4.82	4.82
1831	Harlan	Indianapolis	202A	KP	GT	2013-02-08	2013-04-02	53	220	220	Single	Standard	0	0	0	0	0	1	0	0	0	0	0	0	0	0	0	0	0	0	0	1	49	525	4	88	7.692	3.644	-0.96	-0.84	-0.506	-0.768667	0	87	263	0	92	8	2.38
1833	Harlan	Indianapolis	202A	KP	IR	2013-02-08	2013-04-02	53	222	222	Single	Standard	0	0	0	0	0	1	0	0	0	0	0	0	0	0	0	0	0	0	0	0	9	164	0	24	8	6.992	-1	-0.24	-0.126	-0.455333	9	18	333	16	32	7.56	6.98
1834	Harlan	Indianapolis	202A	KP	IR	2013-02-08	2013-04-02	53	228	228	Single	Standard	0	0	0	0	0	1	0	0	0	0	0	0	0	0	0	0	0	0	0	1	8	177	4	32	7.98	7.38	-0.777778	-0.28	-0.075	-0.377593	0	47	241	0	68	8	5.24
1835	Harlan	Indianapolis	202A	KP	IR	2013-02-08	2013-04-02	53	229	229	Single	Standard	0	0	0	0	0	1	0	0	0	0	0	0	0	0	0	0	0	0	0	0	39	248	0	68	8	4.164	-1	-0.68	-0.4795	-0.719833	5	44	152	12	80	7.812	3.84
1845	Harlan	Frederick	208A	MT	ST	NA	2013-04-16	NA	262	NA	Single	Standard	0	0	0	0	0	0	0	0	0	0	0	0	0	0	0	0	0	0	0	7	5	157	20	16	7.192	7.508	0.166667	0.04	0.0395	0.0820556	60	27	104	100	48	3.584	6.26
1847	Harlan	Frederick	208A	MT	ST	NA	2013-04-16	NA	262	NA	Single	Standard	0	0	0	0	0	0	0	0	0	0	0	0	0	0	0	0	0	0	0	30	37	176	80	76	6.436	4.012	-0.104478	0.04	-0.303	-0.122493	54	40	101	96	80	3.66	4.848
1848	Harlan	Frederick	208A	MT	ST	NA	2013-04-16	NA	262	NA	Single	Standard	0	0	0	0	0	0	0	0	0	0	0	0	0	0	0	0	0	0	0	20	22	378	52	48	6.524	5.96	-0.047619	0.04	-0.0705	-0.0260397	40	29	199	64	60	5.7	4.936
1849	Harlan	Frederick	208A	MT	ST	NA	2013-04-16	NA	262	NA	Single	Standard	0	0	0	0	0	0	0	0	0	0	0	0	0	0	0	0	0	0	0	30	1	176	68	4	5.16	7.78	0.935484	0.64	0.3275	0.634328	51	2	151	84	4	4.284	7.68
184	Charles River	Portage	P10	CJF	GT	2011-12-26	2012-03-12	77	287.5	NA	Single	Standard	0	0	0	0	0	0	1	0	0	0	0	0	0	0	0	0	0	0	0	20	22	214	36	56	7.224	5.444	-0.047619	-0.2	-0.2225	-0.156706	2	55	120	8	84	7.92	3.496
1850	Harlan	Frederick	208A	MT	ST	NA	2013-04-16	NA	262	NA	Single	Standard	0	0	0	0	0	0	0	0	0	0	0	0	0	0	0	0	0	0	0	13	41	378	36	76	6.624	5.804	-0.518519	-0.4	-0.1025	-0.34034	33	33	340	60	64	5.368	6.028
1851	Harlan	Frederick	208A	MT	ST	NA	2013-04-16	NA	262	NA	Single	Standard	0	0	0	0	0	0	0	0	0	0	0	0	0	0	0	0	0	0	0	NA	NA	NA	NA	NA	NA	NA	NA	NA	NA	NA	16	17	208	32	40	6.728	5.872
1853	Harlan	Frederick	208A	MT	ST	NA	2013-04-16	NA	262	NA	Single	Standard	0	0	0	0	0	0	0	0	0	0	0	0	0	0	0	0	0	0	0	22	4	187	56	8	5.516	7.644	0.692308	0.48	0.266	0.479436	46	9	97	80	32	5.064	7.208
1854	Harlan	Frederick	208A	MT	IR	NA	2013-04-16	NA	262	NA	Single	Standard	0	0	0	0	0	0	0	0	0	0	0	0	0	0	0	0	0	0	0	41	39	236	84	68	4.596	4.896	0.025	0.16	0.0375	0.0741667	40	33	115	84	72	4.84	4.98
1855	Harlan	Frederick	208A	MT	IR	NA	2013-04-17	NA	263	NA	Single	Standard	0	0	0	0	0	0	0	0	0	0	0	0	0	0	0	0	0	0	0	31	33	161	88	68	5.904	5.72	-0.03125	0.2	-0.023	0.0485833	64	21	86	96	48	4.216	6.296
1856	Harlan	Indianapolis	202A	KP	GT	2013-03-01	2013-04-23	53	232	232	Single	Standard	0	0	0	0	0	1	0	0	0	0	0	0	0	0	0	0	0	0	0	1	25	280	4	56	7.8	5.332	-0.923077	-0.52	-0.3085	-0.583859	0	94	480	0	84	8	3.524
1857	Harlan	Indianapolis	202A	KP	IR	2013-03-01	2013-04-23	53	218	218	Single	Standard	0	0	0	0	0	1	0	0	0	0	0	0	0	0	0	0	0	0	0	3	9	206	12	16	7.728	7.688	-0.5	-0.04	-0.005	-0.181667	2	19	136	8	32	7.856	6.344
1858	Harlan	Indianapolis	202A	KP	ST	2013-03-01	2013-04-23	53	219	219	Single	Standard	0	0	0	0	0	1	0	0	0	0	0	0	0	0	0	0	0	0	0	3	3	272	12	8	7.72	7.892	0	0.04	0.0215	0.0205	16	17	165	40	32	6.556	7.024
1859	Harlan	Indianapolis	202A	KP	GT	2013-03-01	2013-04-23	53	227	227	Single	Standard	0	0	0	0	0	1	0	0	0	0	0	0	0	0	0	0	0	0	0	0	17	227	0	44	8	6.172	-1	-0.44	-0.2285	-0.556167	0	38	188	0	72	8	4.152
185	Charles River	Portage	P10	CJF	GT	2011-12-26	2012-03-12	77	287.5	NA	Single	Standard	0	0	0	0	0	0	1	0	0	0	0	0	0	0	0	0	0	0	0	3	5	260	8	12	7.628	7.564	-0.25	-0.04	-0.008	-0.0993333	0	12	173	0	28	8	7.264
1860	Harlan	Indianapolis	202A	KP	GT	2013-03-01	2013-04-23	53	218	218	Single	Standard	0	0	0	0	0	1	0	0	0	0	0	0	0	0	0	0	0	0	0	0	21	332	0	36	8	6.276	-1	-0.36	-0.2155	-0.525167	0	68	382	0	76	8	4.008
1862	Harlan	Indianapolis	202A	KP	ST	2013-03-01	2013-04-23	53	225	225	Single	Standard	0	0	0	0	0	1	0	0	0	0	0	0	0	0	0	0	0	0	0	31	7	261	64	16	5.284	7.212	0.631579	0.48	0.241	0.45086	54	0	70	72	0	5.196	8
1863	Harlan	Indianapolis	202A	KP	IR	2013-03-01	2013-04-23	53	225	225	Single	Standard	0	0	0	0	0	1	0	0	0	0	0	0	0	0	0	0	0	0	0	0	38	371	0	88	8	3.276	-1	-0.88	-0.5905	-0.8235	17	20	198	20	48	7.08	5.924
1864	Harlan	Indianapolis	202A	KP	IR	2013-03-01	2013-04-23	53	236	236	Single	Standard	0	0	0	0	0	1	0	0	0	0	0	0	0	0	0	0	0	0	0	2	25	249	8	52	7.708	5.676	-0.851852	-0.44	-0.254	-0.515284	2	20	192	8	36	7.676	6.5
1865	Harlan	Indianapolis	202A	KP	ST	2013-03-01	2013-04-23	53	224	224	Single	Standard	0	0	0	0	0	1	0	0	0	0	0	0	0	0	0	0	0	0	0	22	8	213	64	20	6.02	7.492	0.466667	0.44	0.184	0.363556	57	16	197	92	44	3.912	7.208
1866	Harlan	Indianapolis	202A	KP	ST	2013-03-01	2013-04-23	53	234	234	Single	Standard	0	0	0	0	0	1	0	0	0	0	0	0	0	0	0	0	0	0	0	18	13	200	48	36	5.952	6.428	0.16129	0.12	0.0595	0.113597	58	5	142	76	16	4.664	7.588
1867	Harlan	Indianapolis	202A	KP	ST	2013-03-01	2013-04-23	53	239	239	Single	Standard	0	0	0	0	0	1	0	0	0	0	0	0	0	0	0	0	0	0	0	3	12	260	12	24	7.732	6.844	-0.6	-0.12	-0.111	-0.277	24	6	218	48	8	6.624	7.752
1869	Harlan	Indianapolis	202A	KP	IR	2013-03-01	2013-04-23	53	221	221	Single	Standard	0	0	0	0	0	1	0	0	0	0	0	0	0	0	0	0	0	0	0	6	14	263	12	32	7.688	6.9	-0.4	-0.2	-0.0985	-0.232833	3	8	113	12	20	7.664	7.6
1870	Harlan	Indianapolis	202A	KP	IR	2013-03-01	2013-04-23	53	232	232	Single	Standard	0	0	0	0	0	1	0	0	0	0	0	0	0	0	0	0	0	0	0	20	10	313	48	36	6.608	7.032	0.333333	0.12	0.053	0.168778	23	9	182	56	28	6.492	7.048
1871	Harlan	Indianapolis	202A	KP	IR	2013-03-01	2013-04-23	53	225	225	Single	Standard	0	0	0	0	0	1	0	0	0	0	0	0	0	0	0	0	0	0	0	25	6	307	52	24	6.508	7.184	0.612903	0.28	0.0845	0.325801	39	21	125	68	60	5.952	5.828
1872	Harlan	Indianapolis	202A	KP	GT	2013-03-01	2013-04-23	53	218	218	Single	Standard	0	0	0	0	0	1	0	0	0	0	0	0	0	0	0	0	0	0	0	0	28	248	0	48	8	5.988	-1	-0.48	-0.2515	-0.577167	0	32	212	0	60	8	5.376
1873	Harlan	Indianapolis	202A	KP	ST	2013-03-01	2013-04-23	53	243	243	Single	Standard	0	0	0	0	0	1	0	0	0	0	0	0	0	0	0	0	0	0	0	12	14	189	28	40	7.472	6.376	-0.0769231	-0.12	-0.137	-0.111308	26	25	151	56	56	6.66	5.484
1874	Harlan	Indianapolis	202A	KP	GT	2013-03-01	2013-04-23	53	225	225	Single	Standard	0	0	0	0	0	1	0	0	0	0	0	0	0	0	0	0	0	0	0	0	46	395	0	84	8	4.152	-1	-0.84	-0.481	-0.773667	0	72	344	0	100	8	2.36
1875	Harlan	Indianapolis	202A	KP	GT	2013-03-01	2013-04-23	53	231	231	Single	Standard	0	0	0	0	0	1	0	0	0	0	0	0	0	0	0	0	0	0	0	0	41	150	0	84	8	3.544	-1	-0.84	-0.557	-0.799	0	71	140	0	88	8	2.996
1876	Harlan	Indianapolis	202A	KP	GT	2013-03-01	2013-04-23	53	223	223	Single	Standard	0	0	0	0	0	1	0	0	0	0	0	0	0	0	0	0	0	0	0	0	13	178	0	32	8	6.568	-1	-0.32	-0.179	-0.499667	0	105	207	0	84	8	3.124
1877	Harlan	Indianapolis	202A	KP	GT	2013-03-01	2013-04-23	53	206	206	Single	Standard	0	0	0	0	0	1	0	0	0	0	0	0	0	0	0	0	0	0	0	0	93	711	0	92	8	2.992	-1	-0.92	-0.626	-0.848667	0	103	577	0	100	8	1.632
1878	Harlan	Indianapolis	202A	KP	GT	2013-03-01	2013-04-23	53	232	232	Single	Standard	0	0	0	0	0	1	0	0	0	0	0	0	0	0	0	0	0	0	0	12	31	406	32	52	7.252	5.152	-0.44186	-0.2	-0.2625	-0.301453	0	55	238	0	88	8	3.188
1879	Harlan	Indianapolis	202A	KP	IR	2013-03-01	2013-04-23	53	222	222	Single	Standard	0	0	0	0	0	1	0	0	0	0	0	0	0	0	0	0	0	0	0	2	18	222	8	44	7.82	6.188	-0.8	-0.36	-0.204	-0.454667	0	13	150	0	32	8	6.856
1880	Harlan	Indianapolis	202A	KP	GT	2013-03-01	2013-04-23	53	230	230	Single	Standard	0	0	0	0	0	1	0	0	0	0	0	0	0	0	0	0	0	0	0	0	8	184	0	24	8	6.94	-1	-0.24	-0.1325	-0.4575	1	24	212	4	48	7.968	5.876
1881	Harlan	Indianapolis	202A	KP	GT	2013-03-01	2013-04-23	53	227	227	Single	Standard	0	0	0	0	0	1	0	0	0	0	0	0	0	0	0	0	0	0	0	0	19	177	0	36	8	5.98	-1	-0.36	-0.2525	-0.5375	0	87	252	0	92	8	2.736
1882	Harlan	Indianapolis	202A	KP	IR	2013-03-01	2013-04-23	53	218	218	Single	Standard	0	0	0	0	0	1	0	0	0	0	0	0	0	0	0	0	0	0	0	12	14	363	32	40	6.752	6.68	-0.0769231	-0.08	-0.009	-0.0553077	18	27	149	56	52	6.348	5.78
1883	Harlan	Indianapolis	202A	KP	ST	2013-03-01	2013-04-23	53	230	230	Single	Standard	0	0	0	0	0	1	0	0	0	0	0	0	0	0	0	0	0	0	0	2	50	378	4	72	7.756	4.472	-0.923077	-0.68	-0.4105	-0.671192	20	26	227	52	44	6.76	6.08
1884	Harlan	Indianapolis	202A	KP	GT	2013-03-01	2013-04-23	53	220	220	Single	Standard	0	0	0	0	0	1	0	0	0	0	0	0	0	0	0	0	0	0	0	1	39	309	4	80	7.888	4.676	-0.95	-0.76	-0.4015	-0.703833	0	75	185	0	100	8	2.64
1885	Harlan	Indianapolis	202A	KP	GT	2013-03-01	2013-04-23	53	237	237	Single	Standard	0	0	0	0	0	1	0	0	0	0	0	0	0	0	0	0	0	0	0	2	36	529	4	80	7.896	5.216	-0.894737	-0.76	-0.335	-0.663246	1	64	358	4	100	7.724	2.636
1886	Harlan	Indianapolis	202A	KP	ST	2013-03-01	2013-04-23	53	217	217	Single	Standard	0	0	0	0	0	1	0	0	0	0	0	0	0	0	0	0	0	0	0	32	8	364	80	20	5.676	7.256	0.6	0.6	0.1975	0.465833	65	3	160	92	8	3.2	7.68
1887	Harlan	Indianapolis	202A	KP	GT	2013-03-01	2013-04-23	53	216	216	Single	Standard	0	0	0	0	0	1	0	0	0	0	0	0	0	0	0	0	0	0	0	1	37	400	4	52	7.924	5.7	-0.947368	-0.48	-0.278	-0.568456	0	123	319	0	92	8	2.1
1888	Harlan	Indianapolis	202A	KP	IR	2013-04-08	2013-05-21	43	229	229	Single	Standard	0	0	0	0	0	1	0	0	0	0	0	0	0	0	0	0	0	0	0	15	18	197	36	48	6.648	5.872	-0.0909091	-0.12	-0.097	-0.102636	0	43	203	0	72	8	4.292
1889	Harlan	Indianapolis	202A	KP	IR	2013-04-08	2013-05-21	43	222	222	Single	Standard	0	0	0	0	0	1	0	0	0	0	0	0	0	0	0	0	0	0	0	40	1	336	76	4	5.06	7.744	0.95122	0.72	0.3355	0.668907	26	11	121	60	28	5.532	7.32
1891	Harlan	Indianapolis	202A	KP	IR	2013-04-08	2013-05-21	43	225	225	Single	Standard	0	0	0	0	0	1	0	0	0	0	0	0	0	0	0	0	0	0	0	0	35	366	0	68	8	4.632	-1	-0.68	-0.421	-0.700333	0	93	385	0	100	8	2.932
1892	Harlan	Indianapolis	202A	KP	ST	2013-04-08	2013-05-21	43	225	225	Single	Standard	0	0	0	0	0	1	0	0	0	0	0	0	0	0	0	0	0	0	0	35	13	291	76	32	5.072	6.984	0.458333	0.44	0.239	0.379111	76	1	117	96	4	3.944	7.852
1897	Harlan	Indianapolis	202A	KP	ST	2013-04-08	2013-05-21	43	209	209	Single	Standard	0	0	0	0	0	1	0	0	0	0	0	0	0	0	0	0	0	0	0	15	15	417	32	36	6.88	6.84	0	-0.04	-0.005	-0.015	78	45	337	96	80	3.812	4.272
1898	Harlan	Indianapolis	202A	KP	IR	2013-04-08	2013-05-21	43	209	209	Single	Standard	0	0	0	0	0	1	0	0	0	0	0	0	0	0	0	0	0	0	0	5	23	472	16	48	7.456	6.42	-0.642857	-0.32	-0.1295	-0.364119	49	11	269	88	32	4.304	6.956
1899	Harlan	Indianapolis	202A	KP	IR	2013-04-08	2013-05-21	43	239	239	Single	Standard	0	0	0	0	0	1	0	0	0	0	0	0	0	0	0	0	0	0	0	0	33	371	0	68	8	4.204	-1	-0.68	-0.4745	-0.718167	55	38	300	88	64	3.512	5.168
18	Harlan	Indianapolis	202A	ESC	IR	2011-12-16	2012-02-20	66	250	NA	Single	Reverse	0	0	0	0	0	0	0	0	0	0	0	0	0	0	0	0	0	0	0	0	47	440	0	64	8	4.828	-1	-0.64	-0.3965	-0.678833	8	100	705	16	84	7.14	2.804
1901	Harlan	Indianapolis	202A	KP	GT	2013-04-08	2013-05-21	43	230	230	Single	Standard	0	0	0	0	0	1	0	0	0	0	0	0	0	0	0	0	0	0	0	3	11	161	12	24	7.708	7.088	-0.571429	-0.12	-0.0775	-0.25631	0	66	496	0	92	8	2.976
1902	Harlan	Indianapolis	202A	KP	IR	2013-04-08	2013-05-21	43	213	213	Single	Standard	0	0	0	0	0	1	0	0	0	0	0	0	0	0	0	0	0	0	0	13	8	217	32	24	7.068	7.356	0.238095	0.08	0.036	0.118032	19	7	152	48	16	6.644	7.396
1903	Harlan	Indianapolis	202A	KP	ST	2013-04-08	2013-05-21	43	216	216	Single	Standard	0	0	0	0	0	1	0	0	0	0	0	0	0	0	0	0	0	0	0	19	38	554	52	68	6.272	5.264	-0.333333	-0.16	-0.126	-0.206444	78	9	317	96	24	3.408	6.76
1904	Harlan	Indianapolis	202A	KP	IR	2013-04-08	2013-05-21	43	222	222	Single	Standard	0	0	0	0	0	1	0	0	0	0	0	0	0	0	0	0	0	0	0	0	17	207	0	40	8	6.376	-1	-0.4	-0.203	-0.534333	0	64	214	0	100	8	2.1
1906	Harlan	Indianapolis	202A	KP	ST	2013-04-08	2013-05-21	43	228	228	Single	Standard	0	0	0	0	0	1	0	0	0	0	0	0	0	0	0	0	0	0	0	10	3	249	28	8	6.692	7.848	0.538462	0.2	0.1445	0.294321	24	0	118	56	0	6.576	8
1907	Harlan	Indianapolis	202A	KP	IR	2013-04-08	2013-05-21	43	224	224	Single	Standard	0	0	0	0	0	1	0	0	0	0	0	0	0	0	0	0	0	0	0	26	38	373	60	80	6.576	3.976	-0.1875	-0.2	-0.325	-0.2375	23	10	168	48	24	6.68	7.096
1908	Harlan	Indianapolis	202A	KP	GT	2013-04-08	2013-05-21	43	218	218	Single	Standard	0	0	0	0	0	1	0	0	0	0	0	0	0	0	0	0	0	0	0	5	25	435	16	48	7.54	5.864	-0.666667	-0.32	-0.2095	-0.398722	0	115	359	0	100	8	1.528
1914	Harlan	Indianapolis	202A	KP	ST	2013-04-08	2013-05-21	43	218	218	Single	Standard	0	0	0	0	0	1	0	0	0	0	0	0	0	0	0	0	0	0	0	13	40	553	36	76	6.952	4.704	-0.509434	-0.4	-0.281	-0.396811	55	16	188	88	40	4.536	6.608
1916	Harlan	Indianapolis	202A	KP	GT	2013-04-08	2013-05-21	43	224	224	Single	Standard	0	0	0	0	0	1	0	0	0	0	0	0	0	0	0	0	0	0	0	0	12	367	0	32	8	6.852	-1	-0.32	-0.1435	-0.487833	1	74	346	4	92	7.692	3.68
1919	Harlan	Indianapolis	202A	KP	IR	2013-04-08	2013-05-21	43	215	215	Single	Standard	0	0	0	0	0	1	0	0	0	0	0	0	0	0	0	0	0	0	0	9	38	359	20	52	7.32	5.032	-0.617021	-0.32	-0.286	-0.407674	0	145	576	0	100	8	2.164
1925	Harlan	Frederick	208A	ESC	ST	2013-03-29	2013-06-08	71	262	NA	Single	Reverse	0	0	0	0	0	0	0	0	0	0	0	0	0	0	0	0	0	0	0	69	10	269	88	24	3.788	7.488	0.746835	0.64	0.4625	0.616445	115	4	182	100	8	2.32	7.864
1927	Harlan	Frederick	208A	ESC	GT	2013-03-29	2013-06-08	71	262	NA	Single	Reverse	0	0	0	0	0	0	0	0	0	0	0	0	0	0	0	0	0	0	0	0	5	183	0	12	8	7.296	-1	-0.12	-0.088	-0.402667	0	15	340	0	32	8	6.364
1928	Harlan	Frederick	208A	ESC	GT	2013-03-29	2013-06-08	71	262	NA	Single	Reverse	0	0	0	0	0	0	0	0	0	0	0	0	0	0	0	0	0	0	0	8	22	182	28	44	7.012	5.828	-0.466667	-0.16	-0.148	-0.258222	0	68	299	0	88	8	3.548
1929	Harlan	Frederick	208A	ESC	ST	2013-03-29	2013-06-08	71	262	NA	Single	Reverse	0	0	0	0	0	0	0	0	0	0	0	0	0	0	0	0	0	0	0	33	17	242	72	40	5.096	6.4	0.32	0.32	0.163	0.267667	54	8	159	80	24	4.208	7.152
1930	Harlan	Frederick	208A	ESC	ST	2013-03-29	2013-06-08	71	262	NA	Single	Reverse	0	0	0	0	0	0	0	0	0	0	0	0	0	0	0	0	0	0	0	52	14	308	64	32	5.38	6.256	0.575758	0.32	0.1095	0.335086	49	3	106	76	12	4.464	7.952
1931	Harlan	Frederick	208A	ESC	ST	2013-03-29	2013-06-08	71	262	NA	Single	Reverse	0	0	0	0	0	0	0	0	0	0	0	0	0	0	0	0	0	0	0	5	15	286	16	36	7.48	6.512	-0.5	-0.2	-0.121	-0.273667	6	18	210	16	56	7.468	6.392
1932	Harlan	Frederick	208A	ESC	IR	2013-03-29	2013-06-08	71	262	NA	Single	Reverse	0	0	0	0	0	0	0	0	0	0	0	0	0	0	0	0	0	0	0	37	36	241	68	64	5.712	5.48	0.0136986	0.04	-0.029	0.00823288	54	39	103	76	92	4.556	4.556
1933	Harlan	Frederick	208A	ESC	ST	2013-03-29	2013-06-08	71	262	NA	Single	Reverse	0	0	0	0	0	0	0	0	0	0	0	0	0	0	0	0	0	0	0	16	41	390	32	68	6.552	4.66	-0.438596	-0.36	-0.2365	-0.345032	8	76	320	24	100	6.58	2.684
1934	Harlan	Frederick	208A	ESC	ST	2013-03-29	2013-06-08	71	262	NA	Single	Reverse	0	0	0	0	0	0	0	0	0	0	0	0	0	0	0	0	0	0	0	27	20	253	48	32	6.6	6.972	0.148936	0.16	0.0465	0.118479	73	4	154	88	12	4.352	7.376
1935	Harlan	Frederick	208A	ESC	ST	2013-03-29	2013-06-08	71	262	NA	Single	Reverse	0	0	0	0	0	0	0	0	0	0	0	0	0	0	0	0	0	0	0	26	38	231	60	80	6.148	4.1	-0.1875	-0.2	-0.256	-0.2145	30	32	139	68	72	6.04	5.636
1936	Harlan	Frederick	208A	ESC	IR	2013-03-29	2013-06-08	71	262	NA	Single	Reverse	0	0	0	0	0	0	0	0	0	0	0	0	0	0	0	0	0	0	0	14	23	280	44	40	6.588	5.488	-0.243243	0.04	-0.1375	-0.113581	10	41	192	24	76	7.424	4.036
1937	Harlan	Frederick	208A	ESC	ST	2013-03-29	2013-06-08	71	262	NA	Single	Reverse	0	0	0	0	0	0	0	0	0	0	0	0	0	0	0	0	0	0	0	23	13	218	48	36	5.936	6.6	0.277778	0.12	0.083	0.160259	14	15	166	36	36	6.928	5.952
1938	Harlan	Frederick	208A	ESC	ST	2013-03-29	2013-06-08	71	262	NA	Single	Reverse	0	0	0	0	0	0	0	0	0	0	0	0	0	0	0	0	0	0	0	17	12	275	44	24	6.872	6.976	0.172414	0.2	0.013	0.128471	54	11	194	92	28	4.336	7.188
1939	Harlan	Frederick	208A	ESC	GT	2013-03-29	2013-06-08	71	262	NA	Single	Reverse	0	0	0	0	0	0	0	0	0	0	0	0	0	0	0	0	0	0	0	14	8	139	44	16	6.368	7.524	0.272727	0.28	0.1445	0.232409	2	24	210	8	48	7.772	5.528
1940	Harlan	Frederick	208A	ESC	IR	2013-03-29	2013-06-08	71	262	NA	Single	Reverse	0	0	0	0	0	0	0	0	0	0	0	0	0	0	0	0	0	0	0	30	15	247	64	24	6.028	6.712	0.333333	0.4	0.0855	0.272944	29	28	290	68	56	5.624	6.204
1941	Harlan	Frederick	208A	ESC	IR	2013-03-29	2013-06-08	71	262	NA	Single	Reverse	0	0	0	0	0	0	0	0	0	0	0	0	0	0	0	0	0	0	0	12	8	235	36	28	6.944	7.48	0.2	0.08	0.067	0.115667	17	12	115	44	20	6.34	7.42
1942	Harlan	Frederick	208A	ESC	ST	2013-03-29	2013-06-08	71	262	NA	Single	Reverse	0	0	0	0	0	0	0	0	0	0	0	0	0	0	0	0	0	0	0	0	14	231	0	36	8	6.7	-1	-0.36	-0.1625	-0.5075	10	23	136	32	56	7.32	5.168
1944	Harlan	Frederick	208A	ESC	ST	2013-03-29	2013-06-08	71	262	NA	Single	Reverse	0	0	0	0	0	0	0	0	0	0	0	0	0	0	0	0	0	0	0	28	17	329	60	36	5.428	6.212	0.244444	0.24	0.098	0.194148	40	12	162	80	20	5.132	7.436
1946	Harlan	Frederick	208A	ESC	IR	2013-03-29	2013-06-08	71	262	NA	Single	Reverse	0	0	0	0	0	0	0	0	0	0	0	0	0	0	0	0	0	0	0	6	8	209	12	24	7.632	7.08	-0.142857	-0.12	-0.069	-0.110619	8	29	210	16	60	7.492	5.84
1948	Harlan	Frederick	208A	ESC	IR	2013-03-29	2013-06-08	71	262	NA	Single	Reverse	0	0	0	0	0	0	0	0	0	0	0	0	0	0	0	0	0	0	0	57	13	210	80	32	5.608	6.832	0.628571	0.48	0.153	0.420524	59	19	100	68	60	4.936	6.044
1949	Harlan	Frederick	208A	ESC	IR	2013-03-29	2013-06-08	71	262	NA	Single	Reverse	0	0	0	0	0	0	0	0	0	0	0	0	0	0	0	0	0	0	0	24	30	292	60	60	6.256	4.496	-0.111111	0	-0.22	-0.11037	18	43	164	44	72	6.56	4.056
1950	Harlan	Indianapolis	217	ESC	ST	2013-04-19	2013-06-24	66	262.5	NA	Single	Reverse	0	0	0	0	0	0	0	0	0	0	0	0	0	0	0	0	0	0	0	36	14	346	68	20	5.472	7.108	0.44	0.48	0.2045	0.374833	49	1	153	84	4	4.968	7.896
1952	Harlan	Indianapolis	217	ESC	ST	2013-04-19	2013-06-24	66	262.5	NA	Single	Reverse	0	0	0	0	0	0	0	0	0	0	0	0	0	0	0	0	0	0	0	26	30	334	48	60	6.008	5.064	-0.0714286	-0.12	-0.118	-0.103143	46	21	178	84	48	5.096	6.212
1953	Harlan	Indianapolis	217	ESC	ST	2013-04-19	2013-06-24	66	262.5	NA	Single	Reverse	0	0	0	0	0	0	0	0	0	0	0	0	0	0	0	0	0	0	0	1	64	397	4	88	7.996	3.308	-0.969231	-0.84	-0.586	-0.79841	77	28	183	68	36	4.78	6.208
1954	Harlan	Indianapolis	217	ESC	ST	2013-04-19	2013-06-24	66	262.5	NA	Single	Reverse	0	0	0	0	0	0	0	0	0	0	0	0	0	0	0	0	0	0	0	2	36	379	8	64	7.832	4.74	-0.894737	-0.56	-0.3865	-0.613746	10	3	222	36	12	6.988	7.088
1955	Harlan	Indianapolis	217	ESC	ST	2013-04-19	2013-06-24	66	262.5	NA	Single	Reverse	0	0	0	0	0	0	0	0	0	0	0	0	0	0	0	0	0	0	0	41	29	600	72	60	4.38	5.536	0.171429	0.12	0.1445	0.14531	31	34	224	64	68	5.616	4.84
1958	Harlan	Indianapolis	217	ESC	IR	2013-04-19	2013-06-24	66	262.5	NA	Single	Reverse	0	0	0	0	0	0	0	0	0	0	0	0	0	0	0	0	0	0	0	11	27	286	36	52	6.94	6.132	-0.421053	-0.16	-0.101	-0.227351	5	62	245	20	96	7.576	4.06
1962	Harlan	Indianapolis	217	ESC	GT	2013-04-19	2013-06-24	66	262.5	NA	Single	Reverse	0	0	0	0	0	0	0	0	0	0	0	0	0	0	0	0	0	0	0	2	41	264	8	56	7.804	5.22	-0.906977	-0.48	-0.323	-0.569992	4	62	176	12	92	7.784	3.056
1963	Harlan	Indianapolis	217	ESC	IR	2013-04-19	2013-06-24	66	262.5	NA	Single	Reverse	0	0	0	0	0	0	0	0	0	0	0	0	0	0	0	0	0	0	0	11	28	363	28	68	7.168	4.612	-0.435897	-0.4	-0.3195	-0.385132	32	56	205	72	96	4.668	4.036
1964	Harlan	Indianapolis	217	ESC	ST	2013-04-19	2013-06-24	66	262.5	NA	Single	Reverse	0	0	0	0	0	0	0	0	0	0	0	0	0	0	0	0	0	0	0	20	10	194	48	16	6.38	7.152	0.333333	0.32	0.0965	0.249944	47	0	88	84	0	4.468	8
1965	Harlan	Indianapolis	217	ESC	ST	2013-04-19	2013-06-24	66	262.5	NA	Single	Reverse	0	0	0	0	0	0	0	0	0	0	0	0	0	0	0	0	0	0	0	26	19	306	44	56	6.252	5.752	0.155556	-0.12	-0.0625	-0.00898148	67	55	208	100	100	3.592	2.888
1966	Harlan	Indianapolis	217	ESC	ST	2013-04-19	2013-06-24	66	262.5	NA	Single	Reverse	0	0	0	0	0	0	0	0	0	0	0	0	0	0	0	0	0	0	0	17	33	438	44	64	6.692	4.784	-0.32	-0.2	-0.2385	-0.252833	13	49	272	36	80	7.08	4.576
1967	Harlan	Indianapolis	217	ESC	IR	2013-04-19	2013-06-24	66	262.5	NA	Single	Reverse	0	0	0	0	0	0	0	0	0	0	0	0	0	0	0	0	0	0	0	14	26	330	40	28	6.556	6.32	-0.3	0.12	-0.0295	-0.0698333	30	31	196	64	60	5.08	5.964
1968	Harlan	Indianapolis	217	ESC	ST	2013-04-19	2013-06-24	66	262.5	NA	Single	Reverse	0	0	0	0	0	0	0	0	0	0	0	0	0	0	0	0	0	0	0	27	8	335	56	28	6.776	7.128	0.542857	0.28	0.044	0.288952	101	1	121	100	4	3.332	7.848
1970	Harlan	Indianapolis	217	ESC	ST	2013-04-19	2013-06-24	66	262.5	NA	Single	Reverse	0	0	0	0	0	0	0	0	0	0	0	0	0	0	0	0	0	0	0	34	16	360	64	24	6.396	6.416	0.36	0.4	0.0025	0.254167	53	3	127	88	12	4.98	7.56
1971	Harlan	Indianapolis	217	ESC	ST	2013-04-19	2013-06-24	66	262.5	NA	Single	Reverse	0	0	0	0	0	0	0	0	0	0	0	0	0	0	0	0	0	0	0	8	28	448	20	60	7.412	5.396	-0.555556	-0.4	-0.252	-0.402519	65	16	182	80	44	4.124	6.908
1972	Harlan	Indianapolis	217	ESC	ST	2013-04-19	2013-06-24	66	262.5	NA	Single	Reverse	0	0	0	0	0	0	0	0	0	0	0	0	0	0	0	0	0	0	0	20	12	277	32	28	6.956	6.916	0.25	0.04	-0.005	0.095	1	55	366	4	92	7.956	4.072
1973	Harlan	Indianapolis	217	ESC	ST	2013-04-19	2013-06-24	66	262.5	NA	Single	Reverse	0	0	0	0	0	0	0	0	0	0	0	0	0	0	0	0	0	0	0	7	68	528	20	84	7.452	3.604	-0.813333	-0.64	-0.481	-0.644778	25	79	117	60	96	5.764	2.964
1974	Harlan	Indianapolis	217	ESC	ST	2013-04-19	2013-06-24	66	262.5	NA	Single	Reverse	0	0	0	0	0	0	0	0	0	0	0	0	0	0	0	0	0	0	0	3	22	296	12	44	7.808	5.656	-0.76	-0.32	-0.269	-0.449667	11	68	456	32	88	7.144	2.396
1975	Harlan	Indianapolis	217	ESC	ST	2013-04-19	2013-06-24	66	262.5	NA	Single	Reverse	0	0	0	0	0	0	0	0	0	0	0	0	0	0	0	0	0	0	0	34	40	336	72	72	5.328	4.908	-0.0810811	0	-0.0525	-0.044527	47	35	162	88	72	5.34	4.72
1976	Harlan	Indianapolis	217	ESC	ST	2013-04-19	2013-06-24	66	262.5	NA	Single	Reverse	0	0	0	0	0	0	0	0	0	0	0	0	0	0	0	0	0	0	0	26	13	458	60	36	5.992	6.264	0.333333	0.24	0.034	0.202444	40	14	394	72	36	5.072	6.984
1978	Harlan	Indianapolis	217	ESC	ST	2013-04-19	2013-06-24	66	262.5	NA	Single	Reverse	0	0	0	0	0	0	0	0	0	0	0	0	0	0	0	0	0	0	0	6	31	334	12	64	7.672	4.816	-0.675676	-0.52	-0.357	-0.517559	8	27	196	24	72	7.528	4.76
1979	Harlan	Indianapolis	217	ESC	ST	2013-04-19	2013-06-24	66	262.5	NA	Single	Reverse	0	0	0	0	0	0	0	0	0	0	0	0	0	0	0	0	0	0	0	0	26	319	0	68	8	5.256	-1	-0.68	-0.343	-0.674333	1	57	315	4	84	7.832	3.496
1980	Harlan	Indianapolis	217	LMY	IR	2013-04-19	2013-06-22	64	272	272	Single	Standard	0	0	0	0	0	0	0	0	0	0	0	0	0	0	0	0	1	0	0	3	15	214	8	36	7.688	5.94	-0.666667	-0.28	-0.2185	-0.388389	8	30	213	12	60	7.608	4.84
1981	Harlan	Indianapolis	217	LMY	IR	2013-04-19	2013-06-22	64	283	283	Single	Standard	0	0	0	0	0	0	0	0	0	0	0	0	0	0	0	0	1	0	0	16	14	209	36	32	6.652	6.564	0.0666667	0.04	-0.011	0.0318889	18	22	151	32	56	6.608	5.232
1982	Harlan	Indianapolis	217	LMY	ST	2013-04-19	2013-06-22	64	267	267	Single	Standard	0	0	0	0	0	0	0	0	0	0	0	0	0	0	0	0	1	0	0	21	21	326	48	24	6.08	6.624	0	0.24	0.068	0.102667	36	16	245	80	32	4.36	6.62
1984	Harlan	Indianapolis	217	LMY	GT	2013-04-19	2013-06-22	64	280	280	Single	Standard	0	0	0	0	0	0	0	0	0	0	0	0	0	0	0	0	1	0	0	16	13	191	28	24	6.856	6.668	0.103448	0.04	-0.0235	0.0399828	6	26	307	12	52	7.304	5.868
1987	Harlan	Indianapolis	217	LMY	ST	2013-04-19	2013-06-22	64	274	274	Single	Standard	0	0	0	0	0	0	0	0	0	0	0	0	0	0	0	0	1	0	0	57	3	180	76	12	4.02	7.612	0.9	0.64	0.449	0.663	90	3	222	96	8	2.428	7.732
1988	Harlan	Indianapolis	217	LMY	GT	2013-04-19	2013-06-22	64	279	279	Single	Standard	0	0	0	0	0	0	0	0	0	0	0	0	0	0	0	0	1	0	0	6	10	229	20	12	7.552	7.416	-0.25	0.08	-0.017	-0.0623333	9	27	244	24	56	7.072	5.516
1989	Harlan	Indianapolis	217	LMY	ST	2013-04-19	2013-06-22	64	270	270	Single	Standard	0	0	0	0	0	0	0	0	0	0	0	0	0	0	0	0	1	0	0	5	29	312	16	64	7.852	4.664	-0.705882	-0.48	-0.3985	-0.528127	30	27	197	48	80	6.172	3.996
1990	Harlan	Indianapolis	217	LMY	IR	2013-04-19	2013-06-22	64	263	263	Single	Standard	0	0	0	0	0	0	0	0	0	0	0	0	0	0	0	0	1	0	0	15	18	386	32	48	7.2	5.48	-0.0909091	-0.16	-0.215	-0.155303	13	31	247	28	72	6.932	4.64
1991	Harlan	Indianapolis	217	LMY	GT	2013-04-19	2013-06-22	64	276	276	Single	Standard	0	0	0	0	0	0	0	0	0	0	0	0	0	0	0	0	1	0	0	8	10	251	28	32	7.468	6.568	-0.111111	-0.04	-0.1125	-0.0878704	2	33	206	4	68	7.856	5.04
1992	Harlan	Indianapolis	217	LMY	ST	2013-04-19	2013-06-22	64	298	298	Single	Standard	0	0	0	0	0	0	0	0	0	0	0	0	0	0	0	0	1	0	0	20	11	283	32	36	6.832	6.476	0.290323	-0.04	-0.0445	0.0686075	29	12	143	56	28	5.704	7.188
1993	Harlan	Indianapolis	217	LMY	ST	2013-04-19	2013-06-22	64	270	270	Single	Standard	0	0	0	0	0	0	0	0	0	0	0	0	0	0	0	0	1	0	0	22	17	308	36	32	6.516	6.48	0.128205	0.04	-0.0045	0.0545684	46	5	232	80	20	4.38	6.82
1994	Harlan	Indianapolis	217	LMY	IR	2013-04-19	2013-06-22	64	269	269	Single	Standard	0	0	0	0	0	0	0	0	0	0	0	0	0	0	0	0	1	0	0	11	14	171	32	40	6.604	6.276	-0.12	-0.08	-0.041	-0.0803333	18	15	213	40	40	7.184	6.1
1997	Harlan	Indianapolis	217	LMY	ST	2013-04-19	2013-06-22	64	263	263	Single	Standard	0	0	0	0	0	0	0	0	0	0	0	0	0	0	0	0	1	0	0	20	9	254	32	28	6.784	6.712	0.37931	0.04	-0.009	0.13677	76	4	182	96	8	3.552	7.552
1998	Harlan	Indianapolis	217	LMY	IR	2013-04-19	2013-06-22	64	265	265	Single	Standard	0	0	0	0	0	0	0	0	0	0	0	0	0	0	0	0	1	0	0	8	22	239	24	36	7.028	6.928	-0.466667	-0.12	-0.0125	-0.199722	8	6	123	12	20	7.424	7.392
1999	Harlan	Indianapolis	217	LMY	ST	2013-04-19	2013-06-22	64	274	274	Single	Standard	0	0	0	0	0	0	0	0	0	0	0	0	0	0	0	0	1	0	0	18	36	415	32	68	6.812	5.54	-0.333333	-0.36	-0.159	-0.284111	9	39	338	24	76	7.496	4.44
19	Harlan	Indianapolis	202A	ESC	ST	2011-12-16	2012-02-20	66	250	NA	Single	Reverse	0	0	0	0	0	0	0	0	0	0	0	0	0	0	0	0	0	0	0	0	13	207	0	32	8	6.616	-1	-0.32	-0.173	-0.497667	29	10	204	64	24	6.288	6.5
1	Harlan	Haslett	206	LMY	GT	2011-12-16	2012-02-21	67	250	NA	Single	Standard	0	0	0	0	0	0	0	0	0	0	0	0	0	0	0	0	1	0	0	22	10	238	52	28	5.908	7.096	0.375	0.24	0.1485	0.2545	0	13	96	0	28	8	6.784
2001	Harlan	Indianapolis	217	LMY	ST	2013-04-19	2013-06-22	64	262	262	Single	Standard	0	0	0	0	0	0	0	0	0	0	0	0	0	0	0	0	1	0	0	56	23	486	68	20	4.412	6.872	0.417722	0.48	0.3075	0.401741	75	16	336	84	32	3.388	6.308
2002	Harlan	Indianapolis	217	LMY	IR	2013-04-19	2013-06-22	64	269	269	Single	Standard	0	0	0	0	0	0	0	0	0	0	0	0	0	0	0	0	1	0	0	37	5	288	60	20	5.796	7.256	0.761905	0.4	0.1825	0.448135	28	32	120	60	68	5.504	5.596
2004	Harlan	Indianapolis	217	BFS/AA	IR	2013-05-03	2013-07-10	68	290	290	Single	Reverse	0	1	0	0	0	0	0	0	0	0	0	0	0	0	0	0	0	0	0	6	61	592	24	96	7.184	2.496	-0.820896	-0.72	-0.586	-0.708965	4	67	422	8	92	7.496	2.8
2005	Harlan	Indianapolis	217	BFS/AA	ST	2013-05-03	2013-07-10	68	316	316	Single	Reverse	0	1	0	0	0	0	0	0	0	0	0	0	0	0	0	0	0	0	0	31	6	233	72	20	5.388	7.14	0.675676	0.52	0.219	0.471559	83	47	178	96	88	3.228	4.344
2006	Harlan	Indianapolis	217	BFS/AA	ST	2013-05-03	2013-07-10	68	297	297	Single	Reverse	0	1	0	0	0	0	0	0	0	0	0	0	0	0	0	0	0	0	0	18	21	413	40	52	6.664	6.012	-0.0769231	-0.12	-0.0815	-0.0928077	44	45	297	96	80	3.78	4.312
2007	Harlan	Indianapolis	217	BFS/AA	ST	2013-05-03	2013-07-10	68	290	290	Single	Reverse	0	1	0	0	0	0	0	0	0	0	0	0	0	0	0	0	0	0	0	2	52	555	8	80	7.952	3.972	-0.925926	-0.72	-0.4975	-0.714475	19	53	257	56	80	6.76	3.868
2008	Harlan	Indianapolis	217	BFS/AA	ST	2013-05-03	2013-07-10	68	298	298	Single	Reverse	0	1	0	0	0	0	0	0	0	0	0	0	0	0	0	0	0	0	0	17	24	300	36	44	7.004	5.796	-0.170732	-0.08	-0.151	-0.133911	40	26	186	48	52	5.884	6.32
2009	Harlan	Indianapolis	217	BFS/AA	ST	2013-05-03	2013-07-10	68	312	312	Single	Reverse	0	1	0	0	0	0	0	0	0	0	0	0	0	0	0	0	0	0	0	57	20	475	72	52	3.504	6.4	0.480519	0.2	0.362	0.347506	142	29	350	100	72	1.692	5.16
2010	Harlan	Indianapolis	217	BFS/AA	GT	2013-05-03	2013-07-10	68	310	310	Single	Reverse	0	1	0	0	0	0	0	0	0	0	0	0	0	0	0	0	0	0	0	34	28	420	76	64	5.56	5.384	0.0967742	0.12	-0.022	0.0649247	6	49	204	16	96	7.26	4.368
2012	Harlan	Indianapolis	217	BFS/AA	ST	2013-05-03	2013-07-10	68	295	295	Single	Reverse	0	1	0	0	0	0	0	0	0	0	0	0	0	0	0	0	0	0	0	12	7	258	40	24	6.884	7.304	0.263158	0.16	0.0525	0.158553	26	2	163	60	4	6.396	7.968
2013	Harlan	Indianapolis	217	BFS/AA	GT	2013-05-03	2013-07-10	68	316	316	Single	Reverse	0	1	0	0	0	0	0	0	0	0	0	0	0	0	0	0	0	0	0	8	49	271	24	84	7.096	3.244	-0.719298	-0.6	-0.4815	-0.600266	8	94	238	12	96	7.264	1.948
2015	Harlan	Indianapolis	217	BFS/AA	ST	2013-05-03	2013-07-10	68	311	311	Single	Reverse	0	1	0	0	0	0	0	0	0	0	0	0	0	0	0	0	0	0	0	17	34	261	52	52	6.324	5.564	-0.333333	0	-0.095	-0.142778	17	42	272	44	88	6.22	4.508
2016	Harlan	Indianapolis	217	BFS/AA	ST	2013-05-03	2013-07-10	68	314	314	Single	Reverse	0	1	0	0	0	0	0	0	0	0	0	0	0	0	0	0	0	0	0	49	37	361	68	72	5.172	4.384	0.139535	-0.04	-0.0985	0.000344961	57	25	219	76	64	4.66	4.692
2017	Harlan	Indianapolis	217	BFS/AA	ST	2013-05-03	2013-07-10	68	314	314	Single	Reverse	0	1	0	0	0	0	0	0	0	0	0	0	0	0	0	0	0	0	0	11	13	289	32	32	6.892	6.36	-0.0833333	0	-0.0665	-0.0499444	46	30	243	88	68	4.496	5.456
2018	Harlan	Indianapolis	217	BFS/AA	ST	2013-05-03	2013-07-10	68	299	299	Single	Reverse	0	1	0	0	0	0	0	0	0	0	0	0	0	0	0	0	0	0	0	13	12	392	32	32	6.672	6.196	0.04	0	-0.0595	-0.0065	64	8	203	88	28	3.744	7.14
2019	Harlan	Indianapolis	217	BFS/AA	ST	2013-05-03	2013-07-10	68	315	315	Single	Reverse	0	1	0	0	0	0	0	0	0	0	0	0	0	0	0	0	0	0	0	35	49	277	84	72	4.728	4.668	-0.166667	0.12	-0.0075	-0.0180556	88	64	196	100	96	2.576	3.12
2020	Charles River	Portage	P09	BFS/AA	GT	2013-05-04	2013-07-10	67	313	313	Single	Reverse	0	1	0	0	0	0	0	0	0	0	0	0	0	0	0	0	0	0	0	0	53	515	0	80	8	3.712	-1	-0.8	-0.536	-0.778667	0	81	382	0	92	8	1.912
2021	Charles River	Portage	P09	BFS/AA	ST	2013-05-04	2013-07-10	67	312	312	Single	Reverse	0	1	0	0	0	0	0	0	0	0	0	0	0	0	0	0	0	0	0	12	30	402	32	60	6.816	5.216	-0.428571	-0.28	-0.2	-0.302857	60	15	519	80	36	4.024	6.124
2022	Charles River	Portage	P09	BFS/AA	GT	2013-05-04	2013-07-10	67	305	305	Single	Reverse	0	1	0	0	0	0	0	0	0	0	0	0	0	0	0	0	0	0	0	0	70	453	0	80	8	3.072	-1	-0.8	-0.616	-0.805333	0	87	502	0	92	8	3.012
2023	Charles River	Portage	P09	BFS/AA	IR	2013-05-04	2013-07-10	67	320	320	Single	Reverse	0	1	0	0	0	0	0	0	0	0	0	0	0	0	0	0	0	0	0	0	2	9	0	4	8	7.9	-1	-0.04	-0.0125	-0.350833	4	2	6	4	4	7.792	7.86
2024	Charles River	Portage	P09	BFS/AA	GT	2013-05-04	2013-07-10	67	346	346	Single	Reverse	0	1	0	0	0	0	0	0	0	0	0	0	0	0	0	0	0	0	0	0	79	458	0	84	8	2.736	-1	-0.84	-0.658	-0.832667	0	153	399	0	100	8	1.652
2025	Charles River	Portage	P09	BFS/AA	IR	2013-05-04	2013-07-10	67	324	324	Single	Reverse	0	1	0	0	0	0	0	0	0	0	0	0	0	0	0	0	0	0	0	10	54	292	16	80	7.516	3.556	-0.6875	-0.64	-0.495	-0.6075	17	8	61	36	28	6.868	7.004
2026	Charles River	Portage	P09	BFS/AA	ST	2013-05-04	2013-07-10	67	310	310	Single	Reverse	0	1	0	0	0	0	0	0	0	0	0	0	0	0	0	0	0	0	0	2	62	454	8	68	7.852	3.788	-0.9375	-0.6	-0.508	-0.681833	1	58	480	4	88	7.8	3.824
2027	Charles River	Portage	P09	BFS/AA	GT	2013-05-04	2013-07-10	67	355	355	Single	Reverse	0	1	0	0	0	0	0	0	0	0	0	0	0	0	0	0	0	0	0	9	47	314	32	76	6.892	4.524	-0.678571	-0.44	-0.296	-0.471524	29	32	246	68	60	6.052	5.676
2029	Charles River	Portage	P09	BFS/AA	ST	2013-05-04	2013-07-10	67	307	307	Single	Reverse	0	1	0	0	0	0	0	0	0	0	0	0	0	0	0	0	0	0	0	23	23	321	48	48	5.468	5.808	0	0	0.0425	0.0141667	15	51	475	48	88	6.484	3.212
202	Harlan	Indianapolis	217	BTS	GT	2012-02-14	2012-04-24	70	250	NA	Single	Standard	0	0	0	0	0	0	0	0	0	0	0	1	0	0	0	0	0	0	0	0	21	124	0	0.36	8	6.828	-1	-0.0036	-0.1465	-0.383367	0	19	192	0	40	8	6.192
2030	Charles River	Portage	P09	BFS/AA	GT	2013-05-04	2013-07-10	67	340	340	Single	Reverse	0	1	0	0	0	0	0	0	0	0	0	0	0	0	0	0	0	0	0	1	28	207	4	60	7.876	5.276	-0.931034	-0.56	-0.325	-0.605345	13	59	220	40	96	6.604	2.712
2031	Charles River	Portage	P09	BFS/AA	GT	2013-05-04	2013-07-10	67	309	309	Single	Reverse	0	1	0	0	0	0	0	0	0	0	0	0	0	0	0	0	0	0	0	0	67	436	0	88	8	2.808	-1	-0.88	-0.649	-0.843	2	71	495	8	100	7.624	2.128
2032	Charles River	Portage	P09	BFS/AA	IR	2013-05-04	2013-07-10	67	344	344	Single	Reverse	0	1	0	0	0	0	0	0	0	0	0	0	0	0	0	0	0	0	0	3	33	256	8	72	7.884	4.328	-0.833333	-0.64	-0.4445	-0.639278	23	9	226	32	32	6.732	7.04
2033	Charles River	Portage	P09	BFS/AA	GT	2013-05-04	2013-07-10	67	324	324	Single	Reverse	0	1	0	0	0	0	0	0	0	0	0	0	0	0	0	0	0	0	0	12	17	391	24	36	6.944	6.536	-0.172414	-0.12	-0.051	-0.114471	1	57	352	4	88	7.972	3.732
2034	Charles River	Portage	P09	BFS/AA	IR	2013-05-04	2013-07-10	67	318	318	Single	Reverse	0	1	0	0	0	0	0	0	0	0	0	0	0	0	0	0	0	0	0	11	29	382	12	48	7.58	5.368	-0.45	-0.36	-0.2765	-0.362167	21	49	377	36	76	6.884	3.54
2035	Charles River	Portage	P09	BFS/AA	GT	2013-05-04	2013-07-10	67	332	332	Single	Reverse	0	1	0	0	0	0	0	0	0	0	0	0	0	0	0	0	0	0	0	0	54	358	0	72	8	3.592	-1	-0.72	-0.551	-0.757	0	92	605	0	92	8	2.064
2036	Charles River	Saint-Constant	C72	ESC	GT	2013-05-31	2013-08-07	68	263	NA	Single	Reverse	0	0	0	0	0	0	0	0	0	0	0	0	0	0	0	0	0	0	0	1	29	405	4	60	7.916	5.664	-0.933333	-0.56	-0.2815	-0.591611	0	88	284	0	100	8	1.56
2037	Charles River	Saint-Constant	C72	ESC	ST	2013-05-31	2013-08-07	68	263	NA	Single	Reverse	0	0	0	0	0	0	0	0	0	0	0	0	0	0	0	0	0	0	0	26	4	272	60	12	6.448	7.332	0.733333	0.48	0.1105	0.441278	31	12	203	76	28	4.832	6.32
2038	Charles River	Saint-Constant	C72	ESC	ST	2013-05-31	2013-08-07	68	263	NA	Single	Reverse	0	0	0	0	0	0	0	0	0	0	0	0	0	0	0	0	0	0	0	41	26	711	84	68	4.436	4.948	0.223881	0.16	0.064	0.149294	47	11	305	84	32	4.696	6.632
203	Harlan	Indianapolis	217	BTS	ST	2012-02-14	2012-04-24	70	250	NA	Single	Standard	0	0	0	0	0	0	0	0	0	0	0	1	0	0	0	0	0	0	0	5	0	117	16	0	7.612	8	1	0.16	0.0485	0.402833	25	8	244	40	20	6.66	6.752
2040	Charles River	Saint-Constant	C72	ESC	GT	2013-05-31	2013-08-07	68	263	NA	Single	Reverse	0	0	0	0	0	0	0	0	0	0	0	0	0	0	0	0	0	0	0	2	24	299	8	48	7.804	6.18	-0.846154	-0.4	-0.203	-0.483051	0	33	292	0	72	8	5.308
2041	Charles River	Saint-Constant	C72	ESC	ST	2013-05-31	2013-08-07	68	263	NA	Single	Reverse	0	0	0	0	0	0	0	0	0	0	0	0	0	0	0	0	0	0	0	0	71	538	0	84	8	4.14	-1	-0.84	-0.4825	-0.774167	5	78	464	12	88	7.628	3.44
2043	Charles River	Saint-Constant	C72	ESC	IR	2013-05-31	2013-08-07	68	263	NA	Single	Reverse	0	0	0	0	0	0	0	0	0	0	0	0	0	0	0	0	0	0	0	5	6	129	16	12	7.624	7.404	-0.0909091	0.04	-0.0275	-0.0261364	2	37	158	8	60	7.904	5.344
2044	Charles River	Saint-Constant	C72	ESC	IR	2013-05-31	2013-08-07	68	263	NA	Single	Reverse	0	0	0	0	0	0	0	0	0	0	0	0	0	0	0	0	0	0	0	45	10	208	88	32	4.712	6.708	0.636364	0.56	0.2495	0.481955	48	11	154	80	40	4.78	7.312
2046	Charles River	Saint-Constant	C72	ESC	IR	2013-05-31	2013-08-07	68	263	NA	Single	Reverse	0	0	0	0	0	0	0	0	0	0	0	0	0	0	0	0	0	0	0	0	10	273	0	24	8	6.812	-1	-0.24	-0.1485	-0.462833	0	50	455	0	80	8	3.924
2047	Charles River	Saint-Constant	C72	ESC	ST	2013-05-31	2013-08-07	68	263	NA	Single	Reverse	0	0	0	0	0	0	0	0	0	0	0	0	0	0	0	0	0	0	0	39	22	208	84	40	4.224	6.804	0.278689	0.44	0.3225	0.347063	57	28	180	84	64	4.18	6.068
2048	Charles River	Saint-Constant	C72	ESC	GT	2013-05-31	2013-08-07	68	263	NA	Single	Reverse	0	0	0	0	0	0	0	0	0	0	0	0	0	0	0	0	0	0	0	8	39	287	28	56	7.256	5.532	-0.659574	-0.28	-0.2155	-0.385025	1	66	279	4	88	7.828	2.808
2049	Charles River	Saint-Constant	C72	ESC	GT	2013-05-31	2013-08-07	68	263	NA	Single	Reverse	0	0	0	0	0	0	0	0	0	0	0	0	0	0	0	0	0	0	0	23	39	412	44	68	5.952	5.22	-0.258065	-0.24	-0.0915	-0.196522	2	92	575	4	100	7.852	1.996
204	Harlan	Indianapolis	217	BTS	ST	2012-02-14	2012-04-24	70	250	NA	Single	Standard	0	0	0	0	0	0	0	0	0	0	0	1	0	0	0	0	0	0	0	18	4	189	44	12	6.5	7.792	0.636364	0.32	0.1615	0.372621	37	26	148	84	76	5.124	6.012
2050	Charles River	Saint-Constant	C72	ESC	IR	2013-05-31	2013-08-07	68	263	NA	Single	Reverse	0	0	0	0	0	0	0	0	0	0	0	0	0	0	0	0	0	0	0	2	6	201	8	24	7.664	6.696	-0.5	-0.16	-0.121	-0.260333	0	22	265	0	48	8	6.304
2051	Charles River	Saint-Constant	C72	ESC	ST	2013-05-31	2013-08-07	68	263	NA	Single	Reverse	0	0	0	0	0	0	0	0	0	0	0	0	0	0	0	0	0	0	0	14	19	230	36	52	7.308	5.872	-0.151515	-0.16	-0.1795	-0.163672	64	4	153	96	16	4.256	7.232
2052	Charles River	Saint-Constant	C72	ESC	GT	2013-05-31	2013-08-07	68	263	NA	Single	Reverse	0	0	0	0	0	0	0	0	0	0	0	0	0	0	0	0	0	0	0	15	3	285	36	12	6.676	7.424	0.666667	0.24	0.0935	0.333389	7	61	269	20	100	7.468	3.156
2053	Charles River	Saint-Constant	C72	ESC	IR	2013-05-31	2013-08-07	68	263	NA	Single	Reverse	0	0	0	0	0	0	0	0	0	0	0	0	0	0	0	0	0	0	0	47	19	373	80	56	5.348	6.068	0.424242	0.24	0.09	0.251414	105	12	212	100	36	2.072	6.772
2054	Charles River	Saint-Constant	C72	ESC	IR	2013-05-31	2013-08-07	68	263	NA	Single	Reverse	0	0	0	0	0	0	0	0	0	0	0	0	0	0	0	0	0	0	0	48	15	392	80	48	4.636	6.532	0.52381	0.32	0.237	0.36027	46	30	167	84	88	4.416	5.392
2055	Charles River	Saint-Constant	C72	ESC	ST	2013-05-31	2013-08-07	68	263	NA	Single	Reverse	0	0	0	0	0	0	0	0	0	0	0	0	0	0	0	0	0	0	0	55	16	314	72	44	4.912	5.848	0.549296	0.28	0.117	0.315432	107	0	298	100	0	2.096	8
2058	Charles River	Saint-Constant	C72	ESC	GT	2013-05-31	2013-08-07	68	263	NA	Single	Reverse	0	0	0	0	0	0	0	0	0	0	0	0	0	0	0	0	0	0	0	0	40	281	0	88	8	3.512	-1	-0.88	-0.561	-0.813667	0	73	379	0	92	8	2.084
2059	Charles River	Saint-Constant	C72	ESC	IR	2013-05-31	2013-08-07	68	263	NA	Single	Reverse	0	0	0	0	0	0	0	0	0	0	0	0	0	0	0	0	0	0	0	25	11	244	56	20	5.64	6.964	0.388889	0.36	0.1655	0.304796	35	2	167	68	4	5.04	7.696
205	Harlan	Indianapolis	217	BTS	ST	2012-02-14	2012-04-24	70	250	NA	Single	Standard	0	0	0	0	0	0	0	0	0	0	0	1	0	0	0	0	0	0	0	15	13	321	40	40	6.688	6.532	0.0714286	0	-0.0195	0.0173095	25	12	78	60	32	6.196	7.312
2060	Harlan	Indianapolis	202A	LMY	GT	2013-06-07	2013-08-19	73	294	294	Single	Standard	0	0	0	0	0	0	0	0	0	0	0	0	0	0	0	0	1	0	0	0	27	203	0	56	8	5.28	-1	-0.56	-0.34	-0.633333	0	44	170	0	60	8	4.204
2061	Harlan	Indianapolis	202A	LMY	IR	2013-06-07	2013-08-19	73	289	289	Single	Standard	0	0	0	0	0	0	0	0	0	0	0	0	0	0	0	0	1	0	0	9	5	155	28	12	7.44	7.648	0.285714	0.16	0.026	0.157238	33	1	101	68	4	5.66	7.848
2062	Harlan	Indianapolis	202A	LMY	ST	2013-06-07	2013-08-19	73	287	287	Single	Standard	0	0	0	0	0	0	0	0	0	0	0	0	0	0	0	0	1	0	0	1	1	166	4	4	7.896	8	0	0	0.013	0.00433333	18	13	133	32	24	6.996	6.96
2063	Harlan	Indianapolis	202A	LMY	IR	2013-06-07	2013-08-19	73	287	287	Single	Standard	0	0	0	0	0	0	0	0	0	0	0	0	0	0	0	0	1	0	0	7	25	242	28	52	7.112	5.212	-0.5625	-0.24	-0.2375	-0.346667	25	29	174	56	64	6.22	4.98
2064	Harlan	Indianapolis	202A	LMY	IR	2013-06-07	2013-08-19	73	287	287	Single	Standard	0	0	0	0	0	0	0	0	0	0	0	0	0	0	0	0	1	0	0	3	31	205	8	44	7.72	5.972	-0.823529	-0.36	-0.2185	-0.467343	2	26	230	8	44	7.688	6.26
2065	Harlan	Indianapolis	202A	LMY	ST	2013-06-07	2013-08-19	73	287	287	Single	Standard	0	0	0	0	0	0	0	0	0	0	0	0	0	0	0	0	1	0	0	32	10	221	60	28	5.78	7.352	0.52381	0.32	0.1965	0.34677	36	31	130	64	68	5.936	5.452
2066	Harlan	Indianapolis	202A	LMY	ST	2013-06-07	2013-08-19	73	281	281	Single	Standard	0	0	0	0	0	0	0	0	0	0	0	0	0	0	0	0	1	0	0	20	21	373	44	40	7.1	5.976	-0.0243902	0.04	-0.1405	-0.0416301	28	14	200	60	28	6.256	7.028
2067	Harlan	Indianapolis	202A	LMY	GT	2013-06-07	2013-08-19	73	295	295	Single	Standard	0	0	0	0	0	0	0	0	0	0	0	0	0	0	0	0	1	0	0	6	5	119	20	16	7.448	7.064	0.0909091	0.04	-0.048	0.0276364	4	12	132	12	28	7.36	6.884
2068	Harlan	Indianapolis	202A	LMY	ST	2013-06-07	2013-08-19	73	279	279	Single	Standard	0	0	0	0	0	0	0	0	0	0	0	0	0	0	0	0	1	0	0	27	31	372	36	44	6.304	5.84	-0.0689655	-0.08	-0.058	-0.0689885	77	18	165	96	48	3.464	5.976
2069	Harlan	Indianapolis	202A	LMY	ST	2013-06-07	2013-08-19	73	283	283	Single	Standard	0	0	0	0	0	0	0	0	0	0	0	0	0	0	0	0	1	0	0	28	33	340	60	64	5.944	4.508	-0.0819672	-0.04	-0.1795	-0.100489	70	18	276	88	48	3.268	6.28
206	Harlan	Indianapolis	217	BTS	GT	2012-02-14	2012-04-24	70	250	NA	Single	Standard	0	0	0	0	0	0	0	0	0	0	0	1	0	0	0	0	0	0	0	16	2	165	24	8	7.024	7.604	0.777778	0.16	0.0725	0.336759	9	29	213	24	60	6.716	5.856
2070	Harlan	Indianapolis	202A	LMY	ST	2013-06-07	2013-08-19	73	302	302	Single	Standard	0	0	0	0	0	0	0	0	0	0	0	0	0	0	0	0	1	0	0	46	10	286	68	32	5.224	6.844	0.642857	0.36	0.2025	0.401786	58	8	291	96	24	4.192	7.284
2071	Harlan	Indianapolis	202A	LMY	ST	2013-06-07	2013-08-19	73	290	290	Single	Standard	0	0	0	0	0	0	0	0	0	0	0	0	0	0	0	0	1	0	0	28	34	336	56	52	5.084	5.968	-0.0967742	0.04	0.1105	0.0179086	38	17	189	84	40	4.72	6.448
2072	Harlan	Indianapolis	202A	LMY	ST	2013-06-07	2013-08-19	73	278	278	Single	Standard	0	0	0	0	0	0	0	0	0	0	0	0	0	0	0	0	1	0	0	55	12	299	80	32	5.1	6.348	0.641791	0.48	0.156	0.42593	97	14	140	88	40	3.9	6.52
2075	Harlan	Indianapolis	202A	LMY	IR	2013-06-07	2013-08-19	73	281	281	Single	Standard	0	0	0	0	0	0	0	0	0	0	0	0	0	0	0	0	1	0	0	21	35	321	40	52	6.12	5.856	-0.25	-0.12	-0.033	-0.134333	52	11	164	80	28	5.156	6.628
2077	Harlan	Indianapolis	202A	LMY	IR	2013-06-07	2013-08-19	73	304	304	Single	Standard	0	0	0	0	0	0	0	0	0	0	0	0	0	0	0	0	1	0	0	11	14	267	24	32	7.248	6.772	-0.12	-0.08	-0.0595	-0.0865	27	3	116	48	12	6.228	7.472
2079	Harlan	Indianapolis	202A	LMY	ST	2013-06-07	2013-08-19	73	288	288	Single	Standard	0	0	0	0	0	0	0	0	0	0	0	0	0	0	0	0	1	0	0	29	9	211	56	24	6.1	7.056	0.526316	0.32	0.1195	0.321939	23	2	126	68	4	6.304	7.796
2081	Harlan	Indianapolis	202A	LMY	ST	2013-06-07	2013-08-23	77	271	271	Single	Standard	0	0	0	0	0	0	0	0	0	0	0	0	0	0	0	0	1	0	0	1	28	270	4	56	7.74	5.932	-0.931034	-0.52	-0.226	-0.559011	27	7	204	56	24	6.236	7.1
2082	Harlan	Indianapolis	202A	LMY	ST	2013-06-07	2013-08-23	77	297	297	Single	Standard	0	0	0	0	0	0	0	0	0	0	0	0	0	0	0	0	1	0	0	7	29	304	16	64	7.356	4.76	-0.611111	-0.48	-0.3245	-0.47187	22	46	286	40	72	6.008	4.464
2083	Harlan	Indianapolis	202A	LMY	ST	2013-06-07	2013-08-23	77	294	294	Single	Standard	0	0	0	0	0	0	0	0	0	0	0	0	0	0	0	0	1	0	0	19	41	329	36	56	6.704	5.38	-0.366667	-0.2	-0.1655	-0.244056	50	21	111	80	52	4.98	6.56
2086	Harlan	Indianapolis	202A	LMY	IR	2013-06-07	2013-08-23	77	281	281	Single	Standard	0	0	0	0	0	0	0	0	0	0	0	0	0	0	0	0	1	0	0	24	4	189	44	16	6.416	7.7	0.714286	0.28	0.1605	0.384929	46	15	105	92	36	5.128	6.452
2087	Harlan	Indianapolis	202A	LMY	ST	2013-06-07	2013-08-23	77	298	298	Single	Standard	0	0	0	0	0	0	0	0	0	0	0	0	0	0	0	0	1	0	0	11	16	236	32	32	7.444	6.496	-0.185185	0	-0.1185	-0.101228	18	15	199	32	44	6.772	6.564
2089	Harlan	Indianapolis	202A	LMY	GT	2013-06-07	2013-08-23	77	277	277	Single	Standard	0	0	0	0	0	0	0	0	0	0	0	0	0	0	0	0	1	0	0	9	8	220	24	16	7.092	7.136	0.0588235	0.08	0.0055	0.0481078	11	17	180	20	40	7.18	6.216
208	Harlan	Indianapolis	217	BTS	GT	2012-02-14	2012-04-24	70	250	NA	Single	Standard	0	0	0	0	0	0	0	0	0	0	0	1	0	0	0	0	0	0	0	8	26	222	28	56	6.752	5.164	-0.529412	-0.28	-0.1985	-0.335971	8	41	105	32	80	7.46	4.64
2090	Harlan	Indianapolis	202A	LMY	GT	2013-06-07	2013-08-23	77	277	277	Single	Standard	0	0	0	0	0	0	0	0	0	0	0	0	0	0	0	0	1	0	0	15	18	191	28	48	6.776	5.48	-0.0909091	-0.2	-0.162	-0.15097	3	22	171	12	60	7.888	6.028
2091	Harlan	Indianapolis	202A	LMY	IR	2013-06-07	2013-08-23	77	295	295	Single	Standard	0	0	0	0	0	0	0	0	0	0	0	0	0	0	0	0	1	0	0	5	29	209	12	48	7.304	5.432	-0.705882	-0.36	-0.234	-0.433294	15	34	169	28	64	6.816	5.008
2092	Harlan	Indianapolis	202A	LMY	GT	2013-06-07	2013-08-23	77	282	282	Single	Standard	0	0	0	0	0	0	0	0	0	0	0	0	0	0	0	0	1	0	0	1	30	263	4	52	7.968	5.86	-0.935484	-0.48	-0.2635	-0.559661	0	79	208	0	84	8	3.652
2093	Harlan	Indianapolis	202A	LMY	ST	2013-06-07	2013-08-23	77	294	294	Single	Standard	0	0	0	0	0	0	0	0	0	0	0	0	0	0	0	0	1	0	0	22	17	279	52	44	6.128	6.136	0.128205	0.08	0.001	0.069735	26	0	141	52	0	6.212	8
2094	Harlan	Indianapolis	202A	LMY	GT	2013-06-07	2013-08-23	77	282	282	Single	Standard	0	0	0	0	0	0	0	0	0	0	0	0	0	0	0	0	1	0	0	5	22	194	16	36	7.68	6.216	-0.62963	-0.2	-0.183	-0.337543	15	29	99	48	64	6.776	5.624
2095	Harlan	Indianapolis	202A	LMY	ST	2013-06-07	2013-08-23	77	292	292	Single	Standard	0	0	0	0	0	0	0	0	0	0	0	0	0	0	0	0	1	0	0	8	35	380	20	40	7.528	6.532	-0.627907	-0.2	-0.1245	-0.317469	47	9	182	68	24	5.268	7.024
2096	Harlan	Indianapolis	202A	LMY	ST	2013-06-07	2013-08-23	77	303	303	Single	Standard	0	0	0	0	0	0	0	0	0	0	0	0	0	0	0	0	1	0	0	22	27	243	44	40	6.672	6.156	-0.102041	0.04	-0.0645	-0.0421803	27	89	167	76	96	5.472	3.244
2098	Harlan	Indianapolis	202A	LMY	ST	2013-06-07	2013-08-23	77	293	293	Single	Standard	0	0	0	0	0	0	0	0	0	0	0	0	0	0	0	0	1	0	0	23	11	242	48	32	6.56	6.9	0.352941	0.16	0.0425	0.185147	76	2	154	88	8	4.076	7.648
2099	Harlan	Indianapolis	202A	LMY	ST	2013-06-07	2013-08-23	77	292	292	Single	Standard	0	0	0	0	0	0	0	0	0	0	0	0	0	0	0	0	1	0	0	33	6	241	72	20	5.608	7.5	0.692308	0.52	0.2365	0.482936	45	0	88	64	0	5.748	8
209	Harlan	Indianapolis	217	BTS	IR	2012-02-14	2012-04-24	70	250	NA	Single	Standard	0	0	0	0	0	0	0	0	0	0	0	1	0	0	0	0	0	0	0	0	9	167	0	28	8	7.056	-1	-0.28	-0.118	-0.466	3	21	132	8	48	7.872	5.724
20	Harlan	Indianapolis	202A	ESC	IR	2011-12-16	2012-02-20	66	250	NA	Single	Reverse	0	0	0	0	0	0	0	0	0	0	0	0	0	0	0	0	0	0	0	1	71	619	4	96	7.848	1.684	-0.972222	-0.92	-0.7705	-0.887574	9	114	584	20	92	7.412	2.212
2100	Charles River	Portage	P10	LMY	IR	2013-06-15	2013-08-19	65	293	293	Single	Standard	0	0	0	0	0	0	0	0	0	0	0	0	0	0	0	0	1	0	0	1	28	247	4	60	7.924	6.044	-0.931034	-0.56	-0.235	-0.575345	3	32	224	8	76	7.768	3.78
2101	Charles River	Portage	P10	LMY	IR	2013-06-15	2013-08-19	65	284	284	Single	Standard	0	0	0	0	0	0	0	0	0	0	0	0	0	0	0	0	1	0	0	4	46	384	8	88	7.824	3.872	-0.84	-0.8	-0.494	-0.711333	20	68	344	60	96	6.236	2.376
2102	Charles River	Portage	P10	LMY	GT	2013-06-15	2013-08-19	65	271	271	Single	Standard	0	0	0	0	0	0	0	0	0	0	0	0	0	0	0	0	1	0	0	2	24	223	4	52	7.756	5.596	-0.846154	-0.48	-0.27	-0.532051	0	40	408	0	60	8	4.084
2103	Charles River	Portage	P10	LMY	GT	2013-06-15	2013-08-19	65	293	293	Single	Standard	0	0	0	0	0	0	0	0	0	0	0	0	0	0	0	0	1	0	0	0	44	402	0	44	8	6.244	-1	-0.44	-0.2195	-0.553167	0	46	376	0	72	8	3.688
2105	Charles River	Portage	P10	LMY	ST	2013-06-15	2013-08-19	65	295	295	Single	Standard	0	0	0	0	0	0	0	0	0	0	0	0	0	0	0	0	1	0	0	19	24	316	44	52	6.608	6.34	-0.116279	-0.08	-0.0335	-0.076593	23	39	202	44	80	6.816	5.928
2106	Charles River	Portage	P10	LMY	IR	2013-06-15	2013-08-19	65	311	311	Single	Standard	0	0	0	0	0	0	0	0	0	0	0	0	0	0	0	0	1	0	0	21	43	480	52	48	6.336	5.484	-0.34375	0.04	-0.1065	-0.13675	36	57	397	76	92	4.868	2.764
2107	Charles River	Portage	P10	LMY	IR	2013-06-15	2013-08-19	65	283	283	Single	Standard	0	0	0	0	0	0	0	0	0	0	0	0	0	0	0	0	1	0	0	5	10	172	16	36	7.512	6.32	-0.333333	-0.2	-0.149	-0.227444	0	24	142	0	48	8	5.316
2108	Charles River	Portage	P10	LMY	GT	2013-06-15	2013-08-19	65	291	291	Single	Standard	0	0	0	0	0	0	0	0	0	0	0	0	0	0	0	0	1	0	0	4	19	312	12	40	7.692	5.784	-0.652174	-0.28	-0.2385	-0.390225	8	35	431	16	64	7.24	5.18
210	Harlan	Indianapolis	217	BTS	GT	2012-02-14	2012-04-24	70	250	NA	Single	Standard	0	0	0	0	0	0	0	0	0	0	0	1	0	0	0	0	0	0	0	1	1	80	4	4	7.984	7.744	0	0	-0.03	-0.01	4	3	96	12	12	7.28	7.932
2110	Charles River	Portage	P10	LMY	IR	2013-06-15	2013-08-19	65	292	292	Single	Standard	0	0	0	0	0	0	0	0	0	0	0	0	0	0	0	0	1	0	0	4	20	236	16	36	7.732	6.856	-0.666667	-0.2	-0.1095	-0.325389	2	51	384	8	76	7.82	4.04
2111	Charles River	Portage	P10	LMY	GT	2013-06-15	2013-08-19	65	291	291	Single	Standard	0	0	0	0	0	0	0	0	0	0	0	0	0	0	0	0	1	0	0	3	5	61	4	12	7.796	7.5	-0.25	-0.08	-0.037	-0.122333	8	21	248	16	32	7.376	6.804
2112	Charles River	Portage	P10	LMY	IR	2013-06-15	2013-08-19	65	295	295	Single	Standard	0	0	0	0	0	0	0	0	0	0	0	0	0	0	0	0	1	0	0	13	16	153	24	44	7.168	5.748	-0.103448	-0.2	-0.1775	-0.160316	2	14	130	4	44	7.796	5.624
2113	Charles River	Portage	P10	LMY	IR	2013-06-15	2013-08-19	65	280	280	Single	Standard	0	0	0	0	0	0	0	0	0	0	0	0	0	0	0	0	1	0	0	2	4	141	4	12	7.948	7.708	-0.333333	-0.08	-0.03	-0.147778	0	28	190	0	60	8	4.928
2115	Charles River	Portage	P10	LMY	IR	2013-06-15	2013-08-19	65	281	281	Single	Standard	0	0	0	0	0	0	0	0	0	0	0	0	0	0	0	0	1	0	0	0	52	264	0	80	8	2.664	-1	-0.8	-0.667	-0.822333	31	38	217	60	72	5.888	3.468
2116	Charles River	Portage	P10	LMY	GT	2013-06-15	2013-08-19	65	293	293	Single	Standard	0	0	0	0	0	0	0	0	0	0	0	0	0	0	0	0	1	0	0	1	23	200	4	44	7.892	5.888	-0.916667	-0.4	-0.2505	-0.522389	0	30	152	0	52	8	5.448
2117	Charles River	Portage	P10	LMY	GT	2013-06-15	2013-08-19	65	291	291	Single	Standard	0	0	0	0	0	0	0	0	0	0	0	0	0	0	0	0	1	0	0	0	65	432	0	76	8	4.356	-1	-0.76	-0.4555	-0.7385	0	116	685	0	100	8	1.324
2119	Charles River	Portage	P10	LMY	IR	2013-06-15	2013-08-23	69	286	286	Single	Standard	0	0	0	0	0	0	0	0	0	0	0	0	0	0	0	0	1	0	0	3	5	136	4	16	7.808	7.288	-0.25	-0.12	-0.065	-0.145	0	19	149	0	32	8	6.312
211	Harlan	Indianapolis	217	BTS	IR	2012-02-14	2012-04-24	70	250	NA	Single	Standard	0	0	0	0	0	0	0	0	0	0	0	1	0	0	0	0	0	0	0	0	0	39	0	0	8	8	NA	0	0	NA	15	9	172	24	20	6.892	6.948
2121	Charles River	Portage	P10	LMY	ST	2013-06-15	2013-08-23	69	295	295	Single	Standard	0	0	0	0	0	0	0	0	0	0	0	0	0	0	0	0	1	0	0	2	14	211	8	36	7.728	6.24	-0.75	-0.28	-0.186	-0.405333	39	6	200	64	12	5.868	7.436
2122	Charles River	Portage	P10	LMY	GT	2013-06-15	2013-08-23	69	303	303	Single	Standard	0	0	0	0	0	0	0	0	0	0	0	0	0	0	0	0	1	0	0	6	12	285	12	32	7.632	6.7	-0.333333	-0.2	-0.1165	-0.216611	4	24	245	12	48	7.824	6.536
2123	Charles River	Portage	P10	LMY	ST	2013-06-15	2013-08-23	69	288	288	Single	Standard	0	0	0	0	0	0	0	0	0	0	0	0	0	0	0	0	1	0	0	12	20	299	28	52	6.804	6.24	-0.25	-0.24	-0.0705	-0.186833	31	23	281	72	60	5.904	5.748
2124	Charles River	Portage	P10	LMY	GT	2013-06-15	2013-08-23	69	290	290	Single	Standard	0	0	0	0	0	0	0	0	0	0	0	0	0	0	0	0	1	0	0	0	20	200	0	40	8	6.26	-1	-0.4	-0.2175	-0.539167	4	37	262	8	68	7.76	3.936
2125	Charles River	Portage	P10	LMY	GT	2013-06-15	2013-08-23	69	302	302	Single	Standard	0	0	0	0	0	0	0	0	0	0	0	0	0	0	0	0	1	0	0	4	37	250	8	52	7.672	4.78	-0.804878	-0.44	-0.3615	-0.535459	0	78	388	0	88	8	3.152
2126	Charles River	Portage	P10	LMY	GT	2013-06-15	2013-08-23	69	294	294	Single	Standard	0	0	0	0	0	0	0	0	0	0	0	0	0	0	0	0	1	0	0	5	54	396	20	72	7.576	4.076	-0.830508	-0.52	-0.4375	-0.596003	7	59	381	28	80	7.124	3.84
2129	Charles River	Portage	P10	LMY	IR	2013-06-15	2013-08-23	69	297	297	Single	Standard	0	0	0	0	0	0	0	0	0	0	0	0	0	0	0	0	1	0	0	30	13	268	52	32	6.26	6.68	0.395349	0.2	0.0525	0.21595	58	52	329	96	88	2.788	4.272
212	Harlan	Indianapolis	217	BTS	IR	2012-02-14	2012-04-24	70	250	NA	Single	Standard	0	0	0	0	0	0	0	0	0	0	0	1	0	0	0	0	0	0	0	2	15	177	8	32	7.924	6.728	-0.764706	-0.24	-0.1495	-0.384735	10	21	137	28	40	7.416	6.432
2130	Charles River	Portage	P10	LMY	GT	2013-06-15	2013-08-23	69	290	290	Single	Standard	0	0	0	0	0	0	0	0	0	0	0	0	0	0	0	0	1	0	0	15	37	274	44	80	6.576	3.728	-0.423077	-0.36	-0.356	-0.379692	31	65	245	72	96	5.272	2.864
2131	Charles River	Portage	P10	LMY	ST	2013-06-15	2013-08-23	69	287	287	Single	Standard	0	0	0	0	0	0	0	0	0	0	0	0	0	0	0	0	1	0	0	25	23	334	32	40	6.904	7.032	0.0416667	-0.08	0.016	-0.00744444	14	50	294	36	80	6.9	3.9
2133	Charles River	Portage	P10	LMY	GT	2013-06-15	2013-08-23	69	307	307	Single	Standard	0	0	0	0	0	0	0	0	0	0	0	0	0	0	0	0	1	0	0	0	30	379	0	60	8	5.112	-1	-0.6	-0.361	-0.653667	1	29	260	4	64	7.688	4.42
2135	Charles River	Portage	P10	LMY	ST	2013-06-15	2013-08-23	69	273	273	Single	Standard	0	0	0	0	0	0	0	0	0	0	0	0	0	0	0	0	1	0	0	36	19	250	80	44	5.248	6.14	0.309091	0.36	0.1115	0.260197	49	10	164	92	28	4.308	6.92
2137	Charles River	Portage	P10	LMY	IR	2013-06-15	2013-08-23	69	301	301	Single	Standard	0	0	0	0	0	0	0	0	0	0	0	0	0	0	0	0	1	0	0	0	15	129	0	32	8	6.808	-1	-0.32	-0.149	-0.489667	10	39	237	28	68	7.128	4.416
2138	Charles River	Portage	P10	LMY	IR	2013-06-15	2013-08-23	69	294	294	Single	Standard	0	0	0	0	0	0	0	0	0	0	0	0	0	0	0	0	1	0	0	14	19	290	24	36	6.796	6.864	-0.151515	-0.12	0.0085	-0.0876717	13	55	294	40	84	6.576	3.98
2139	Charles River	Portage	P10	LMY	IR	2013-06-15	2013-08-23	69	278	278	Single	Standard	0	0	0	0	0	0	0	0	0	0	0	0	0	0	0	0	1	0	0	14	23	206	44	44	6.472	5.504	-0.243243	0	-0.121	-0.121414	23	48	204	64	76	5.916	3.908
213	Harlan	Indianapolis	217	BTS	IR	2012-02-14	2012-04-24	70	250	NA	Single	Standard	0	0	0	0	0	0	0	0	0	0	0	1	0	0	0	0	0	0	0	10	25	281	28	56	7.44	5.304	-0.428571	-0.28	-0.267	-0.32519	26	25	183	60	60	6.464	5.36
214	Harlan	Indianapolis	217	BTS	IR	2012-02-14	2012-04-24	70	250	NA	Single	Standard	0	0	0	0	0	0	0	0	0	0	0	1	0	0	0	0	0	0	0	17	13	274	44	28	7.264	6.376	0.133333	0.16	-0.111	0.0607778	18	37	161	52	60	6.9	4.992
2156	Harlan	Indianapolis	202A	KP	IR	2013-07-05	2013-09-17	74	298	298	Paired	Standard	0	0	0	0	0	1	0	0	0	0	0	0	0	0	0	0	0	0	0	0	8	148	0	24	8	6.956	-1	-0.24	-0.1305	-0.456833	1	52	169	4	84	7.688	3.988
2157	Harlan	Indianapolis	202A	KP	ST	2013-07-05	2013-09-17	74	274	274	Paired	Standard	0	0	0	0	0	1	0	0	0	0	0	0	0	0	0	0	0	0	0	1	24	232	4	64	7.692	5.42	-0.92	-0.6	-0.284	-0.601333	5	26	295	16	44	7.656	5.516
2158	Harlan	Indianapolis	202A	KP	ST	2013-07-05	2013-09-17	74	280	280	Paired	Standard	0	0	0	0	0	1	0	0	0	0	0	0	0	0	0	0	0	0	0	11	50	297	32	76	7.208	4.132	-0.639344	-0.44	-0.3845	-0.487948	48	29	243	68	64	5.26	5.872
2159	Harlan	Indianapolis	202A	KP	ST	2013-07-05	2013-09-17	74	297	297	Paired	Standard	0	0	0	0	0	1	0	0	0	0	0	0	0	0	0	0	0	0	0	15	21	259	40	60	6.4	6.004	-0.166667	-0.2	-0.0495	-0.138722	48	30	169	92	64	3.22	5.432
215	Harlan	Indianapolis	217	BTS	IR	2012-02-14	2012-04-24	70	250	NA	Single	Standard	0	0	0	0	0	0	0	0	0	0	0	1	0	0	0	0	0	0	0	13	1	104	28	4	6.936	7.796	0.857143	0.24	0.1075	0.401548	8	15	103	20	36	6.924	6.888
2160	Harlan	Indianapolis	202A	KP	IR	2013-07-05	2013-09-17	74	255	255	Paired	Standard	0	0	0	0	0	1	0	0	0	0	0	0	0	0	0	0	0	0	0	22	46	484	48	72	6.348	4.056	-0.352941	-0.24	-0.2865	-0.293147	12	51	188	28	76	7.176	3.952
2161	Harlan	Indianapolis	202A	KP	IR	2013-07-05	2013-09-17	74	290	290	Paired	Standard	0	0	0	0	0	1	0	0	0	0	0	0	0	0	0	0	0	0	0	21	33	387	40	76	6.768	4.224	-0.222222	-0.36	-0.318	-0.300074	32	59	192	76	92	5.172	4.108
2162	Harlan	Indianapolis	202A	KP	ST	2013-07-05	2013-09-17	74	291	291	Paired	Standard	0	0	0	0	0	1	0	0	0	0	0	0	0	0	0	0	0	0	0	1	2	142	4	8	7.688	7.704	-0.333333	-0.04	0.002	-0.123778	3	19	145	12	36	7.644	6.652
2163	Harlan	Indianapolis	202A	KP	ST	2013-07-05	2013-09-17	74	288	288	Paired	Standard	0	0	0	0	0	1	0	0	0	0	0	0	0	0	0	0	0	0	0	0	0	147	0	0	8	8	NA	0	0	NA	33	6	265	44	16	6.004	7.248
2164	Harlan	Indianapolis	202A	KP	ST	2013-07-05	2013-09-17	74	289	289	Paired	Standard	0	0	0	0	0	1	0	0	0	0	0	0	0	0	0	0	0	0	0	22	10	271	44	24	6.224	6.868	0.375	0.2	0.0805	0.2185	41	43	202	92	68	3.296	4.796
2165	Harlan	Indianapolis	202A	KP	IR	2013-07-05	2013-09-17	74	271	271	Paired	Standard	0	0	0	0	0	1	0	0	0	0	0	0	0	0	0	0	0	0	0	1	1	165	4	4	7.692	7.844	0	0	0.019	0.00633333	4	17	130	8	40	7.376	7.036
2166	Harlan	Indianapolis	202A	KP	ST	2013-07-05	2013-09-17	74	303	303	Paired	Standard	0	0	0	0	0	1	0	0	0	0	0	0	0	0	0	0	0	0	0	23	18	312	44	40	6	6.208	0.121951	0.04	0.026	0.0626504	51	23	237	76	32	4.388	6.504
2167	Harlan	Indianapolis	202A	KP	IR	2013-07-05	2013-09-17	74	290	290	Paired	Standard	0	0	0	0	0	1	0	0	0	0	0	0	0	0	0	0	0	0	0	4	4	131	16	8	7.672	7.892	0	0.08	0.0275	0.0358333	0	3	82	0	8	8	7.72
2168	Harlan	Indianapolis	202A	KP	GT	2013-07-05	2013-09-17	74	318	318	Paired	Standard	0	0	0	0	0	1	0	0	0	0	0	0	0	0	0	0	0	0	0	14	3	88	28	8	6.948	7.984	0.647059	0.2	0.1295	0.32552	0	48	178	0	64	8	5.176
2169	Harlan	Indianapolis	202A	KP	ST	2013-07-05	2013-09-17	74	296	296	Paired	Standard	0	0	0	0	0	1	0	0	0	0	0	0	0	0	0	0	0	0	0	0	27	222	0	48	8	5.092	-1	-0.48	-0.3635	-0.6145	22	19	173	44	52	5.916	5.076
216	Harlan	Indianapolis	217	BTS	IR	2012-02-14	2012-04-24	70	250	NA	Single	Standard	0	0	0	0	0	0	0	0	0	0	0	1	0	0	0	0	0	0	0	12	7	270	32	12	6.832	7.608	0.263158	0.2	0.097	0.186719	14	12	91	44	36	6.876	7.192
2170	Harlan	Indianapolis	202A	KP	ST	2013-07-05	2013-09-17	74	304	304	Paired	Standard	0	0	0	0	0	1	0	0	0	0	0	0	0	0	0	0	0	0	0	10	8	360	28	12	7.256	7.324	0.111111	0.16	0.0085	0.0932037	53	5	214	80	16	4.984	7.284
2171	Harlan	Indianapolis	202A	KP	IR	2013-07-05	2013-09-17	74	316	316	Paired	Standard	0	0	0	0	0	1	0	0	0	0	0	0	0	0	0	0	0	0	0	12	16	229	32	36	7.18	6.352	-0.142857	-0.04	-0.1035	-0.0954524	36	52	229	76	92	5.124	4.096
2172	Harlan	Indianapolis	202A	KP	IR	2013-06-28	2013-08-19	52	232	232	Single	Standard	0	0	0	0	0	1	0	0	0	0	0	0	0	0	0	0	0	0	0	0	20	269	0	44	8	5.712	-1	-0.44	-0.286	-0.575333	0	53	253	0	92	8	3.24
2174	Harlan	Indianapolis	202A	KP	IR	2013-06-28	2013-08-19	52	225	225	Single	Standard	0	0	0	0	0	1	0	0	0	0	0	0	0	0	0	0	0	0	0	18	22	303	44	48	6.212	6.052	-0.1	-0.04	-0.02	-0.0533333	53	33	247	92	60	3.92	5.536
2176	Harlan	Indianapolis	202A	KP	ST	2013-06-28	2013-08-19	52	242	242	Single	Standard	0	0	0	0	0	1	0	0	0	0	0	0	0	0	0	0	0	0	0	47	13	277	64	28	5.088	6.836	0.566667	0.36	0.2185	0.381722	64	5	185	96	16	3.76	7.128
2177	Harlan	Indianapolis	202A	KP	IR	2013-06-28	2013-08-19	52	227	227	Single	Standard	0	0	0	0	0	1	0	0	0	0	0	0	0	0	0	0	0	0	0	15	17	202	36	40	6.652	6.328	-0.0625	-0.04	-0.0405	-0.0476667	15	8	145	44	28	6.808	6.94
2179	Harlan	Indianapolis	202A	KP	ST	2013-06-28	2013-08-19	52	233	233	Single	Standard	0	0	0	0	0	1	0	0	0	0	0	0	0	0	0	0	0	0	0	12	3	155	44	4	6.6	7.8	0.6	0.4	0.15	0.383333	48	1	162	92	4	3.576	7.836
2180	Harlan	Indianapolis	202A	KP	ST	2013-06-28	2013-08-19	52	230	230	Single	Standard	0	0	0	0	0	1	0	0	0	0	0	0	0	0	0	0	0	0	0	38	9	264	64	24	5.96	6.728	0.617021	0.4	0.096	0.371007	35	5	116	60	16	5.572	7.708
2181	Harlan	Indianapolis	202A	KP	ST	2013-06-28	2013-08-19	52	236	236	Single	Standard	0	0	0	0	0	1	0	0	0	0	0	0	0	0	0	0	0	0	0	12	19	157	20	40	6.932	6.456	-0.225806	-0.2	-0.0595	-0.161769	72	21	136	96	56	3.632	5.912
2182	Harlan	Indianapolis	202A	KP	IR	2013-06-28	2013-08-19	52	222	222	Single	Standard	0	0	0	0	0	1	0	0	0	0	0	0	0	0	0	0	0	0	0	57	8	465	80	24	3.9	7.088	0.753846	0.56	0.3985	0.570782	72	9	244	96	28	3.116	7.048
2185	Harlan	Indianapolis	202A	KP	IR	2013-06-28	2013-08-19	52	238	238	Single	Standard	0	0	0	0	0	1	0	0	0	0	0	0	0	0	0	0	0	0	0	2	24	277	8	44	7.936	5.764	-0.846154	-0.36	-0.2715	-0.492551	18	27	224	44	40	6.704	5.872
2186	Harlan	Indianapolis	202A	KP	ST	2013-06-28	2013-08-19	52	235	235	Single	Standard	0	0	0	0	0	1	0	0	0	0	0	0	0	0	0	0	0	0	0	12	9	170	36	24	6.872	7.128	0.142857	0.12	0.032	0.0982857	21	1	101	48	4	6.452	7.68
2188	Harlan	Indianapolis	202A	KP	ST	2013-06-28	2013-08-19	52	229	229	Single	Standard	0	0	0	0	0	1	0	0	0	0	0	0	0	0	0	0	0	0	0	13	13	404	40	44	7.224	6.388	0	-0.04	-0.1045	-0.0481667	26	15	221	48	40	6.604	6.932
218	Harlan	Indianapolis	217	BTS	IR	2012-02-14	2012-04-24	70	250	NA	Single	Standard	0	0	0	0	0	0	0	0	0	0	0	1	0	0	0	0	0	0	0	3	9	106	8	24	7.868	7.308	-0.5	-0.16	-0.07	-0.243333	10	19	173	20	36	7.04	6.46
2190	Charles River	Portage	P07	KP	IR	2013-06-28	2013-08-19	52	225	225	Single	Standard	0	0	0	0	0	1	0	0	0	0	0	0	0	0	0	0	0	0	0	39	20	382	72	40	5.436	6.408	0.322034	0.32	0.1215	0.254511	153	2	169	100	4	2.36	7.756
2191	Charles River	Portage	P07	KP	IR	2013-06-28	2013-08-19	52	255	255	Single	Standard	0	0	0	0	0	1	0	0	0	0	0	0	0	0	0	0	0	0	0	1	37	304	4	76	7.976	4.792	-0.947368	-0.72	-0.398	-0.688456	16	25	214	48	72	6.724	5.48
2192	Charles River	Portage	P07	KP	IR	2013-06-28	2013-08-19	52	243	243	Single	Standard	0	0	0	0	0	1	0	0	0	0	0	0	0	0	0	0	0	0	0	43	12	270	76	28	4.404	6.86	0.563636	0.48	0.307	0.450212	51	39	171	84	72	3.652	4.412
2198	Charles River	Portage	P07	KP	GT	2013-06-28	2013-08-19	52	234	234	Single	Standard	0	0	0	0	0	1	0	0	0	0	0	0	0	0	0	0	0	0	0	0	23	218	0	52	8	6.02	-1	-0.52	-0.2475	-0.589167	17	37	235	40	72	6.636	5.752
2199	Charles River	Portage	P07	KP	GT	2013-06-28	2013-08-19	52	247	247	Single	Standard	0	0	0	0	0	1	0	0	0	0	0	0	0	0	0	0	0	0	0	0	12	177	0	36	8	6.716	-1	-0.36	-0.1605	-0.506833	0	25	171	0	64	8	5.352
219	Harlan	Indianapolis	217	BTS	IR	2012-02-14	2012-04-24	70	250	NA	Single	Standard	0	0	0	0	0	0	0	0	0	0	0	1	0	0	0	0	0	0	0	0	9	119	0	20	8	7.18	-1	-0.2	-0.1025	-0.434167	0	22	69	0	44	8	5.924
21	Harlan	Indianapolis	202A	ESC	ST	2011-12-16	2012-02-20	66	250	NA	Single	Reverse	0	0	0	0	0	0	0	0	0	0	0	0	0	0	0	0	0	0	0	0	48	284	0	64	8	4.324	-1	-0.64	-0.4595	-0.699833	44	12	193	60	24	5.284	6.98
2202	Charles River	Portage	P07	KP	ST	2013-06-28	2013-08-19	52	243	243	Single	Standard	0	0	0	0	0	1	0	0	0	0	0	0	0	0	0	0	0	0	0	4	31	198	16	56	7.72	4.928	-0.771429	-0.4	-0.349	-0.50681	35	15	85	80	44	4.892	6.34
2203	Charles River	Portage	P07	KP	IR	2013-06-28	2013-08-19	52	245	245	Single	Standard	0	0	0	0	0	1	0	0	0	0	0	0	0	0	0	0	0	0	0	2	28	230	8	72	7.584	4.336	-0.866667	-0.64	-0.406	-0.637556	4	33	239	12	56	7.864	5.392
2204	Charles River	Portage	P07	KP	IR	2013-06-28	2013-08-19	52	231	231	Single	Standard	0	0	0	0	0	1	0	0	0	0	0	0	0	0	0	0	0	0	0	5	34	198	16	68	7.496	4.748	-0.74359	-0.52	-0.3435	-0.535697	12	15	113	32	36	7.14	6.676
2205	Charles River	Portage	P07	KP	IR	2013-06-28	2013-08-19	52	222	222	Single	Standard	0	0	0	0	0	1	0	0	0	0	0	0	0	0	0	0	0	0	0	20	12	281	36	24	6.716	7.016	0.25	0.12	0.0375	0.135833	25	100	375	84	96	5.124	2
2206	Charles River	Portage	P07	KP	IR	2013-06-28	2013-08-19	52	262	262	Single	Standard	0	0	0	0	0	1	0	0	0	0	0	0	0	0	0	0	0	0	0	12	17	279	32	24	6.876	6.856	-0.172414	0.08	-0.0025	-0.0316379	13	37	243	40	76	6.912	4.952
2207	Charles River	Portage	P07	KP	IR	2013-06-28	2013-08-19	52	239	239	Single	Standard	0	0	0	0	0	1	0	0	0	0	0	0	0	0	0	0	0	0	0	11	17	187	40	48	7.044	6.24	-0.214286	-0.08	-0.1005	-0.131595	29	27	199	76	76	5.048	4.872
2208	Harlan	Haslett	206	BFS	IR	2013-06-21	2013-08-27	67	296	296	Single	Reverse	0	0	0	1	0	0	0	0	0	0	0	0	0	0	0	0	0	0	0	0	13	206	0	32	8	7.036	-1	-0.32	-0.1205	-0.480167	1	42	126	4	72	7.996	4.888
220	Harlan	Indianapolis	217	BTS	GT	2012-02-14	2012-04-24	70	250	NA	Single	Standard	0	0	0	0	0	0	0	0	0	0	0	1	0	0	0	0	0	0	0	0	6	153	0	20	8	7.648	-1	-0.2	-0.044	-0.414667	3	44	219	12	68	7.704	6.196
2210	Harlan	Haslett	206	BFS	IR	2013-06-21	2013-08-27	67	303	303	Single	Reverse	0	0	0	1	0	0	0	0	0	0	0	0	0	0	0	0	0	0	0	2	34	296	8	60	7.788	5.144	-0.888889	-0.52	-0.3305	-0.579796	18	34	202	40	68	7.052	4.78
2211	Harlan	Haslett	206	BFS	ST	2013-06-21	2013-08-27	67	298	298	Single	Reverse	0	0	0	1	0	0	0	0	0	0	0	0	0	0	0	0	0	0	0	1	25	202	4	48	7.768	6.156	-0.923077	-0.44	-0.2015	-0.521526	1	67	177	4	92	7.912	3.148
2212	Harlan	Haslett	206	BFS	GT	2013-06-21	2013-08-27	67	313	313	Single	Reverse	0	0	0	1	0	0	0	0	0	0	0	0	0	0	0	0	0	0	0	0	3	181	0	4	8	7.784	-1	-0.04	-0.027	-0.355667	0	9	119	0	20	8	7.132
2213	Harlan	Haslett	206	BFS	ST	2013-06-21	2013-08-27	67	295	295	Single	Reverse	0	0	0	1	0	0	0	0	0	0	0	0	0	0	0	0	0	0	0	1	17	319	4	40	7.788	6.268	-0.888889	-0.36	-0.19	-0.47963	23	43	208	52	88	5.648	3.972
2214	Harlan	Indianapolis	202A	KP	IR	2013-06-12	2013-09-03	83	210	210	Single	Standard	0	0	0	0	0	1	0	0	0	0	0	0	0	0	0	0	0	0	0	0	8	146	0	20	8	7.084	-1	-0.2	-0.1145	-0.438167	2	12	172	8	32	7.956	6.828
2216	Harlan	Indianapolis	202A	KP	IR	2013-06-12	2013-09-03	83	218	218	Single	Standard	0	0	0	0	0	1	0	0	0	0	0	0	0	0	0	0	0	0	0	36	50	411	76	60	4.796	5	-0.162791	0.16	0.0255	0.00756977	18	75	281	48	96	5.864	3.02
2218	Harlan	Indianapolis	202A	KP	ST	2013-06-12	2013-09-03	83	219	219	Single	Standard	0	0	0	0	0	1	0	0	0	0	0	0	0	0	0	0	0	0	0	21	16	287	48	32	6.696	6.584	0.135135	0.16	-0.014	0.0937117	54	6	159	84	24	5.336	6.904
221	Harlan	Indianapolis	217	BTS	ST	2012-02-14	2012-04-24	70	250	NA	Single	Standard	0	0	0	0	0	0	0	0	0	0	0	1	0	0	0	0	0	0	0	22	13	154	52	28	6.308	6.508	0.257143	0.24	0.025	0.174048	22	4	66	52	12	6.464	7.572
2220	Harlan	Indianapolis	202A	KP	ST	2013-06-12	2013-09-03	83	226	226	Single	Standard	0	0	0	0	0	1	0	0	0	0	0	0	0	0	0	0	0	0	0	2	1	95	4	4	7.816	7.956	0.333333	0	0.0175	0.116944	3	8	234	8	8	7.876	7.552
2223	Harlan	Indianapolis	202A	KP	IR	2013-06-12	2013-09-03	83	224	224	Single	Standard	0	0	0	0	0	1	0	0	0	0	0	0	0	0	0	0	0	0	0	3	6	134	12	20	7.748	7.556	-0.333333	-0.08	-0.024	-0.145778	6	14	142	20	40	7.36	6.66
2224	Harlan	Indianapolis	202A	KP	IR	2013-06-12	2013-09-03	83	226	226	Single	Standard	0	0	0	0	0	1	0	0	0	0	0	0	0	0	0	0	0	0	0	17	47	495	36	68	6.78	4.284	-0.46875	-0.32	-0.312	-0.366917	34	44	243	72	80	5.164	4.1
2227	Harlan	Indianapolis	202A	KP	IR	2013-06-12	2013-09-03	83	235	235	Single	Standard	0	0	0	0	0	1	0	0	0	0	0	0	0	0	0	0	0	0	0	14	26	222	24	20	7.084	6.92	-0.3	0.04	-0.0205	-0.0935	28	33	254	68	64	5.476	4.82
2228	Harlan	Indianapolis	202A	KP	IR	2013-06-12	2013-09-03	83	222	222	Single	Standard	0	0	0	0	0	1	0	0	0	0	0	0	0	0	0	0	0	0	0	12	8	187	32	16	6.824	7.328	0.2	0.16	0.063	0.141	32	14	278	60	40	5.548	6.46
222	Harlan	Indianapolis	217	BTS	GT	2012-02-14	2012-04-24	70	250	NA	Single	Standard	0	0	0	0	0	0	0	0	0	0	0	1	0	0	0	0	0	0	0	10	24	259	24	36	7.58	6.432	-0.411765	-0.12	-0.1435	-0.225088	9	50	277	12	84	7.48	4.312
2232	Harlan	Indianapolis	202A	KP	ST	2013-06-12	2013-09-03	83	230	230	Single	Standard	0	0	0	0	0	1	0	0	0	0	0	0	0	0	0	0	0	0	0	11	52	518	32	80	7.06	4.508	-0.650794	-0.48	-0.319	-0.483265	32	77	358	72	96	5.228	2.88
2233	Harlan	Indianapolis	202A	KP	IR	2013-06-12	2013-09-03	83	224	224	Single	Standard	0	0	0	0	0	1	0	0	0	0	0	0	0	0	0	0	0	0	0	13	7	162	24	24	7.216	6.912	0.3	0	-0.038	0.0873333	8	28	208	24	72	7.224	4.94
2236	Harlan	Indianapolis	202A	KP	IR	2013-06-12	2013-09-03	83	223	223	Single	Standard	0	0	0	0	0	1	0	0	0	0	0	0	0	0	0	0	0	0	0	9	3	177	16	12	7.244	7.432	0.5	0.04	0.0235	0.187833	13	28	155	48	52	6.668	5.676
2238	Harlan	Indianapolis	202A	KP	IR	2013-06-12	2013-09-03	83	235	235	Single	Standard	0	0	0	0	0	1	0	0	0	0	0	0	0	0	0	0	0	0	0	13	19	251	24	60	6.84	6.108	-0.1875	-0.36	-0.0915	-0.213	13	27	183	40	64	7.128	5.452
223	Harlan	Indianapolis	217	BTS	IR	2012-02-14	2012-04-24	70	250	NA	Single	Standard	0	0	0	0	0	0	0	0	0	0	0	1	0	0	0	0	0	0	0	13	3	193	32	4	6.524	7.712	0.625	0.28	0.1485	0.351167	15	30	160	40	68	6.928	5.336
2240	Harlan	Indianapolis	202A	KP	ST	2013-06-12	2013-09-03	83	215	215	Single	Standard	0	0	0	0	0	1	0	0	0	0	0	0	0	0	0	0	0	0	0	23	40	513	60	64	5.896	5.048	-0.269841	-0.04	-0.106	-0.138614	38	41	281	84	80	5.224	5.244
2243	Harlan	Indianapolis	202A	KP	ST	2013-06-12	2013-09-03	83	217	217	Single	Standard	0	0	0	0	0	1	0	0	0	0	0	0	0	0	0	0	0	0	0	22	58	581	36	76	6.6	3.536	-0.45	-0.4	-0.383	-0.411	62	46	307	96	84	3.876	4.832
2245	Harlan	Indianapolis	202A	KP	ST	2013-06-12	2013-09-03	83	219	219	Single	Standard	0	0	0	0	0	1	0	0	0	0	0	0	0	0	0	0	0	0	0	30	15	476	68	44	5.828	6.284	0.333333	0.24	0.057	0.210111	62	7	289	100	24	4.092	6.928
2246	Charles River	Portage	P07	KP	GT	2013-06-13	2013-09-03	82	201	201	Single	Standard	0	0	0	0	0	1	0	0	0	0	0	0	0	0	0	0	0	0	0	10	43	473	36	56	6.984	5.704	-0.622642	-0.2	-0.16	-0.327547	0	42	298	0	76	8	4.976
2247	Charles River	Portage	P07	KP	ST	2013-06-13	2013-09-03	82	235	235	Single	Standard	0	0	0	0	0	1	0	0	0	0	0	0	0	0	0	0	0	0	0	7	13	385	24	40	7.392	6.888	-0.3	-0.16	-0.063	-0.174333	20	17	193	44	40	6.7	6.8
2248	Charles River	Portage	P07	KP	GT	2013-06-13	2013-09-03	82	216	216	Single	Standard	0	0	0	0	0	1	0	0	0	0	0	0	0	0	0	0	0	0	0	14	23	380	40	52	6.768	5.912	-0.243243	-0.12	-0.107	-0.156748	4	62	252	16	92	7.576	3.196
2249	Charles River	Portage	P07	KP	GT	2013-06-13	2013-09-03	82	243	243	Single	Standard	0	0	0	0	0	1	0	0	0	0	0	0	0	0	0	0	0	0	0	21	27	280	48	60	5.72	5.6	-0.125	-0.12	-0.015	-0.0866667	4	106	363	16	96	7.388	1.672
224	Harlan	Indianapolis	217	BTS	IR	2012-02-14	2012-04-24	70	250	NA	Single	Standard	0	0	0	0	0	0	0	0	0	0	0	1	0	0	0	0	0	0	0	1	22	304	4	52	7.9	5.408	-0.913043	-0.48	-0.3115	-0.568181	1	53	259	4	88	7.988	3.364
2250	Charles River	Portage	P07	KP	GT	2013-06-13	2013-09-03	82	245	245	Single	Standard	0	0	0	0	0	1	0	0	0	0	0	0	0	0	0	0	0	0	0	8	24	190	32	56	7.344	5.692	-0.5	-0.24	-0.2065	-0.3155	5	75	190	16	84	7.672	3.496
2251	Charles River	Portage	P07	KP	GT	2013-06-13	2013-09-03	82	232	232	Single	Standard	0	0	0	0	0	1	0	0	0	0	0	0	0	0	0	0	0	0	0	23	28	263	48	36	5.784	6.088	-0.0980392	0.12	0.038	0.0199869	19	25	222	56	56	5.6	5.22
2252	Charles River	Portage	P07	KP	ST	2013-06-13	2013-09-03	82	219	219	Single	Standard	0	0	0	0	0	1	0	0	0	0	0	0	0	0	0	0	0	0	0	9	18	294	24	40	7.196	6.436	-0.333333	-0.16	-0.095	-0.196111	21	14	158	48	44	6.524	6.216
2253	Charles River	Portage	P07	KP	GT	2013-06-13	2013-09-03	82	223	223	Single	Standard	0	0	0	0	0	1	0	0	0	0	0	0	0	0	0	0	0	0	0	0	13	198	0	28	8	6.78	-1	-0.28	-0.1525	-0.4775	0	29	227	0	56	8	5.652
2254	Charles River	Portage	P07	KP	GT	2013-06-13	2013-09-03	82	227	227	Single	Standard	0	0	0	0	0	1	0	0	0	0	0	0	0	0	0	0	0	0	0	11	48	578	24	76	7.372	3.6	-0.627119	-0.52	-0.4715	-0.53954	18	63	234	56	96	6.52	2.816
2256	Charles River	Portage	P07	KP	IR	2013-06-13	2013-09-03	82	237	237	Single	Standard	0	0	0	0	0	1	0	0	0	0	0	0	0	0	0	0	0	0	0	9	18	223	20	32	7.492	6.572	-0.333333	-0.12	-0.115	-0.189444	0	36	164	0	60	8	5.38
225	Harlan	Indianapolis	217	BTS	IR	2012-02-14	2012-04-24	70	250	NA	Single	Standard	0	0	0	0	0	0	0	0	0	0	0	1	0	0	0	0	0	0	0	5	2	95	16	4	7.752	7.852	0.428571	0.12	0.0125	0.187024	3	6	99	12	12	7.88	7.632
2261	Charles River	Portage	P07	KP	GT	2013-06-13	2013-09-03	82	210	210	Single	Standard	0	0	0	0	0	1	0	0	0	0	0	0	0	0	0	0	0	0	0	14	35	436	36	60	6.724	6.124	-0.428571	-0.24	-0.075	-0.247857	0	45	269	0	76	8	4.428
2262	Charles River	Portage	P07	KP	IR	2013-06-13	2013-09-03	82	223	223	Single	Standard	0	0	0	0	0	1	0	0	0	0	0	0	0	0	0	0	0	0	0	0	23	160	0	52	8	5.788	-1	-0.52	-0.2765	-0.598833	15	45	355	40	76	6.832	3.464
2263	Charles River	Portage	P07	KP	IR	2013-06-13	2013-09-03	82	216	216	Single	Standard	0	0	0	0	0	1	0	0	0	0	0	0	0	0	0	0	0	0	0	28	7	337	44	16	6.348	7.304	0.6	0.28	0.1195	0.333167	14	22	185	36	52	6.66	6.52
2265	Charles River	Portage	P07	KP	IR	2013-06-13	2013-09-03	82	212	212	Single	Standard	0	0	0	0	0	1	0	0	0	0	0	0	0	0	0	0	0	0	0	11	14	388	24	40	6.948	5.764	-0.12	-0.16	-0.148	-0.142667	16	22	288	52	68	6.984	5.3
2267	Charles River	Portage	P07	KP	GT	2013-06-13	2013-09-03	82	240	240	Single	Standard	0	0	0	0	0	1	0	0	0	0	0	0	0	0	0	0	0	0	0	1	37	336	4	72	7.696	4.02	-0.947368	-0.68	-0.4595	-0.695623	0	111	445	0	92	8	1.9
2268	Charles River	Portage	P07	KP	IR	2013-06-13	2013-09-03	82	247	247	Single	Standard	0	0	0	0	0	1	0	0	0	0	0	0	0	0	0	0	0	0	0	0	60	469	0	84	8	3.556	-1	-0.84	-0.5555	-0.7985	2	91	735	8	88	7.86	2.936
226	Harlan	Indianapolis	217	BTS	IR	2012-02-14	2012-04-24	70	250	NA	Single	Standard	0	0	0	0	0	0	0	0	0	0	0	1	0	0	0	0	0	0	0	7	0	76	20	0	7.332	8	1	0.2	0.0835	0.427833	5	5	80	16	12	7.596	7.58
2271	Charles River	Portage	P07	KP	GT	2013-06-13	2013-09-03	82	229	229	Single	Standard	0	0	0	0	0	1	0	0	0	0	0	0	0	0	0	0	0	0	0	1	43	380	4	76	7.696	3.728	-0.954545	-0.72	-0.496	-0.723515	0	68	286	0	84	8	3.248
2272	Charles River	Portage	P07	KP	IR	2013-06-13	2013-09-03	82	209	209	Single	Standard	0	0	0	0	0	1	0	0	0	0	0	0	0	0	0	0	0	0	0	14	60	565	24	80	6.94	4.508	-0.621622	-0.56	-0.304	-0.495207	33	58	449	76	96	5.752	2.504
2273	Charles River	Portage	P07	KP	ST	2013-06-13	2013-09-03	82	216	216	Single	Standard	0	0	0	0	0	1	0	0	0	0	0	0	0	0	0	0	0	0	0	40	5	598	80	20	4.656	7.06	0.777778	0.6	0.3005	0.559426	86	5	390	100	16	3.516	7.412
2274	Charles River	Portage	P07	KP	IR	2013-06-13	2013-09-03	82	228	228	Single	Standard	0	0	0	0	0	1	0	0	0	0	0	0	0	0	0	0	0	0	0	14	27	383	28	52	6.86	5.136	-0.317073	-0.24	-0.2155	-0.257524	29	59	318	68	92	5.48	3.672
2275	Charles River	Portage	P07	KP	IR	2013-06-13	2013-09-03	82	213	213	Single	Standard	0	0	0	0	0	1	0	0	0	0	0	0	0	0	0	0	0	0	0	1	35	353	4	80	7.996	4.412	-0.944444	-0.76	-0.448	-0.717481	19	27	245	56	68	6.016	5.052
2276	Charles River	Portage	P07	KP	ST	2013-06-13	2013-09-03	82	214	214	Single	Standard	0	0	0	0	0	1	0	0	0	0	0	0	0	0	0	0	0	0	0	6	11	243	12	28	7.796	6.924	-0.294118	-0.16	-0.109	-0.187706	9	6	206	24	24	7.468	7.636
2277	Charles River	Portage	P07	KP	GT	2013-06-13	2013-09-03	82	215	215	Single	Standard	0	0	0	0	0	1	0	0	0	0	0	0	0	0	0	0	0	0	0	1	48	535	4	84	7.844	3.292	-0.959184	-0.8	-0.569	-0.776061	0	104	173	0	92	8	3.152
2278	Charles River	Portage	P07	ESC	GT	2013-07-01	2013-09-06	67	262.5	NA	Single	Reverse	0	0	0	0	0	0	0	0	0	0	0	0	0	0	0	0	0	0	0	3	12	318	12	24	7.668	6.676	-0.6	-0.12	-0.124	-0.281333	0	13	291	0	36	8	6.876
227	Harlan	Indianapolis	217	BTS	ST	2012-02-14	2012-04-24	70	250	NA	Single	Standard	0	0	0	0	0	0	0	0	0	0	0	1	0	0	0	0	0	0	0	18	15	277	48	32	6.628	6.736	0.0909091	0.16	0.0135	0.0881364	20	19	155	52	56	6.9	5.568
2280	Charles River	Portage	P07	ESC	ST	2013-07-01	2013-09-06	67	262.5	NA	Single	Reverse	0	0	0	0	0	0	0	0	0	0	0	0	0	0	0	0	0	0	0	35	30	356	72	60	5.624	4.64	0.0769231	0.12	-0.123	0.024641	59	38	347	96	72	3.028	4.388
2281	Charles River	Portage	P07	ESC	ST	2013-07-01	2013-09-06	67	262.5	NA	Single	Reverse	0	0	0	0	0	0	0	0	0	0	0	0	0	0	0	0	0	0	0	9	10	243	24	36	7.572	6.512	-0.0526316	-0.12	-0.1325	-0.101711	47	1	221	80	4	4.976	7.916
2282	Charles River	Portage	P07	ESC	ST	2013-07-01	2013-09-06	67	262.5	NA	Single	Reverse	0	0	0	0	0	0	0	0	0	0	0	0	0	0	0	0	0	0	0	55	1	223	80	4	4.668	7.692	0.964286	0.76	0.378	0.700762	110	0	183	96	0	2.452	8
2283	Charles River	Portage	P07	ESC	IR	2013-07-01	2013-09-06	67	262.5	NA	Single	Reverse	0	0	0	0	0	0	0	0	0	0	0	0	0	0	0	0	0	0	0	52	11	250	80	20	4.5	7.52	0.650794	0.6	0.3775	0.542765	58	9	171	88	28	3.98	6.888
2286	Charles River	Portage	P07	ESC	ST	2013-07-01	2013-09-06	67	262.5	NA	Single	Reverse	0	0	0	0	0	0	0	0	0	0	0	0	0	0	0	0	0	0	0	13	20	183	44	44	6.9	6.704	-0.212121	0	-0.0245	-0.0788737	46	34	251	88	64	4.28	4.972
2287	Charles River	Portage	P07	ESC	IR	2013-07-01	2013-09-06	67	262.5	NA	Single	Reverse	0	0	0	0	0	0	0	0	0	0	0	0	0	0	0	0	0	0	0	4	11	236	12	36	7.464	6.6	-0.466667	-0.24	-0.108	-0.271556	2	16	251	8	32	7.524	6.28
2288	Charles River	Portage	P07	ESC	ST	2013-07-01	2013-09-06	67	262.5	NA	Single	Reverse	0	0	0	0	0	0	0	0	0	0	0	0	0	0	0	0	0	0	0	15	28	353	52	68	6.404	5.532	-0.302326	-0.16	-0.109	-0.190442	30	4	149	64	12	5.692	7.748
228	Harlan	Indianapolis	217	BTS	IR	2012-02-14	2012-04-24	70	250	NA	Single	Standard	0	0	0	0	0	0	0	0	0	0	0	1	0	0	0	0	0	0	0	15	19	356	32	36	6.904	6.84	-0.117647	-0.04	-0.008	-0.0552157	20	16	218	48	52	6.296	5.816
2290	Charles River	Portage	P07	ESC	GT	2013-07-01	2013-09-06	67	262.5	NA	Single	Reverse	0	0	0	0	0	0	0	0	0	0	0	0	0	0	0	0	0	0	0	0	50	299	0	76	8	4.436	-1	-0.76	-0.4455	-0.735167	0	50	250	0	80	8	4.752
2291	Charles River	Portage	P07	ESC	IR	2013-07-01	2013-09-06	67	262.5	NA	Single	Reverse	0	0	0	0	0	0	0	0	0	0	0	0	0	0	0	0	0	0	0	3	37	212	4	64	7.86	4.668	-0.85	-0.6	-0.399	-0.616333	0	35	164	0	68	8	5.48
2292	Charles River	Portage	P07	ESC	IR	2013-07-01	2013-09-06	67	262.5	NA	Single	Reverse	0	0	0	0	0	0	0	0	0	0	0	0	0	0	0	0	0	0	0	3	9	138	8	32	7.528	6.78	-0.5	-0.24	-0.0935	-0.277833	4	63	201	16	76	7.524	3.684
2293	Charles River	Portage	P07	ESC	GT	2013-07-01	2013-09-06	67	262.5	NA	Single	Reverse	0	0	0	0	0	0	0	0	0	0	0	0	0	0	0	0	0	0	0	79	11	339	68	24	5.172	7.16	0.755556	0.44	0.2485	0.481352	21	22	376	36	44	6.624	6.084
2294	Charles River	Portage	P07	ESC	IR	2013-07-01	2013-09-06	67	262.5	NA	Single	Reverse	0	0	0	0	0	0	0	0	0	0	0	0	0	0	0	0	0	0	0	27	10	292	60	24	6.172	7.024	0.459459	0.36	0.1065	0.308653	15	30	262	24	84	6.948	4.868
2295	Charles River	Portage	P07	ESC	ST	2013-07-01	2013-09-06	67	262.5	NA	Single	Reverse	0	0	0	0	0	0	0	0	0	0	0	0	0	0	0	0	0	0	0	0	56	437	0	84	8	3.444	-1	-0.84	-0.5695	-0.803167	21	27	176	56	60	6.232	5.336
2296	Charles River	Portage	P07	ESC	IR	2013-07-01	2013-09-06	67	262.5	NA	Single	Reverse	0	0	0	0	0	0	0	0	0	0	0	0	0	0	0	0	0	0	0	4	9	140	8	20	7.5	7.28	-0.384615	-0.12	-0.0275	-0.177372	0	3	92	0	12	8	7.612
2297	Charles River	Portage	P07	ESC	IR	2013-07-01	2013-09-06	67	262.5	NA	Single	Reverse	0	0	0	0	0	0	0	0	0	0	0	0	0	0	0	0	0	0	0	0	9	119	0	28	8	7.188	-1	-0.28	-0.1015	-0.4605	0	4	133	0	8	8	7.476
2298	Charles River	Portage	P07	ESC	IR	2013-07-01	2013-09-06	67	262.5	NA	Single	Reverse	0	0	0	0	0	0	0	0	0	0	0	0	0	0	0	0	0	0	0	23	37	463	44	72	6.332	4.828	-0.233333	-0.28	-0.188	-0.233778	37	74	306	88	96	4.992	2.04
2299	Charles River	Portage	P07	ESC	ST	2013-07-01	2013-09-06	67	262.5	NA	Single	Reverse	0	0	0	0	0	0	0	0	0	0	0	0	0	0	0	0	0	0	0	41	6	441	72	16	5.616	7.26	0.744681	0.56	0.2055	0.503394	71	1	265	100	4	3.428	7.836
229	Harlan	Indianapolis	217	BTS	IR	2012-02-14	2012-04-24	70	250	NA	Single	Standard	0	0	0	0	0	0	0	0	0	0	0	1	0	0	0	0	0	0	0	1	1	30	4	4	7.992	7.988	0	0	-0.0005	-0.000166667	18	3	26	36	4	6.604	7.736
22	Harlan	Indianapolis	202A	ESC	ST	2011-12-16	2012-02-20	66	250	NA	Single	Reverse	0	0	0	0	0	0	0	0	0	0	0	0	0	0	0	0	0	0	0	15	28	273	40	76	7.012	4.396	-0.302326	-0.36	-0.327	-0.329775	9	28	145	24	76	7.104	4.916
2300	Charles River	Portage	P07	ESC	IR	2013-07-01	2013-09-06	67	262.5	NA	Single	Reverse	0	0	0	0	0	0	0	0	0	0	0	0	0	0	0	0	0	0	0	21	14	337	44	36	6.344	6.296	0.2	0.08	-0.006	0.0913333	19	13	131	56	32	6.56	7.02
2301	Charles River	Portage	P07	ESC	GT	2013-07-01	2013-09-06	67	262.5	NA	Single	Reverse	0	0	0	0	0	0	0	0	0	0	0	0	0	0	0	0	0	0	0	2	40	316	8	88	7.78	3.444	-0.904762	-0.8	-0.542	-0.748921	3	13	293	12	36	7.296	6.328
2302	Charles River	Portage	P07	ESC	IR	2013-07-01	2013-09-06	67	262.5	NA	Single	Reverse	0	0	0	0	0	0	0	0	0	0	0	0	0	0	0	0	0	0	0	1	31	344	4	68	7.732	5	-0.9375	-0.64	-0.3415	-0.639667	0	67	277	0	92	8	2.604
2304	Charles River	Portage	P07	ESC	GT	2013-07-01	2013-09-06	67	262.5	NA	Single	Reverse	0	0	0	0	0	0	0	0	0	0	0	0	0	0	0	0	0	0	0	0	30	171	0	60	8	4.764	-1	-0.6	-0.4045	-0.668167	0	47	182	0	84	8	2.048
2305	Charles River	Portage	P07	ESC	IR	2013-07-01	2013-09-06	67	262.5	NA	Single	Reverse	0	0	0	0	0	0	0	0	0	0	0	0	0	0	0	0	0	0	0	0	35	425	0	64	8	4.892	-1	-0.64	-0.3885	-0.676167	1	85	433	4	96	7.82	2.156
2306	Charles River	Portage	P07	ESC	IR	2013-07-01	2013-09-06	67	262.5	NA	Single	Reverse	0	0	0	0	0	0	0	0	0	0	0	0	0	0	0	0	0	0	0	20	26	351	56	60	6.456	5.192	-0.130435	-0.04	-0.158	-0.109478	36	26	230	72	56	5.388	5.352
2307	Charles River	Portage	P07	ESC	IR	2013-07-01	2013-09-06	67	262.5	NA	Single	Reverse	0	0	0	0	0	0	0	0	0	0	0	0	0	0	0	0	0	0	0	34	9	287	64	28	5.816	6.876	0.581395	0.36	0.1325	0.357965	28	11	166	68	24	5.488	7.028
2308	Harlan	NA	NA	CJF	ST	NA	2013-09-18	NA	344	344	Triple	Standard	0	0	0	0	0	0	1	0	0	0	0	0	0	0	0	0	0	0	0	17	9	167	28	20	6.632	7.336	0.307692	0.08	0.088	0.158564	25	28	256	44	60	6.144	5.308
2309	Harlan	NA	NA	CJF	GT	NA	2013-09-18	NA	335	335	Triple	Standard	0	0	0	0	0	0	1	0	0	0	0	0	0	0	0	0	0	0	0	8	8	175	32	20	7.144	7.56	0	0.12	0.052	0.0573333	2	20	350	8	32	7.736	6.468
230	Harlan	Indianapolis	217	BTS	IR	2012-02-14	2012-04-24	70	250	NA	Single	Standard	0	0	0	0	0	0	0	0	0	0	0	1	0	0	0	0	0	0	0	0	20	255	0	48	8	6.184	-1	-0.48	-0.227	-0.569	6	40	195	16	80	7.652	4.008
2310	Harlan	NA	NA	CJF	IR	NA	2013-09-18	NA	339	339	Triple	Standard	0	0	0	0	0	0	1	0	0	0	0	0	0	0	0	0	0	0	0	14	30	308	32	40	6.772	6.772	-0.363636	-0.08	0	-0.147879	6	45	231	16	52	7.788	4.78
2311	Harlan	NA	NA	CJF	ST	NA	2013-09-18	NA	342	342	Triple	Standard	0	0	0	0	0	0	1	0	0	0	0	0	0	0	0	0	0	0	0	18	0	14	24	0	7.24	8	1	0.24	0.095	0.445	9	20	225	20	20	7.352	6.736
2312	Harlan	NA	NA	CJF	GT	NA	2013-09-18	NA	311	311	Triple	Standard	0	0	0	0	0	0	1	0	0	0	0	0	0	0	0	0	0	0	0	9	1	72	20	4	7.308	7.84	0.8	0.16	0.0665	0.342167	6	7	138	8	16	7.496	7.344
2314	Harlan	NA	NA	CJF	GT	NA	2013-09-18	NA	298	298	Triple	Standard	0	0	0	0	0	0	1	0	0	0	0	0	0	0	0	0	0	0	0	1	22	180	4	48	7.816	5.932	-0.913043	-0.44	-0.2355	-0.529514	2	43	243	4	72	7.82	4
2315	Harlan	NA	NA	CJF	GT	NA	2013-09-18	NA	323	323	Triple	Standard	0	0	0	0	0	0	1	0	0	0	0	0	0	0	0	0	0	0	0	8	8	102	12	20	7.468	7.496	0	-0.08	0.0035	-0.0255	3	2	132	4	4	7.868	7.716
2316	Harlan	NA	NA	CJF	ST	NA	2013-09-18	NA	319	319	Triple	Standard	0	0	0	0	0	0	1	0	0	0	0	0	0	0	0	0	0	0	0	14	12	247	24	28	6.812	7.2	0.0769231	-0.04	0.0485	0.0284744	13	34	275	24	48	6.528	6.112
2317	Harlan	NA	NA	CJF	GT	NA	2013-09-18	NA	330	330	Triple	Standard	0	0	0	0	0	0	1	0	0	0	0	0	0	0	0	0	0	0	0	9	9	140	24	20	7.056	7.288	0	0.04	0.029	0.023	2	16	253	4	32	7.772	6.46
2318	Harlan	NA	NA	CJF	IR	NA	2013-09-18	NA	340	340	Triple	Standard	0	0	0	0	0	0	1	0	0	0	0	0	0	0	0	0	0	0	0	8	25	298	16	40	7.272	6.176	-0.515152	-0.24	-0.137	-0.297384	14	16	190	20	28	7.008	6.852
2319	Harlan	NA	NA	CJF	IR	NA	2013-09-18	NA	330	330	Triple	Standard	0	0	0	0	0	0	1	0	0	0	0	0	0	0	0	0	0	0	0	4	13	275	16	32	7.476	6.844	-0.529412	-0.16	-0.079	-0.256137	6	42	350	24	76	7.404	4.38
231	Harlan	Indianapolis	217	BTS	ST	2012-02-14	2012-04-24	70	250	NA	Single	Standard	0	0	0	0	0	0	0	0	0	0	0	1	0	0	0	0	0	0	0	29	14	258	52	40	6.304	6.204	0.348837	0.12	-0.0125	0.152112	52	0	84	72	0	4.828	8
2320	Harlan	NA	NA	CJF	ST	NA	2013-09-18	NA	343	343	Triple	Standard	0	0	0	0	0	0	1	0	0	0	0	0	0	0	0	0	0	0	0	51	14	329	48	28	5.64	6.28	0.569231	0.2	0.08	0.283077	47	34	248	52	72	5.836	4.372
2321	Harlan	NA	NA	CJF	IR	NA	2013-09-18	NA	361	361	Triple	Standard	0	0	0	0	0	0	1	0	0	0	0	0	0	0	0	0	0	0	0	4	25	292	8	36	7.564	5.776	-0.724138	-0.28	-0.2235	-0.409213	5	37	231	16	64	7.328	4.552
2322	Harlan	NA	NA	CJF	GT	NA	2013-09-18	NA	343	343	Triple	Standard	0	0	0	0	0	0	1	0	0	0	0	0	0	0	0	0	0	0	0	11	12	372	24	36	6.904	6.396	-0.0434783	-0.12	-0.0635	-0.0756594	1	44	321	4	64	7.772	5.032
2323	Harlan	NA	NA	CJF	ST	NA	2013-09-18	NA	338	338	Triple	Standard	0	0	0	0	0	0	1	0	0	0	0	0	0	0	0	0	0	0	0	5	14	146	20	28	7.488	6.968	-0.473684	-0.08	-0.065	-0.206228	7	15	185	20	36	7.268	6.756
2324	Harlan	NA	NA	CJF	ST	NA	2013-09-18	NA	348	348	Triple	Standard	0	0	0	0	0	0	1	0	0	0	0	0	0	0	0	0	0	0	0	32	9	285	52	28	5.944	6.516	0.560976	0.24	0.0715	0.290825	42	25	228	68	40	3.896	6.552
2325	Harlan	NA	NA	CJF	ST	NA	2013-09-18	NA	364	364	Triple	Standard	0	0	0	0	0	0	1	0	0	0	0	0	0	0	0	0	0	0	0	3	43	539	12	52	7.724	5.224	-0.869565	-0.4	-0.3125	-0.527355	0	59	529	0	80	8	3.86
2326	Harlan	NA	NA	CJF	ST	NA	2013-09-18	NA	336	336	Triple	Standard	0	0	0	0	0	0	1	0	0	0	0	0	0	0	0	0	0	0	0	5	19	290	16	52	7.512	5.72	-0.583333	-0.36	-0.224	-0.389111	1	36	230	4	72	7.936	4.264
2327	Harlan	NA	NA	CJF	ST	NA	2013-09-18	NA	329	329	Triple	Standard	0	0	0	0	0	0	1	0	0	0	0	0	0	0	0	0	0	0	0	17	25	285	48	44	5.54	6.76	-0.190476	0.04	0.1525	0.000674603	52	14	264	60	36	4.768	6.08
2328	Harlan	NA	NA	CJF	ST	NA	2013-09-18	NA	330	330	Triple	Standard	0	0	0	0	0	0	1	0	0	0	0	0	0	0	0	0	0	0	0	12	7	147	24	16	6.828	7.132	0.263158	0.08	0.038	0.127053	24	26	203	32	32	6.9	6.636
2329	Harlan	NA	NA	CJF	GT	NA	2013-09-18	NA	349	349	Triple	Standard	0	0	0	0	0	0	1	0	0	0	0	0	0	0	0	0	0	0	0	6	29	361	16	52	7.236	5.916	-0.657143	-0.36	-0.165	-0.394048	9	37	378	16	48	7.224	5.2
232	Harlan	Indianapolis	217	BTS	IR	2012-02-14	2012-04-24	70	250	NA	Single	Standard	0	0	0	0	0	0	0	0	0	0	0	1	0	0	0	0	0	0	0	0	12	155	0	36	8	7.4	-1	-0.36	-0.075	-0.478333	1	13	129	4	20	7.932	6.976
2330	Harlan	NA	NA	CJF	ST	NA	2013-09-18	NA	344	344	Triple	Standard	0	0	0	0	0	0	1	0	0	0	0	0	0	0	0	0	0	0	0	10	17	242	28	24	7.46	6.812	-0.259259	0.04	-0.081	-0.100086	27	21	301	68	48	5.528	5.908
2331	Harlan	NA	NA	CJF	IR	NA	2013-09-18	NA	330	330	Triple	Standard	0	0	0	0	0	0	1	0	0	0	0	0	0	0	0	0	0	0	0	3	8	59	12	20	7.78	7.356	-0.454545	-0.08	-0.053	-0.195848	4	7	92	12	20	7.452	7.256
2332	Charles River	NA	NA	CJF	IR	NA	2013-09-18	NA	354	354	Triple	Standard	0	0	0	0	0	0	1	0	0	0	0	0	0	0	0	0	0	0	0	15	0	122	28	0	6.86	8	1	0.28	0.1425	0.474167	2	18	158	8	32	7.728	6.964
2333	Charles River	NA	NA	CJF	IR	NA	2013-09-18	NA	372	372	Triple	Standard	0	0	0	0	0	0	1	0	0	0	0	0	0	0	0	0	0	0	0	2	13	207	8	32	7.584	6.756	-0.733333	-0.24	-0.1035	-0.358944	1	20	221	4	40	7.736	5.72
2334	Charles River	NA	NA	CJF	ST	NA	2013-09-18	NA	369	369	Triple	Standard	0	0	0	0	0	0	1	0	0	0	0	0	0	0	0	0	0	0	0	6	30	419	16	56	7.732	5.552	-0.666667	-0.4	-0.2725	-0.446389	75	21	303	92	56	3.344	5.492
2335	Charles River	NA	NA	CJF	IR	NA	2013-09-18	NA	368	368	Triple	Standard	0	0	0	0	0	0	1	0	0	0	0	0	0	0	0	0	0	0	0	33	5	288	44	12	5.912	7.66	0.736842	0.32	0.2185	0.425114	14	66	531	28	76	6.652	4.228
2336	Charles River	NA	NA	CJF	GT	NA	2013-09-18	NA	349	349	Triple	Standard	0	0	0	0	0	0	1	0	0	0	0	0	0	0	0	0	0	0	0	17	8	200	28	16	6.864	7.464	0.36	0.12	0.075	0.185	4	15	243	12	32	7.584	6.776
2337	Charles River	NA	NA	CJF	GT	NA	2013-09-18	NA	361	361	Triple	Standard	0	0	0	0	0	0	1	0	0	0	0	0	0	0	0	0	0	0	0	18	1	172	24	4	7.216	7.68	0.894737	0.2	0.058	0.384246	6	58	351	16	84	7.384	3.84
2338	Charles River	NA	NA	CJF	IR	NA	2013-09-18	NA	368	368	Triple	Standard	0	0	0	0	0	0	1	0	0	0	0	0	0	0	0	0	0	0	0	15	14	226	44	20	6.572	6.884	0.0344828	0.24	0.039	0.104494	11	12	203	24	24	6.972	7.012
2339	Charles River	NA	NA	CJF	IR	NA	2013-09-18	NA	359	359	Triple	Standard	0	0	0	0	0	0	1	0	0	0	0	0	0	0	0	0	0	0	0	0	19	122	0	40	8	6.38	-1	-0.4	-0.2025	-0.534167	0	20	286	0	44	8	6.176
233	Harlan	Indianapolis	217	BTS	IR	2012-02-14	2012-04-24	70	250	NA	Single	Standard	0	0	0	0	0	0	0	0	0	0	0	1	0	0	0	0	0	0	0	22	7	155	32	24	6.472	6.78	0.517241	0.08	0.0385	0.211914	0	21	159	0	40	8	6.552
2340	Charles River	NA	NA	CJF	GT	NA	2013-09-18	NA	347	347	Triple	Standard	0	0	0	0	0	0	1	0	0	0	0	0	0	0	0	0	0	0	0	10	10	189	20	20	7.048	7.328	0	0	0.035	0.0116667	2	21	272	8	32	7.668	6.928
2341	Charles River	NA	NA	CJF	GT	NA	2013-09-18	NA	352	352	Triple	Standard	0	0	0	0	0	0	1	0	0	0	0	0	0	0	0	0	0	0	0	5	17	459	20	36	7.376	6.676	-0.545455	-0.16	-0.0875	-0.264318	1	46	370	4	84	7.952	4.064
2344	Charles River	NA	NA	CJF	GT	NA	2013-09-18	NA	380	380	Triple	Standard	0	0	0	0	0	0	1	0	0	0	0	0	0	0	0	0	0	0	0	14	42	475	28	44	7.08	5.536	-0.5	-0.16	-0.193	-0.284333	3	71	394	8	56	7.564	4.876
2345	Charles River	NA	NA	CJF	IR	NA	2013-09-18	NA	362	362	Triple	Standard	0	0	0	0	0	0	1	0	0	0	0	0	0	0	0	0	0	0	0	19	33	351	48	56	5.9	5.564	-0.269231	-0.08	-0.042	-0.13041	29	39	302	72	68	5.052	5.404
2346	Charles River	NA	NA	CJF	IR	NA	2013-09-18	NA	355	355	Triple	Standard	0	0	0	0	0	0	1	0	0	0	0	0	0	0	0	0	0	0	0	16	24	423	40	40	6.556	5.768	-0.2	0	-0.0985	-0.0995	15	40	321	48	84	6.568	4.468
2348	Charles River	NA	NA	CJF	GT	NA	2013-09-18	NA	375	375	Triple	Standard	0	0	0	0	0	0	1	0	0	0	0	0	0	0	0	0	0	0	0	7	20	248	24	36	6.9	6.392	-0.481481	-0.12	-0.0635	-0.22166	9	86	582	28	72	6.996	3.56
2349	Charles River	NA	NA	CJF	ST	NA	2013-09-18	NA	344	344	Triple	Standard	0	0	0	0	0	0	1	0	0	0	0	0	0	0	0	0	0	0	0	2	38	434	8	44	7.744	5.168	-0.9	-0.36	-0.322	-0.527333	3	21	583	12	40	7.736	5.752
234	Harlan	Indianapolis	217	BTS	ST	2012-02-14	2012-04-24	70	250	NA	Single	Standard	0	0	0	0	0	0	0	0	0	0	0	1	0	0	0	0	0	0	0	17	22	218	44	32	6.756	6.784	-0.128205	0.12	0.0035	-0.00156838	15	11	126	48	36	5.972	7.28
2350	Charles River	NA	NA	CJF	IR	NA	2013-09-18	NA	365	365	Triple	Standard	0	0	0	0	0	0	1	0	0	0	0	0	0	0	0	0	0	0	0	58	14	434	64	24	4.696	7.012	0.611111	0.4	0.2895	0.433537	72	22	199	88	36	3.716	6.696
2351	Charles River	NA	NA	CJF	IR	NA	2013-09-18	NA	343	343	Triple	Standard	0	0	0	0	0	0	1	0	0	0	0	0	0	0	0	0	0	0	0	2	4	99	4	8	7.696	7.556	-0.333333	-0.04	-0.0175	-0.130278	25	9	283	40	20	6.316	7.512
2353	Charles River	NA	NA	CJF	GT	NA	2013-09-18	NA	366	366	Triple	Standard	0	0	0	0	0	0	1	0	0	0	0	0	0	0	0	0	0	0	0	4	12	198	8	32	7.556	6.672	-0.5	-0.24	-0.1105	-0.2835	14	9	272	16	20	7.168	6.98
2354	Charles River	NA	NA	CJF	GT	NA	2013-09-18	NA	355	355	Triple	Standard	0	0	0	0	0	0	1	0	0	0	0	0	0	0	0	0	0	0	0	9	20	402	32	36	7.38	6.636	-0.37931	-0.04	-0.093	-0.17077	2	25	250	8	48	7.848	4.72
2355	Charles River	NA	NA	CJF	ST	NA	2013-09-18	NA	403	403	Triple	Standard	0	0	0	0	0	0	1	0	0	0	0	0	0	0	0	0	0	0	0	19	6	297	36	12	6.964	7.192	0.52	0.24	0.0285	0.262833	63	2	179	76	8	4.772	7.496
2356	Charles River	Saint-Constant	C72	EGO	GT	2013-07-21	2013-10-10	81	288	NA	Single	Standard	0	0	0	0	0	0	0	1	0	0	0	0	0	0	0	0	0	0	0	13	12	233	20	44	7.192	6.44	0.04	-0.24	-0.094	-0.098	21	26	160	64	64	6.012	5.064
2357	Charles River	Saint-Constant	C72	EGO	IR	2013-07-21	2013-10-10	81	288	NA	Single	Standard	0	0	0	0	0	0	0	1	0	0	0	0	0	0	0	0	0	0	0	1	8	163	4	28	8	7.052	-0.777778	-0.24	-0.1185	-0.378759	0	8	82	0	24	8	6.656
2359	Charles River	Saint-Constant	C72	EGO	IR	2013-07-21	2013-10-10	81	288	NA	Single	Standard	0	0	0	0	0	0	0	1	0	0	0	0	0	0	0	0	0	0	0	18	14	208	40	40	6.86	6.556	0.125	0	-0.038	0.029	15	3	72	32	8	7.216	7.404
2360	Charles River	Saint-Constant	C72	EGO	ST	2013-07-21	2013-10-10	81	288	NA	Single	Standard	0	0	0	0	0	0	0	1	0	0	0	0	0	0	0	0	0	0	0	2	35	436	8	56	7.648	5.448	-0.891892	-0.48	-0.275	-0.548964	21	8	214	48	8	6.296	7.524
2361	Charles River	Saint-Constant	C72	EGO	IR	2013-07-21	2013-10-10	81	288	NA	Single	Standard	0	0	0	0	0	0	0	1	0	0	0	0	0	0	0	0	0	0	0	15	15	227	32	28	7.14	6.392	0	0.04	-0.0935	-0.0178333	36	21	159	80	48	5.68	6.476
2364	Charles River	Saint-Constant	C72	EGO	ST	2013-07-21	2013-10-10	81	288	NA	Single	Standard	0	0	0	0	0	0	0	1	0	0	0	0	0	0	0	0	0	0	0	42	14	344	40	40	6.388	6.56	0.5	0	0.0215	0.173833	149	2	209	92	8	2.5	7.536
2365	Charles River	Saint-Constant	C72	EGO	IR	2013-07-21	2013-10-10	81	288	NA	Single	Standard	0	0	0	0	0	0	0	1	0	0	0	0	0	0	0	0	0	0	0	50	52	333	72	68	5.184	4.112	-0.0196078	0.04	-0.134	-0.0378693	63	56	109	96	100	3.26	2.936
2366	Charles River	Saint-Constant	C72	EGO	IR	2013-07-21	2013-10-10	81	288	NA	Single	Standard	0	0	0	0	0	0	0	1	0	0	0	0	0	0	0	0	0	0	0	25	13	411	40	12	6.624	7.1	0.315789	0.28	0.0595	0.21843	24	29	323	44	52	6.324	6.38
2367	Charles River	Saint-Constant	C72	EGO	IR	2013-07-21	2013-10-10	81	288	NA	Single	Standard	0	0	0	0	0	0	0	1	0	0	0	0	0	0	0	0	0	0	0	30	39	411	48	56	6.46	5.084	-0.130435	-0.08	-0.172	-0.127478	52	31	234	76	60	4.676	5.284
2369	Charles River	Saint-Constant	C72	EGO	ST	2013-07-21	2013-10-10	81	288	NA	Single	Standard	0	0	0	0	0	0	0	1	0	0	0	0	0	0	0	0	0	0	0	30	16	387	56	40	6.16	6.448	0.304348	0.16	0.036	0.166783	31	3	150	64	12	5.66	7.604
236	Harlan	Indianapolis	217	BTS	IR	2012-02-14	2012-04-24	70	250	NA	Single	Standard	0	0	0	0	0	0	0	0	0	0	0	1	0	0	0	0	0	0	0	31	9	250	76	28	5.652	6.86	0.55	0.48	0.151	0.393667	19	34	178	52	56	6.524	6.152
2370	Charles River	Saint-Constant	C72	EGO	ST	2013-07-21	2013-10-10	81	288	NA	Single	Standard	0	0	0	0	0	0	0	1	0	0	0	0	0	0	0	0	0	0	0	38	14	355	84	28	4.44	7.076	0.461538	0.56	0.3295	0.450346	58	10	218	88	24	4.012	7.44
2371	Charles River	Saint-Constant	C72	EGO	IR	2013-07-21	2013-10-10	81	288	NA	Single	Standard	0	0	0	0	0	0	0	1	0	0	0	0	0	0	0	0	0	0	0	24	20	614	52	32	5.992	6.12	0.0909091	0.2	0.016	0.102303	38	1	246	80	4	4.7	7.82
2372	Charles River	Saint-Constant	C72	EGO	GT	2013-07-21	2013-10-10	81	288	NA	Single	Standard	0	0	0	0	0	0	0	1	0	0	0	0	0	0	0	0	0	0	0	1	21	214	4	44	7.796	6.4	-0.909091	-0.4	-0.1745	-0.49453	0	40	322	0	48	8	5.92
2373	Charles River	Saint-Constant	C72	EGO	IR	2013-07-21	2013-10-10	81	288	NA	Single	Standard	0	0	0	0	0	0	0	1	0	0	0	0	0	0	0	0	0	0	0	10	15	388	28	28	7.004	6.54	-0.2	0	-0.058	-0.086	3	65	279	8	84	7.696	3.824
2374	Harlan	Houston	211	BFS/AA	IR	2013-08-02	2013-10-03	62	329	329	Single	Reverse	0	1	0	0	0	0	0	0	0	0	0	0	0	0	0	0	0	0	0	18	19	248	40	40	6.436	6.232	-0.027027	0	-0.0255	-0.017509	28	73	198	72	88	5.948	4.096
2375	Harlan	Houston	211	BFS/AA	IR	2013-08-02	2013-10-03	62	324	324	Single	Reverse	0	1	0	0	0	0	0	0	0	0	0	0	0	0	0	0	0	0	0	22	21	193	44	48	6.748	6.1	0.0232558	-0.04	-0.081	-0.0325814	18	24	110	44	48	6.84	5.86
2376	Harlan	Houston	211	BFS/AA	ST	2013-08-02	2013-10-03	62	313	313	Single	Reverse	0	1	0	0	0	0	0	0	0	0	0	0	0	0	0	0	0	0	0	62	3	322	76	8	4.372	7.792	0.907692	0.68	0.4275	0.671731	47	0	137	80	0	5.084	8
2377	Harlan	Houston	211	BFS/AA	ST	2013-08-02	2013-10-03	62	337	337	Single	Reverse	0	1	0	0	0	0	0	0	0	0	0	0	0	0	0	0	0	0	0	22	17	310	44	44	6.892	5.604	0.128205	0	-0.161	-0.0109316	70	21	205	84	40	3.94	6.544
2378	Harlan	Houston	211	BFS/AA	ST	2013-08-02	2013-10-03	62	308	308	Single	Reverse	0	1	0	0	0	0	0	0	0	0	0	0	0	0	0	0	0	0	0	52	22	302	64	52	5.072	5.436	0.405405	0.12	0.0455	0.190302	97	16	149	100	36	3.612	7.228
2379	Harlan	Houston	211	BFS/AA	IR	2013-08-02	2013-10-03	62	319	319	Single	Reverse	0	1	0	0	0	0	0	0	0	0	0	0	0	0	0	0	0	0	0	9	26	205	28	64	7.408	4.084	-0.485714	-0.36	-0.4155	-0.420405	46	16	132	88	48	4.484	5.292
237	Harlan	Indianapolis	217	BTS	ST	2012-02-14	2012-04-24	70	250	NA	Single	Standard	0	0	0	0	0	0	0	0	0	0	0	1	0	0	0	0	0	0	0	25	26	285	52	36	6.688	5.964	-0.0196078	0.16	-0.0905	0.0166307	55	4	124	76	12	4.128	7.272
2381	Harlan	Houston	211	BFS/AA	ST	2013-08-02	2013-10-03	62	329	329	Single	Reverse	0	1	0	0	0	0	0	0	0	0	0	0	0	0	0	0	0	0	0	2	7	171	8	20	7.832	7.352	-0.555556	-0.12	-0.06	-0.245185	11	0	157	32	0	6.924	8
2383	Harlan	Houston	211	BFS/AA	IR	2013-08-02	2013-10-03	62	328	328	Single	Reverse	0	1	0	0	0	0	0	0	0	0	0	0	0	0	0	0	0	0	0	0	59	549	0	92	8	3.18	-1	-0.92	-0.6025	-0.840833	1	71	438	4	100	7.696	2.168
2384	Harlan	Houston	211	BFS/AA	ST	2013-08-02	2013-10-03	62	322	322	Single	Reverse	0	1	0	0	0	0	0	0	0	0	0	0	0	0	0	0	0	0	0	14	26	251	44	52	6.984	5.052	-0.3	-0.08	-0.2415	-0.207167	8	70	167	24	92	7.052	3.22
2385	Harlan	Houston	211	BFS/AA	ST	2013-08-02	2013-10-03	62	318	318	Single	Reverse	0	1	0	0	0	0	0	0	0	0	0	0	0	0	0	0	0	0	0	7	25	166	20	68	7.364	4.668	-0.5625	-0.48	-0.337	-0.459833	23	30	115	64	64	5.248	5.876
2386	Harlan	Houston	211	BFS/AA	ST	2013-08-02	2013-10-03	62	324	324	Single	Reverse	0	1	0	0	0	0	0	0	0	0	0	0	0	0	0	0	0	0	0	25	15	267	72	36	5.852	6.752	0.25	0.36	0.1125	0.240833	72	23	173	92	48	4.34	6.184
2387	Harlan	Houston	211	BFS/AA	ST	2013-08-02	2013-10-03	62	324	324	Single	Reverse	0	1	0	0	0	0	0	0	0	0	0	0	0	0	0	0	0	0	0	45	28	367	68	44	5.504	5.512	0.232877	0.24	0.001	0.157959	30	57	208	76	84	5.448	4.404
2388	Harlan	Houston	211	BFS/AA	ST	2013-08-02	2013-10-03	62	320	320	Single	Reverse	0	1	0	0	0	0	0	0	0	0	0	0	0	0	0	0	0	0	0	27	35	319	56	64	6.16	4.784	-0.129032	-0.08	-0.172	-0.127011	89	12	110	96	24	3.932	7.104
2389	Harlan	Houston	211	BFS/AA	IR	2013-08-02	2013-10-03	62	307	307	Single	Reverse	0	1	0	0	0	0	0	0	0	0	0	0	0	0	0	0	0	0	0	46	51	301	64	76	5.448	4.816	-0.0515464	-0.12	-0.079	-0.0835155	16	82	374	44	92	6.308	3.96
238	Harlan	Indianapolis	217	BTS	ST	2012-02-14	2012-04-24	70	250	NA	Single	Standard	0	0	0	0	0	0	0	0	0	0	0	1	0	0	0	0	0	0	0	0	9	252	0	16	8	6.904	-1	-0.16	-0.137	-0.432333	19	5	120	32	8	6.856	7.58
2390	Charles River	Saint-Constant	C72	BFS/AA	IR	2013-07-26	2013-10-03	69	364	364	Single	Reverse	0	1	0	0	0	0	0	0	0	0	0	0	0	0	0	0	0	0	0	21	36	328	56	64	6.268	5.212	-0.263158	-0.08	-0.132	-0.158386	18	37	154	56	72	6.108	5.772
2391	Charles River	Saint-Constant	C72	BFS/AA	ST	2013-07-26	2013-10-03	69	362	362	Single	Reverse	0	1	0	0	0	0	0	0	0	0	0	0	0	0	0	0	0	0	0	22	11	457	56	40	6.568	6.148	0.333333	0.16	-0.0525	0.146944	52	2	180	96	8	3.284	7.656
2392	Charles River	Saint-Constant	C72	BFS/AA	IR	2013-07-26	2013-10-03	69	383	383	Single	Reverse	0	1	0	0	0	0	0	0	0	0	0	0	0	0	0	0	0	0	0	7	10	244	24	20	7.336	6.988	-0.176471	0.04	-0.0435	-0.0599902	7	46	161	24	72	7.396	4.82
2393	Charles River	Saint-Constant	C72	BFS/AA	ST	2013-07-26	2013-10-03	69	345	345	Single	Reverse	0	1	0	0	0	0	0	0	0	0	0	0	0	0	0	0	0	0	0	18	34	399	32	68	6.78	4.992	-0.307692	-0.36	-0.2235	-0.297064	65	6	216	76	8	4.648	7.636
2395	Charles River	Saint-Constant	C72	BFS/AA	GT	2013-07-26	2013-10-03	69	356	356	Single	Reverse	0	1	0	0	0	0	0	0	0	0	0	0	0	0	0	0	0	0	0	4	34	372	12	52	7.62	5.436	-0.789474	-0.4	-0.273	-0.487491	1	47	188	4	72	7.964	4.492
2396	Charles River	Saint-Constant	C72	BFS/AA	IR	2013-07-26	2013-10-03	69	352	352	Single	Reverse	0	1	0	0	0	0	0	0	0	0	0	0	0	0	0	0	0	0	0	13	49	229	36	80	6.388	4.1	-0.580645	-0.44	-0.286	-0.435548	40	27	194	84	64	4.436	5.52
2397	Charles River	Saint-Constant	C72	BFS/AA	GT	2013-07-26	2013-10-03	69	362	362	Single	Reverse	0	1	0	0	0	0	0	0	0	0	0	0	0	0	0	0	0	0	0	9	30	243	32	60	6.784	5.776	-0.538462	-0.28	-0.126	-0.314821	2	20	139	8	44	7.8	6.52
2398	Charles River	Saint-Constant	C72	BFS/AA	IR	2013-07-26	2013-10-03	69	346	346	Single	Reverse	0	1	0	0	0	0	0	0	0	0	0	0	0	0	0	0	0	0	0	1	33	417	4	52	7.936	5.564	-0.941176	-0.48	-0.2965	-0.572559	5	26	309	16	60	7.4	5.084
2399	Charles River	Saint-Constant	C72	BFS/AA	IR	2013-07-26	2013-10-03	69	376	376	Single	Reverse	0	1	0	0	0	0	0	0	0	0	0	0	0	0	0	0	0	0	0	24	27	362	48	60	6.332	6.308	-0.0588235	-0.12	-0.003	-0.0606078	10	41	284	36	72	7.492	3.932
239	Harlan	Indianapolis	217	BTS	GT	2012-02-14	2012-04-24	70	250	NA	Single	Standard	0	0	0	0	0	0	0	0	0	0	0	1	0	0	0	0	0	0	0	0	25	194	0	44	8	6.576	-1	-0.44	-0.178	-0.539333	7	44	193	20	64	7.848	5.032
23	Harlan	Indianapolis	202C	ESC	IR	2011-12-16	2012-02-20	66	250	NA	Single	Reverse	0	0	0	0	0	0	0	0	0	0	0	0	0	0	0	0	0	0	0	18	20	358	48	48	6.308	5.868	-0.0526316	0	-0.055	-0.0358772	28	62	196	68	88	5.072	4.348
2400	Charles River	Saint-Constant	C72	BFS/AA	IR	2013-07-26	2013-10-03	69	395	395	Single	Reverse	0	1	0	0	0	0	0	0	0	0	0	0	0	0	0	0	0	0	0	30	9	288	56	20	5.84	7.056	0.538462	0.36	0.152	0.350154	5	41	231	16	72	7.64	4.884
2401	Charles River	Saint-Constant	C72	BFS/AA	IR	2013-07-26	2013-10-03	69	340	340	Single	Reverse	0	1	0	0	0	0	0	0	0	0	0	0	0	0	0	0	0	0	0	2	16	432	4	40	7.788	5.944	-0.777778	-0.36	-0.2305	-0.456093	0	53	305	0	100	8	3.344
2402	Charles River	Saint-Constant	C72	BFS/AA	ST	2013-07-26	2013-10-03	69	373	373	Single	Reverse	0	1	0	0	0	0	0	0	0	0	0	0	0	0	0	0	0	0	0	38	21	382	76	52	5.152	5.892	0.288136	0.24	0.0925	0.206879	17	8	181	48	20	6.748	7.376
2403	Charles River	Saint-Constant	C72	BFS/AA	ST	2013-07-26	2013-10-03	69	376	376	Single	Reverse	0	1	0	0	0	0	0	0	0	0	0	0	0	0	0	0	0	0	0	3	13	168	12	36	7.764	6.624	-0.625	-0.24	-0.1425	-0.335833	13	29	606	28	28	7.224	6.748
2404	Charles River	Saint-Constant	C72	BFS/AA	IR	2013-07-26	2013-10-03	69	360	360	Single	Reverse	0	1	0	0	0	0	0	0	0	0	0	0	0	0	0	0	0	0	0	31	21	527	56	44	5.548	6.116	0.192308	0.12	0.071	0.127769	13	39	403	40	80	6.984	5.156
2405	Charles River	Saint-Constant	C72	BFS/AA	ST	2013-07-26	2013-10-03	69	368	368	Single	Reverse	0	1	0	0	0	0	0	0	0	0	0	0	0	0	0	0	0	0	0	5	61	644	12	80	7.672	3.464	-0.848485	-0.68	-0.526	-0.684828	99	25	410	100	56	2.536	5.724
2406	Charles River	Saint-Constant	C72	ESC	IR	2013-07-26	2013-10-03	69	262.5	NA	Single	Reverse	0	0	0	0	0	0	0	0	0	0	0	0	0	0	0	0	0	0	0	24	13	260	48	44	6.404	7.116	0.297297	0.04	0.089	0.142099	67	28	172	100	68	3.764	5.64
2407	Charles River	Saint-Constant	C72	ESC	GT	2013-07-26	2013-10-03	69	262.5	NA	Single	Reverse	0	0	0	0	0	0	0	0	0	0	0	0	0	0	0	0	0	0	0	26	10	233	60	20	5.712	7.004	0.444444	0.4	0.1615	0.335315	23	16	84	44	44	5.676	7.18
2408	Charles River	Saint-Constant	C72	ESC	ST	2013-07-26	2013-10-03	69	262.5	NA	Single	Reverse	0	0	0	0	0	0	0	0	0	0	0	0	0	0	0	0	0	0	0	43	12	221	80	28	4.096	6.932	0.563636	0.52	0.3545	0.479379	44	24	292	76	64	4.348	6.028
2409	Charles River	Saint-Constant	C72	ESC	GT	2013-07-26	2013-10-03	69	262.5	NA	Single	Reverse	0	0	0	0	0	0	0	0	0	0	0	0	0	0	0	0	0	0	0	1	37	218	4	64	7.828	5.236	-0.947368	-0.6	-0.324	-0.623789	0	67	291	0	84	8	3.472
240	Harlan	Indianapolis	217	BTS	ST	2012-02-14	2012-04-24	70	250	NA	Single	Standard	0	0	0	0	0	0	0	0	0	0	0	1	0	0	0	0	0	0	0	0	29	276	0	56	8	5.58	-1	-0.56	-0.3025	-0.620833	3	30	217	12	64	7.3	5.752
2411	Charles River	Saint-Constant	C72	ESC	ST	2013-07-26	2013-10-03	69	262.5	NA	Single	Reverse	0	0	0	0	0	0	0	0	0	0	0	0	0	0	0	0	0	0	0	32	37	452	64	56	5.068	5.3	-0.0724638	0.08	0.029	0.0121787	97	30	142	100	68	2.808	5.7
2412	Charles River	Saint-Constant	C72	ESC	GT	2013-07-26	2013-10-03	69	262.5	NA	Single	Reverse	0	0	0	0	0	0	0	0	0	0	0	0	0	0	0	0	0	0	0	1	50	359	4	68	7.944	5.02	-0.960784	-0.64	-0.3655	-0.655428	0	75	181	0	84	8	3.636
2413	Charles River	Saint-Constant	C72	ESC	IR	2013-07-26	2013-10-03	69	262.5	NA	Single	Reverse	0	0	0	0	0	0	0	0	0	0	0	0	0	0	0	0	0	0	0	0	17	356	0	36	8	6.212	-1	-0.36	-0.2235	-0.527833	0	30	182	0	52	8	5.552
2415	Charles River	Saint-Constant	C72	ESC	IR	2013-07-26	2013-10-03	69	262.5	NA	Single	Reverse	0	0	0	0	0	0	0	0	0	0	0	0	0	0	0	0	0	0	0	13	52	633	36	76	6.784	3.592	-0.6	-0.4	-0.399	-0.466333	26	43	479	68	88	6.236	3.384
2416	Charles River	Saint-Constant	C72	ESC	ST	2013-07-26	2013-10-03	69	262.5	NA	Single	Reverse	0	0	0	0	0	0	0	0	0	0	0	0	0	0	0	0	0	0	0	28	2	175	60	8	5.804	7.456	0.866667	0.52	0.2065	0.531056	21	8	133	28	28	6.828	6.92
2417	Charles River	Saint-Constant	C72	ESC	IR	2013-07-26	2013-10-03	69	262.5	NA	Single	Reverse	0	0	0	0	0	0	0	0	0	0	0	0	0	0	0	0	0	0	0	53	1	59	76	4	4.912	7.684	0.962963	0.72	0.3465	0.676488	6	18	49	12	8	7.632	7.56
2418	Charles River	Saint-Constant	C72	ESC	ST	2013-07-26	2013-10-03	69	262.5	NA	Single	Reverse	0	0	0	0	0	0	0	0	0	0	0	0	0	0	0	0	0	0	0	32	15	459	48	32	6.288	6.476	0.361702	0.16	0.0235	0.181734	33	0	192	60	0	5.368	8
241	Harlan	Indianapolis	217	BTS	IR	2012-02-14	2012-04-24	70	250	NA	Single	Standard	0	0	0	0	0	0	0	0	0	0	0	1	0	0	0	0	0	0	0	11	14	142	20	20	7.096	6.684	-0.12	0	-0.0515	-0.0571667	3	13	106	8	28	7.96	6.548
2420	Charles River	Saint-Constant	C72	ESC	IR	2013-07-26	2013-10-03	69	262.5	NA	Single	Reverse	0	0	0	0	0	0	0	0	0	0	0	0	0	0	0	0	0	0	0	46	11	334	76	28	4.56	7.28	0.614035	0.48	0.34	0.478012	7	45	255	20	52	7.324	5.736
2421	Charles River	Saint-Constant	C72	ESC	IR	2013-07-26	2013-10-03	69	262.5	NA	Single	Reverse	0	0	0	0	0	0	0	0	0	0	0	0	0	0	0	0	0	0	0	25	23	274	48	36	6.432	6.32	0.0416667	0.12	-0.014	0.0492222	83	26	139	96	48	2.452	6.384
2422	Charles River	Saint-Constant	C72	ESC	GT	2013-07-26	2013-10-03	69	262.5	NA	Single	Reverse	0	0	0	0	0	0	0	0	0	0	0	0	0	0	0	0	0	0	0	0	32	246	0	56	8	5.184	-1	-0.56	-0.352	-0.637333	0	74	152	0	96	8	2.284
2423	Charles River	Saint-Constant	C72	ESC	ST	2013-07-26	2013-10-03	69	262.5	NA	Single	Reverse	0	0	0	0	0	0	0	0	0	0	0	0	0	0	0	0	0	0	0	4	55	531	8	72	7.652	4.556	-0.864407	-0.64	-0.387	-0.630469	93	0	262	92	0	3.664	8
2424	Charles River	Saint-Constant	C72	ESC	ST	2013-07-26	2013-10-03	69	262.5	NA	Single	Reverse	0	0	0	0	0	0	0	0	0	0	0	0	0	0	0	0	0	0	0	10	13	304	32	20	6.888	6.548	-0.130435	0.12	-0.0425	-0.0176449	63	0	145	92	0	3.068	8
2425	Charles River	Saint-Constant	C72	ESC	IR	2013-07-26	2013-10-03	69	262.5	NA	Single	Reverse	0	0	0	0	0	0	0	0	0	0	0	0	0	0	0	0	0	0	0	11	30	325	32	72	7.232	4.8	-0.463415	-0.4	-0.304	-0.389138	5	38	205	16	80	7.564	4.736
2426	Charles River	Saint-Constant	C72	ESC	IR	2013-07-26	2013-10-03	69	262.5	NA	Single	Reverse	0	0	0	0	0	0	0	0	0	0	0	0	0	0	0	0	0	0	0	0	29	397	0	52	8	5.832	-1	-0.52	-0.271	-0.597	0	68	249	0	96	8	2.952
2429	Charles River	Saint-Constant	C72	ESC	ST	2013-07-26	2013-10-03	69	262.5	NA	Single	Reverse	0	0	0	0	0	0	0	0	0	0	0	0	0	0	0	0	0	0	0	0	12	154	0	28	8	6.752	-1	-0.28	-0.156	-0.478667	14	2	137	32	8	6.856	7.72
242	Harlan	Indianapolis	217	BTS	ST	2012-02-14	2012-04-24	70	250	NA	Single	Standard	0	0	0	0	0	0	0	0	0	0	0	1	0	0	0	0	0	0	0	0	17	207	0	40	8	7.004	-1	-0.4	-0.1245	-0.508167	3	41	163	12	80	7.76	4.164
2430	Charles River	Saint-Constant	C72	ESC	GT	2013-07-26	2013-10-03	69	262.5	NA	Single	Reverse	0	0	0	0	0	0	0	0	0	0	0	0	0	0	0	0	0	0	0	8	15	210	20	32	7.344	6.804	-0.304348	-0.12	-0.0675	-0.163949	0	32	326	0	64	8	4.684
2431	Charles River	Saint-Constant	C72	ESC	IR	2013-07-26	2013-10-03	69	262.5	NA	Single	Reverse	0	0	0	0	0	0	0	0	0	0	0	0	0	0	0	0	0	0	0	2	11	203	8	28	7.8	7.04	-0.692308	-0.2	-0.095	-0.329103	15	30	241	44	64	7.016	5.96
2432	Charles River	Saint-Constant	C72	ESC	ST	2013-07-26	2013-10-03	69	262.5	NA	Single	Reverse	0	0	0	0	0	0	0	0	0	0	0	0	0	0	0	0	0	0	0	37	5	417	68	16	5.852	7.22	0.761905	0.52	0.171	0.484302	40	2	388	92	8	5.316	7.612
2433	Charles River	Saint-Constant	C72	ESC	ST	2013-07-26	2013-10-03	69	262.5	NA	Single	Reverse	0	0	0	0	0	0	0	0	0	0	0	0	0	0	0	0	0	0	0	56	2	364	64	8	5.564	7.504	0.931034	0.56	0.2425	0.577845	87	5	312	92	20	3.716	7.212
2434	Charles River	Saint-Constant	C72	ESC	IR	2013-07-26	2013-10-03	69	262.5	NA	Single	Reverse	0	0	0	0	0	0	0	0	0	0	0	0	0	0	0	0	0	0	0	37	7	344	68	24	5.312	6.98	0.681818	0.44	0.2085	0.443439	26	5	218	64	12	5.52	7.408
2435	Charles River	Saint-Constant	C72	ESC	IR	2013-07-26	2013-10-03	69	262.5	NA	Single	Reverse	0	0	0	0	0	0	0	0	0	0	0	0	0	0	0	0	0	0	0	14	12	361	36	24	6.856	6.676	0.0769231	0.12	-0.0225	0.058141	18	10	297	56	20	6.38	7.48
2436	Charles River	Saint-Constant	C72	ESC	GT	2013-07-26	2013-10-03	69	262.5	NA	Single	Reverse	0	0	0	0	0	0	0	0	0	0	0	0	0	0	0	0	0	0	0	0	15	463	0	40	8	6.508	-1	-0.4	-0.1865	-0.528833	0	29	255	0	48	8	4.904
2437	Charles River	Saint-Constant	C72	ESC	IR	2013-07-26	2013-10-03	69	262.5	NA	Single	Reverse	0	0	0	0	0	0	0	0	0	0	0	0	0	0	0	0	0	0	0	6	17	237	20	36	7.576	6.748	-0.478261	-0.16	-0.1035	-0.247254	2	34	171	8	76	7.912	4.744
2438	Charles River	Saint-Constant	C72	ESC	IR	2013-07-26	2013-10-03	69	262.5	NA	Single	Reverse	0	0	0	0	0	0	0	0	0	0	0	0	0	0	0	0	0	0	0	0	53	510	0	68	8	4.612	-1	-0.68	-0.4235	-0.701167	0	75	400	0	92	8	2.008
2439	Charles River	Saint-Constant	C72	ESC	IR	2013-07-26	2013-10-03	69	262.5	NA	Single	Reverse	0	0	0	0	0	0	0	0	0	0	0	0	0	0	0	0	0	0	0	35	23	490	72	52	4.372	6.404	0.206897	0.2	0.254	0.220299	47	21	341	92	36	4.456	6.664
243	Harlan	Indianapolis	217	BTS	ST	2012-02-14	2012-04-24	70	250	NA	Single	Standard	0	0	0	0	0	0	0	0	0	0	0	1	0	0	0	0	0	0	0	22	20	255	52	44	5.952	5.76	0.047619	0.08	-0.024	0.0345397	57	13	103	84	40	4.356	6.884
2440	Charles River	Saint-Constant	C72	ESC	GT	2013-07-26	2013-10-03	69	262.5	NA	Single	Reverse	0	0	0	0	0	0	0	0	0	0	0	0	0	0	0	0	0	0	0	0	48	418	0	72	8	4.616	-1	-0.72	-0.423	-0.714333	0	98	536	0	100	8	2.54
2441	Charles River	Saint-Constant	C72	ESC	IR	2013-07-26	2013-10-03	69	262.5	NA	Single	Reverse	0	0	0	0	0	0	0	0	0	0	0	0	0	0	0	0	0	0	0	56	51	342	68	72	5.236	4.652	0.046729	-0.04	-0.073	-0.0220903	10	73	391	32	96	6.956	2.648
2443	Charles River	Saint-Constant	C72	ESC	ST	2013-07-26	2013-10-03	69	262.5	NA	Single	Reverse	0	0	0	0	0	0	0	0	0	0	0	0	0	0	0	0	0	0	0	8	16	397	32	40	7.476	6.764	-0.333333	-0.08	-0.089	-0.167444	58	2	327	92	8	4.384	7.628
2444	Charles River	Saint-Constant	C72	ESC	IR	2013-07-26	2013-10-03	69	262.5	NA	Single	Reverse	0	0	0	0	0	0	0	0	0	0	0	0	0	0	0	0	0	0	0	15	6	486	28	20	6.768	7.412	0.428571	0.08	0.0805	0.196357	3	46	218	12	68	7.42	4.264
2445	Charles River	Saint-Constant	C72	ESC	IR	2013-07-26	2013-10-03	69	262.5	NA	Single	Reverse	0	0	0	0	0	0	0	0	0	0	0	0	0	0	0	0	0	0	0	11	18	235	28	40	7.228	5.996	-0.241379	-0.12	-0.154	-0.171793	0	70	245	0	84	8	4.124
2446	Charles River	Saint-Constant	C72	ESC	IR	2013-07-26	2013-10-03	69	262.5	NA	Single	Reverse	0	0	0	0	0	0	0	0	0	0	0	0	0	0	0	0	0	0	0	33	24	365	68	52	5.372	6.148	0.157895	0.16	0.097	0.138298	32	81	372	72	96	4.844	3.064
2447	Charles River	Saint-Constant	C72	ESC	ST	2013-07-26	2013-10-03	69	262.5	NA	Single	Reverse	0	0	0	0	0	0	0	0	0	0	0	0	0	0	0	0	0	0	0	33	18	416	72	52	4.312	6.228	0.294118	0.2	0.2395	0.244539	42	55	315	80	88	5.012	3.572
244	Harlan	Indianapolis	217	BTS	IR	2012-02-14	2012-04-24	70	250	NA	Single	Standard	0	0	0	0	0	0	0	0	0	0	0	1	0	0	0	0	0	0	0	21	12	92	32	24	6.58	7.096	0.272727	0.08	0.0645	0.139076	13	11	123	36	24	6.9	6.8
2450	Charles River	Saint-Constant	C72	ESC	IR	2013-07-26	2013-10-03	69	262.5	NA	Single	Reverse	0	0	0	0	0	0	0	0	0	0	0	0	0	0	0	0	0	0	0	20	14	255	36	24	6.744	6.652	0.176471	0.12	-0.0115	0.0949902	18	49	426	48	72	6.128	4.84
2451	Harlan	Haslett	206	CJF	IR	2013-08-09	2013-10-22	74	280	280	Single	Standard	0	0	0	0	0	0	1	0	0	0	0	0	0	0	0	0	0	0	0	0	2	26	0	4	8	7.8	-1	-0.04	-0.025	-0.355	0	2	23	0	8	8	7.74
2452	Harlan	Haslett	206	CJF	GT	2013-08-09	2013-10-22	74	297	297	Single	Standard	0	0	0	0	0	0	1	0	0	0	0	0	0	0	0	0	0	0	0	0	19	93	0	28	8	6.584	-1	-0.28	-0.177	-0.485667	14	6	117	32	20	6.8	6.744
2453	Harlan	Haslett	206	CJF	ST	2013-08-09	2013-10-22	74	278	278	Single	Standard	0	0	0	0	0	0	1	0	0	0	0	0	0	0	0	0	0	0	0	11	19	169	24	32	7.248	6.296	-0.266667	-0.08	-0.119	-0.155222	17	7	148	44	24	6.74	7.316
2454	Harlan	Haslett	206	CJF	GT	2013-08-09	2013-10-22	74	292	292	Single	Standard	0	0	0	0	0	0	1	0	0	0	0	0	0	0	0	0	0	0	0	1	8	112	4	20	7.92	6.852	-0.777778	-0.16	-0.1335	-0.357093	3	15	108	12	28	7.376	6.808
2455	Harlan	Haslett	206	CJF	GT	2013-08-09	2013-10-22	74	306	306	Single	Standard	0	0	0	0	0	0	1	0	0	0	0	0	0	0	0	0	0	0	0	0	0	31	0	0	8	8	NA	0	0	NA	2	8	111	4	20	7.844	6.78
2456	Harlan	Haslett	206	CJF	IR	2013-08-09	2013-10-22	74	297	297	Single	Standard	0	0	0	0	0	0	1	0	0	0	0	0	0	0	0	0	0	0	0	0	1	91	0	4	8	7.972	-1	-0.04	-0.0035	-0.347833	9	13	162	20	28	7.484	7.228
2457	Harlan	Haslett	206	CJF	IR	2013-08-09	2013-10-22	74	301	301	Single	Standard	0	0	0	0	0	0	1	0	0	0	0	0	0	0	0	0	0	0	0	0	0	25	0	0	8	8	NA	0	0	NA	3	5	43	4	12	7.808	7.384
2458	Harlan	Haslett	206	CJF	GT	2013-08-09	2013-10-22	74	318	318	Single	Standard	0	0	0	0	0	0	1	0	0	0	0	0	0	0	0	0	0	0	0	0	1	63	0	4	8	7.996	-1	-0.04	-0.0005	-0.346833	0	24	135	0	52	8	5.8
2459	Harlan	Haslett	206	CJF	ST	2013-08-09	2013-10-22	74	304	304	Single	Standard	0	0	0	0	0	0	1	0	0	0	0	0	0	0	0	0	0	0	0	7	30	409	28	40	7.232	6.064	-0.621622	-0.12	-0.146	-0.295874	5	70	601	12	100	7.456	2.328
245	Harlan	Indianapolis	217	BTS	IR	2012-02-14	2012-04-24	70	250	NA	Single	Standard	0	0	0	0	0	0	0	0	0	0	0	1	0	0	0	0	0	0	0	15	50	455	36	60	6.372	5.132	-0.538462	-0.24	-0.155	-0.311154	30	65	231	72	92	4.36	2.744
2460	Harlan	Haslett	206	CJF	GT	2013-08-09	2013-10-22	74	306	306	Single	Standard	0	0	0	0	0	0	1	0	0	0	0	0	0	0	0	0	0	0	0	0	4	53	0	12	8	7.516	-1	-0.12	-0.0605	-0.3935	0	6	99	0	8	8	7.724
2461	Harlan	Haslett	206	CJF	IR	2013-08-09	2013-10-22	74	310	310	Single	Standard	0	0	0	0	0	0	1	0	0	0	0	0	0	0	0	0	0	0	0	15	25	193	28	36	6.972	6.52	-0.25	-0.08	-0.0565	-0.128833	5	61	223	20	84	7.564	2.844
2463	Harlan	Indianapolis	202C	CJF	GT	2013-08-02	2013-10-22	81	305	305	Single	Standard	0	0	0	0	0	0	1	0	0	0	0	0	0	0	0	0	0	0	0	3	16	203	4	48	7.808	6.076	-0.684211	-0.44	-0.2165	-0.446904	0	63	305	0	88	8	2.556
2464	Harlan	Indianapolis	202C	CJF	GT	2013-08-02	2013-10-22	81	335	335	Single	Standard	0	0	0	0	0	0	1	0	0	0	0	0	0	0	0	0	0	0	0	4	4	108	16	12	7.652	7.288	0	0.04	-0.0455	-0.00183333	8	17	144	16	36	7.316	6.388
2465	Harlan	Indianapolis	202C	CJF	GT	2013-08-02	2013-10-22	81	334	334	Single	Standard	0	0	0	0	0	0	1	0	0	0	0	0	0	0	0	0	0	0	0	11	17	195	28	44	7.008	6.108	-0.214286	-0.16	-0.1125	-0.162262	1	59	273	4	68	7.968	4.884
2466	Harlan	Indianapolis	202C	CJF	GT	2013-08-02	2013-10-22	81	330	330	Single	Standard	0	0	0	0	0	0	1	0	0	0	0	0	0	0	0	0	0	0	0	0	11	131	0	28	8	7.176	-1	-0.28	-0.103	-0.461	0	35	275	0	60	8	4.172
2467	Harlan	Indianapolis	202C	CJF	GT	2013-08-02	2013-10-22	81	325	325	Single	Standard	0	0	0	0	0	0	1	0	0	0	0	0	0	0	0	0	0	0	0	0	2	128	0	8	8	7.608	-1	-0.08	-0.049	-0.376333	0	26	258	0	52	8	4.952
2468	Harlan	Indianapolis	202C	CJF	GT	2013-08-02	2013-10-22	81	298	298	Single	Standard	0	0	0	0	0	0	1	0	0	0	0	0	0	0	0	0	0	0	0	2	14	130	4	16	7.832	6.896	-0.75	-0.12	-0.117	-0.329	1	10	136	4	20	8	7.12
2469	Harlan	Indianapolis	202C	CJF	GT	2013-08-02	2013-10-22	81	314	314	Single	Standard	0	0	0	0	0	0	1	0	0	0	0	0	0	0	0	0	0	0	0	0	57	384	0	76	8	3.26	-1	-0.76	-0.5925	-0.784167	0	144	456	0	100	8	1.132
246	Harlan	Indianapolis	217	BTS	ST	2012-02-14	2012-04-24	70	250	NA	Single	Standard	0	0	0	0	0	0	0	0	0	0	0	1	0	0	0	0	0	0	0	26	35	241	56	68	5.916	4.668	-0.147541	-0.12	-0.156	-0.14118	52	40	169	92	68	4.132	4.384
2470	Harlan	Indianapolis	202C	CJF	GT	2013-08-02	2013-10-22	81	331	331	Single	Standard	0	0	0	0	0	0	1	0	0	0	0	0	0	0	0	0	0	0	0	2	47	300	8	80	7.56	4.324	-0.918367	-0.72	-0.4045	-0.680956	0	68	273	0	88	8	2.716
2471	Harlan	Indianapolis	202C	CJF	GT	2013-08-02	2013-10-22	81	323	323	Single	Standard	0	0	0	0	0	0	1	0	0	0	0	0	0	0	0	0	0	0	0	0	46	424	0	56	8	4.716	-1	-0.56	-0.4105	-0.656833	0	133	608	0	100	8	1.272
2472	Harlan	Indianapolis	202C	CJF	IR	2013-08-02	2013-10-22	81	306	306	Single	Standard	0	0	0	0	0	0	1	0	0	0	0	0	0	0	0	0	0	0	0	13	4	154	36	8	7	7.428	0.529412	0.28	0.0535	0.287637	15	22	194	40	56	6.56	6.004
2473	Harlan	Indianapolis	202C	CJF	GT	2013-08-02	2013-10-22	81	328	328	Single	Standard	0	0	0	0	0	0	1	0	0	0	0	0	0	0	0	0	0	0	0	1	4	150	4	16	7.972	7.784	-0.6	-0.12	-0.0235	-0.247833	10	5	124	24	12	7.072	7.184
2474	Harlan	Indianapolis	202C	CJF	GT	2013-08-02	2013-10-22	81	348	348	Single	Standard	0	0	0	0	0	0	1	0	0	0	0	0	0	0	0	0	0	0	0	4	13	145	12	24	7.704	6.856	-0.529412	-0.12	-0.106	-0.251804	2	5	125	8	20	7.9	7.736
2476	Charles River	Raleigh	R09	CJF	IR	2013-08-12	2013-10-22	71	318	318	Single	Standard	0	0	0	0	0	0	1	0	0	0	0	0	0	0	0	0	0	0	0	2	1	54	4	4	7.712	7.872	0.333333	0	0.02	0.117778	6	5	90	16	16	7.368	7.636
2477	Charles River	Raleigh	R09	CJF	IR	2013-08-12	2013-10-22	71	338	338	Single	Standard	0	0	0	0	0	0	1	0	0	0	0	0	0	0	0	0	0	0	0	0	22	131	0	44	8	6.632	-1	-0.44	-0.171	-0.537	2	23	200	8	64	7.956	4.976
2478	Charles River	Raleigh	R09	CJF	GT	2013-08-12	2013-10-22	71	319	319	Single	Standard	0	0	0	0	0	0	1	0	0	0	0	0	0	0	0	0	0	0	0	2	48	403	8	80	7.924	3.576	-0.92	-0.72	-0.5435	-0.727833	0	74	389	0	100	8	1.788
2479	Charles River	Raleigh	R09	CJF	GT	2013-08-12	2013-10-22	71	318	318	Single	Standard	0	0	0	0	0	0	1	0	0	0	0	0	0	0	0	0	0	0	0	9	66	497	12	92	7.164	3.32	-0.76	-0.8	-0.4805	-0.680167	0	74	221	0	100	8	1.508
247	Harlan	Indianapolis	217	BTS	GT	2012-02-14	2012-04-24	70	250	NA	Single	Standard	0	0	0	0	0	0	0	0	0	0	0	1	0	0	0	0	0	0	0	8	24	252	12	48	7.352	6.22	-0.5	-0.36	-0.1415	-0.333833	19	39	264	36	80	7.048	4.872
2480	Charles River	Raleigh	R09	CJF	GT	2013-08-12	2013-10-22	71	357	357	Single	Standard	0	0	0	0	0	0	1	0	0	0	0	0	0	0	0	0	0	0	0	11	50	396	28	68	7.06	4.292	-0.639344	-0.4	-0.346	-0.461781	4	86	168	16	96	7.756	2.22
2481	Charles River	Raleigh	R09	CJF	GT	2013-08-12	2013-10-22	71	378	378	Single	Standard	0	0	0	0	0	0	1	0	0	0	0	0	0	0	0	0	0	0	0	4	30	238	16	68	7.736	5.176	-0.764706	-0.52	-0.32	-0.534902	0	55	181	0	88	8	3.692
2482	Charles River	Raleigh	R09	CJF	GT	2013-08-12	2013-10-22	71	316	316	Single	Standard	0	0	0	0	0	0	1	0	0	0	0	0	0	0	0	0	0	0	0	0	41	367	0	64	8	5	-1	-0.64	-0.375	-0.671667	0	66	397	0	92	8	2.764
2485	Charles River	Raleigh	R09	CJF	GT	2013-08-12	2013-10-22	71	345	345	Single	Standard	0	0	0	0	0	0	1	0	0	0	0	0	0	0	0	0	0	0	0	19	24	236	44	60	6.636	4.604	-0.116279	-0.16	-0.254	-0.17676	0	57	148	0	72	8	5.232
2486	Charles River	Raleigh	R09	CJF	GT	2013-08-12	2013-10-22	71	317	317	Single	Standard	0	0	0	0	0	0	1	0	0	0	0	0	0	0	0	0	0	0	0	0	21	192	0	32	8	6.82	-1	-0.32	-0.1475	-0.489167	0	78	306	0	80	8	3.308
2488	Charles River	Raleigh	R04	CJF	IR	2013-08-12	2013-10-22	71	330	330	Single	Standard	0	0	0	0	0	0	1	0	0	0	0	0	0	0	0	0	0	0	0	1	20	210	4	24	7.996	7.06	-0.904762	-0.2	-0.117	-0.407254	36	21	415	60	36	6.52	6.036
2489	Charles River	Raleigh	R04	CJF	IR	2013-08-12	2013-10-22	71	294	294	Single	Standard	0	0	0	0	0	0	1	0	0	0	0	0	0	0	0	0	0	0	0	0	59	413	0	68	8	4.104	-1	-0.68	-0.487	-0.722333	0	79	360	0	96	8	2.872
248	Harlan	Indianapolis	217	BTS	ST	2012-02-14	2012-04-24	70	250	NA	Single	Standard	0	0	0	0	0	0	0	0	0	0	0	1	0	0	0	0	0	0	0	6	9	114	4	20	7.808	6.964	-0.2	-0.16	-0.1055	-0.155167	17	9	131	44	16	6.948	7.384
2490	Charles River	Raleigh	R04	CJF	IR	2013-08-12	2013-10-22	71	295	295	Single	Standard	0	0	0	0	0	0	1	0	0	0	0	0	0	0	0	0	0	0	0	13	0	306	28	0	7.172	8	1	0.28	0.1035	0.461167	12	4	206	32	8	6.792	7.736
2491	Charles River	Raleigh	R04	CJF	GT	2013-08-12	2013-10-22	71	317	317	Single	Standard	0	0	0	0	0	0	1	0	0	0	0	0	0	0	0	0	0	0	0	17	33	414	44	68	6.736	5.544	-0.32	-0.24	-0.149	-0.236333	11	94	495	28	100	6.764	1.792
2492	Charles River	Raleigh	R04	CJF	IR	2013-08-12	2013-10-22	71	338	338	Single	Standard	0	0	0	0	0	0	1	0	0	0	0	0	0	0	0	0	0	0	0	3	2	43	8	8	7.376	7.9	0.2	0	0.0655	0.0885	0	9	224	0	24	8	7.316
2493	Charles River	Raleigh	R04	CJF	GT	2013-08-12	2013-10-22	71	318	318	Single	Standard	0	0	0	0	0	0	1	0	0	0	0	0	0	0	0	0	0	0	0	0	37	296	0	64	8	5.132	-1	-0.64	-0.3585	-0.666167	1	34	140	4	64	7.968	4.736
2495	Charles River	Raleigh	R04	CJF	IR	2013-08-12	2013-10-22	71	342	342	Single	Standard	0	0	0	0	0	0	1	0	0	0	0	0	0	0	0	0	0	0	0	0	47	607	0	48	8	5.544	-1	-0.48	-0.307	-0.595667	14	37	612	32	68	7.028	4.232
2496	Charles River	Raleigh	R04	CJF	GT	2013-08-12	2013-10-22	71	368	368	Single	Standard	0	0	0	0	0	0	1	0	0	0	0	0	0	0	0	0	0	0	0	8	23	377	24	60	7.424	5.472	-0.483871	-0.36	-0.244	-0.362624	10	44	403	40	88	7.208	3.308
2497	Charles River	Raleigh	R04	CJF	GT	2013-08-12	2013-10-22	71	321	321	Single	Standard	0	0	0	0	0	0	1	0	0	0	0	0	0	0	0	0	0	0	0	0	20	156	0	48	8	6.368	-1	-0.48	-0.204	-0.561333	0	32	187	0	60	8	4.712
2498	Charles River	Raleigh	R04	CJF	IR	2013-08-12	2013-10-22	71	351	351	Single	Standard	0	0	0	0	0	0	1	0	0	0	0	0	0	0	0	0	0	0	0	1	25	359	4	44	7.9	6.476	-0.923077	-0.4	-0.178	-0.500359	7	19	221	24	24	7.496	6.764
249	Harlan	Indianapolis	217	BTS	GT	2012-02-14	2012-04-24	70	250	NA	Single	Standard	0	0	0	0	0	0	0	0	0	0	0	1	0	0	0	0	0	0	0	9	31	241	32	56	6.764	5.672	-0.55	-0.24	-0.1365	-0.308833	9	67	213	32	96	7.456	2.58
24	Harlan	Indianapolis	202C	ESC	IR	2011-12-16	2012-02-20	66	250	NA	Single	Reverse	0	0	0	0	0	0	0	0	0	0	0	0	0	0	0	0	0	0	0	0	26	221	0	48	8	6.216	-1	-0.48	-0.223	-0.567667	0	29	206	0	56	8	5.764
2500	Harlan	Haslett	206	BFS	GT	NA	2013-11-01	NA	330	330	Single	Reverse	0	0	0	1	0	0	0	0	0	0	0	0	0	0	0	0	0	0	0	4	14	128	8	24	7.724	7.232	-0.555556	-0.16	-0.0615	-0.259019	1	2	113	4	4	7.884	7.828
2501	Harlan	Haslett	206	BFS	GT	NA	2013-11-01	NA	324	324	Single	Reverse	0	0	0	1	0	0	0	0	0	0	0	0	0	0	0	0	0	0	0	0	1	40	0	4	8	7.932	-1	-0.04	-0.0085	-0.3495	2	8	162	4	20	7.904	7.488
2502	Harlan	Haslett	206	BFS	IR	NA	2013-11-01	NA	315	315	Single	Reverse	0	0	0	1	0	0	0	0	0	0	0	0	0	0	0	0	0	0	0	0	5	113	0	12	8	7.38	-1	-0.12	-0.0775	-0.399167	0	13	109	0	28	8	6.456
2504	Harlan	Haslett	206	BFS	GT	NA	2013-11-01	NA	318	318	Single	Reverse	0	0	0	1	0	0	0	0	0	0	0	0	0	0	0	0	0	0	0	0	0	4	0	0	8	8	NA	0	0	NA	0	0	16	0	0	8	8
2505	Charles River	Saint-Constant	C72	ESC	ST	2013-08-25	2013-10-29	65	262.5	NA	Single	Reverse	0	0	0	0	0	0	0	0	0	0	0	0	0	0	0	0	0	0	0	45	13	375	68	36	5.636	6.056	0.551724	0.32	0.0525	0.308075	76	9	288	92	32	2.976	6.312
2506	Charles River	Saint-Constant	C72	ESC	IR	2013-08-25	2013-10-29	65	262.5	NA	Single	Reverse	0	0	0	0	0	0	0	0	0	0	0	0	0	0	0	0	0	0	0	12	22	535	40	52	7.12	6.176	-0.294118	-0.12	-0.118	-0.177373	14	69	523	44	100	6.784	3.012
2507	Charles River	Saint-Constant	C72	ESC	GT	2013-08-25	2013-10-29	65	262.5	NA	Single	Reverse	0	0	0	0	0	0	0	0	0	0	0	0	0	0	0	0	0	0	0	4	38	398	16	72	7.608	4.12	-0.809524	-0.56	-0.436	-0.601841	0	47	350	0	72	8	5.104
2508	Charles River	Saint-Constant	C72	ESC	IR	2013-08-25	2013-10-29	65	262.5	NA	Single	Reverse	0	0	0	0	0	0	0	0	0	0	0	0	0	0	0	0	0	0	0	2	39	572	4	68	7.812	4.096	-0.902439	-0.64	-0.4645	-0.66898	22	47	302	56	84	6.416	2.956
2509	Charles River	Saint-Constant	C72	ESC	IR	2013-08-25	2013-10-29	65	262.5	NA	Single	Reverse	0	0	0	0	0	0	0	0	0	0	0	0	0	0	0	0	0	0	0	0	74	593	0	84	8	3.688	-1	-0.84	-0.539	-0.793	15	36	371	32	36	6.884	6.284
250	Harlan	Indianapolis	217	BTS	ST	2012-02-14	2012-04-24	70	250	NA	Single	Standard	0	0	0	0	0	0	0	0	0	0	0	1	0	0	0	0	0	0	0	0	37	189	0	76	8	4.408	-1	-0.76	-0.449	-0.736333	3	56	138	12	96	7.692	2.82
2513	Charles River	Saint-Constant	C72	ESC	ST	2013-08-25	2013-10-29	65	262.5	NA	Single	Reverse	0	0	0	0	0	0	0	0	0	0	0	0	0	0	0	0	0	0	0	3	1	164	8	4	7.828	7.976	0.5	0.04	0.0185	0.186167	0	0	0	0	0	0	0
2514	Charles River	Saint-Constant	C72	ESC	ST	2013-08-25	2013-10-29	65	262.5	NA	Single	Reverse	0	0	0	0	0	0	0	0	0	0	0	0	0	0	0	0	0	0	0	18	12	362	48	28	6.852	6.512	0.2	0.2	-0.0425	0.119167	34	29	398	56	52	6.02	5.604
2515	Charles River	Saint-Constant	C72	ESC	IR	2013-08-25	2013-10-29	65	262.5	NA	Single	Reverse	0	0	0	0	0	0	0	0	0	0	0	0	0	0	0	0	0	0	0	2	34	241	8	84	7.708	4.36	-0.888889	-0.76	-0.4185	-0.68913	8	14	220	20	44	7.384	6.512
2516	Charles River	Saint-Constant	C72	ESC	GT	2013-08-25	2013-10-29	65	262.5	NA	Single	Reverse	0	0	0	0	0	0	0	0	0	0	0	0	0	0	0	0	0	0	0	0	29	373	0	40	8	5.872	-1	-0.4	-0.266	-0.555333	1	57	486	4	84	8	3.56
2517	Charles River	Saint-Constant	C72	ESC	GT	2013-08-25	2013-10-29	65	262.5	NA	Single	Reverse	0	0	0	0	0	0	0	0	0	0	0	0	0	0	0	0	0	0	0	14	41	506	28	64	7	4.696	-0.490909	-0.36	-0.288	-0.379636	0	29	125	0	52	8	4.824
2518	Charles River	Saint-Constant	C72	ESC	IR	2013-08-25	2013-10-29	65	262.5	NA	Single	Reverse	0	0	0	0	0	0	0	0	0	0	0	0	0	0	0	0	0	0	0	29	38	322	76	72	5.048	4.412	-0.134328	0.04	-0.0795	-0.0579428	32	32	224	52	72	5.68	5.032
2519	Charles River	Saint-Constant	C72	ESC	IR	2013-08-25	2013-10-29	65	262.5	NA	Single	Reverse	0	0	0	0	0	0	0	0	0	0	0	0	0	0	0	0	0	0	0	24	46	478	40	76	6.524	4.792	-0.314286	-0.36	-0.2165	-0.296929	5	50	320	16	88	7.36	3.888
251	Harlan	Indianapolis	217	BTS	IR	2012-02-14	2012-04-24	70	250	NA	Single	Standard	0	0	0	0	0	0	0	0	0	0	0	1	0	0	0	0	0	0	0	0	5	118	0	12	8	7.388	-1	-0.12	-0.0765	-0.398833	33	5	135	60	16	5.932	7.46
2520	Charles River	Saint-Constant	C72	ESC	GT	2013-08-25	2013-10-29	65	262.5	NA	Single	Reverse	0	0	0	0	0	0	0	0	0	0	0	0	0	0	0	0	0	0	0	0	35	275	0	64	8	5.492	-1	-0.64	-0.3135	-0.651167	0	63	301	0	96	8	3.452
2522	Charles River	Saint-Constant	C72	ESC	GT	2013-08-25	2013-10-29	65	262.5	NA	Single	Reverse	0	0	0	0	0	0	0	0	0	0	0	0	0	0	0	0	0	0	0	3	35	315	12	44	7.856	6	-0.842105	-0.32	-0.232	-0.464702	4	61	520	12	68	7.864	4.54
2523	Charles River	Saint-Constant	C72	ESC	GT	2013-08-25	2013-10-29	65	262.5	NA	Single	Reverse	0	0	0	0	0	0	0	0	0	0	0	0	0	0	0	0	0	0	0	5	33	227	20	68	7.784	5.04	-0.736842	-0.48	-0.343	-0.519947	10	50	207	24	72	7.488	3.94
2524	Charles River	Saint-Constant	C72	ESC	GT	2013-08-25	2013-10-29	65	262.5	NA	Single	Reverse	0	0	0	0	0	0	0	0	0	0	0	0	0	0	0	0	0	0	0	4	12	223	16	28	7.712	7.06	-0.5	-0.12	-0.0815	-0.233833	11	31	272	32	68	7	5.16
2525	Charles River	Saint-Constant	C72	ESC	ST	2013-08-25	2013-10-29	65	262.5	NA	Single	Reverse	0	0	0	0	0	0	0	0	0	0	0	0	0	0	0	0	0	0	0	63	3	323	88	8	3.34	7.54	0.909091	0.8	0.525	0.744697	68	1	182	100	4	2.488	7.968
2526	Charles River	Saint-Constant	C72	ESC	ST	2013-08-25	2013-10-29	65	262.5	NA	Single	Reverse	0	0	0	0	0	0	0	0	0	0	0	0	0	0	0	0	0	0	0	19	14	245	44	40	6.876	6.34	0.151515	0.04	-0.067	0.0415051	59	34	135	80	60	4.116	5.92
2527	Charles River	Saint-Constant	C72	ESC	GT	2013-08-25	2013-10-29	65	262.5	NA	Single	Reverse	0	0	0	0	0	0	0	0	0	0	0	0	0	0	0	0	0	0	0	0	33	502	0	48	8	5.604	-1	-0.48	-0.2995	-0.593167	0	67	367	0	88	8	3.812
252	Harlan	Indianapolis	217	BTS	ST	2012-02-14	2012-04-24	70	250	NA	Single	Standard	0	0	0	0	0	0	0	0	0	0	0	1	0	0	0	0	0	0	0	30	7	174	72	16	5.12	7.352	0.621622	0.56	0.279	0.486874	43	23	113	84	56	4.952	6.664
2530	Charles River	Saint-Constant	C72	ESC	IR	2013-08-25	2013-10-29	65	262.5	NA	Single	Reverse	0	0	0	0	0	0	0	0	0	0	0	0	0	0	0	0	0	0	0	8	48	459	24	84	7.58	3.504	-0.714286	-0.6	-0.5095	-0.607929	29	11	203	68	36	6.168	6.184
2531	Charles River	Saint-Constant	C72	ESC	GT	2013-08-25	2013-10-29	65	262.5	NA	Single	Reverse	0	0	0	0	0	0	0	0	0	0	0	0	0	0	0	0	0	0	0	5	43	327	16	80	7.476	4.8	-0.791667	-0.64	-0.3345	-0.588722	1	57	245	4	80	7.936	3.748
2532	Charles River	Saint-Constant	C72	ESC	IR	2013-08-25	2013-10-29	65	262.5	NA	Single	Reverse	0	0	0	0	0	0	0	0	0	0	0	0	0	0	0	0	0	0	0	3	26	414	8	48	7.632	5.544	-0.793103	-0.4	-0.261	-0.484701	0	63	425	0	96	8	2.44
2533	Charles River	Saint-Constant	C72	ESC	GT	2013-08-25	2013-10-29	65	262.5	NA	Single	Reverse	0	0	0	0	0	0	0	0	0	0	0	0	0	0	0	0	0	0	0	8	35	391	20	60	7.064	5.224	-0.627907	-0.4	-0.23	-0.419302	0	49	528	0	72	8	4.664
2534	Charles River	Saint-Constant	C72	ESC	GT	2013-08-25	2013-10-29	65	262.5	NA	Single	Reverse	0	0	0	0	0	0	0	0	0	0	0	0	0	0	0	0	0	0	0	0	27	220	0	60	8	5.096	-1	-0.6	-0.363	-0.654333	10	36	213	32	64	7.3	4.804
2535	Charles River	Saint-Constant	C72	ESC	GT	2013-08-25	2013-10-29	65	262.5	NA	Single	Reverse	0	0	0	0	0	0	0	0	0	0	0	0	0	0	0	0	0	0	0	0	32	519	0	68	8	5.768	-1	-0.68	-0.279	-0.653	0	56	394	0	68	8	4.904
2536	Charles River	Saint-Constant	C72	ESC	ST	2013-08-25	2013-10-29	65	262.5	NA	Single	Reverse	0	0	0	0	0	0	0	0	0	0	0	0	0	0	0	0	0	0	0	55	44	324	84	88	4.152	3.904	0.111111	-0.04	-0.031	0.0133704	32	52	256	56	76	4.572	4.656
2538	Charles River	Saint-Constant	C72	ESC	IR	2013-08-25	2013-10-29	65	262.5	NA	Single	Reverse	0	0	0	0	0	0	0	0	0	0	0	0	0	0	0	0	0	0	0	6	47	364	12	72	7.724	4.68	-0.773585	-0.6	-0.3805	-0.584695	2	37	164	8	56	7.804	4.9
2539	Charles River	Saint-Constant	C72	ESC	IR	2013-08-25	2013-10-29	65	262.5	NA	Single	Reverse	0	0	0	0	0	0	0	0	0	0	0	0	0	0	0	0	0	0	0	18	18	285	52	40	6.576	6.944	0	0.12	0.046	0.0553333	28	20	277	68	60	5.524	5.952
253	Harlan	Indianapolis	217	BTS	IR	2012-02-14	2012-04-24	70	250	NA	Single	Standard	0	0	0	0	0	0	0	0	0	0	0	1	0	0	0	0	0	0	0	0	63	358	0	80	8	3.48	-1	-0.8	-0.565	-0.788333	0	56	248	0	84	8	2.736
2540	Charles River	Saint-Constant	C72	ESC	GT	2013-08-25	2013-10-29	65	262.5	NA	Single	Reverse	0	0	0	0	0	0	0	0	0	0	0	0	0	0	0	0	0	0	0	0	40	417	0	68	8	4.828	-1	-0.68	-0.3965	-0.692167	0	107	200	0	96	8	3.12
2542	Charles River	Saint-Constant	C72	ESC	GT	2013-08-25	2013-10-29	65	262.5	NA	Single	Reverse	0	0	0	0	0	0	0	0	0	0	0	0	0	0	0	0	0	0	0	0	22	214	0	36	8	6.68	-1	-0.36	-0.165	-0.508333	0	36	231	0	56	8	4.904
2543	Charles River	Saint-Constant	C72	ESC	IR	2013-08-25	2013-10-29	65	262.5	NA	Single	Reverse	0	0	0	0	0	0	0	0	0	0	0	0	0	0	0	0	0	0	0	2	40	321	8	72	7.996	4.536	-0.904762	-0.64	-0.4325	-0.659087	19	24	167	40	40	6.92	6.48
2545	Charles River	Saint-Constant	C72	ESC	GT	2013-08-25	2013-10-29	65	262.5	NA	Single	Reverse	0	0	0	0	0	0	0	0	0	0	0	0	0	0	0	0	0	0	0	6	7	206	20	20	7.46	6.98	-0.0769231	0	-0.06	-0.045641	0	70	281	0	96	8	2.484
2546	Charles River	Saint-Constant	C72	ESC	GT	2013-08-25	2013-10-29	65	262.5	NA	Single	Reverse	0	0	0	0	0	0	0	0	0	0	0	0	0	0	0	0	0	0	0	15	61	588	32	68	6.74	4.524	-0.605263	-0.36	-0.277	-0.414088	4	41	349	12	76	7.74	4.224
2547	Charles River	Saint-Constant	C72	ESC	IR	2013-08-25	2013-10-29	65	262.5	NA	Single	Reverse	0	0	0	0	0	0	0	0	0	0	0	0	0	0	0	0	0	0	0	17	17	283	40	52	7.016	6.036	0	-0.12	-0.1225	-0.0808333	20	25	188	56	68	6.436	5.608
2549	Charles River	Saint-Constant	C72	ESC	GT	2013-08-25	2013-10-29	65	262.5	NA	Single	Reverse	0	0	0	0	0	0	0	0	0	0	0	0	0	0	0	0	0	0	0	1	7	82	4	16	7.984	7.712	-0.75	-0.12	-0.034	-0.301333	3	61	438	12	92	7.576	3.14
254	Harlan	Indianapolis	217	BTS	ST	2012-02-14	2012-04-24	70	250	NA	Single	Standard	0	0	0	0	0	0	0	0	0	0	0	1	0	0	0	0	0	0	0	32	17	165	64	32	5.48	6.6	0.306122	0.32	0.14	0.255374	38	14	108	56	20	6.368	6.908
2550	Charles River	Portage	P09	AK	GT	2013-09-21	2013-11-22	62	371	371	Single	Standard	0	0	0	0	1	0	0	0	0	0	0	0	0	0	0	0	0	0	0	2	20	267	8	40	7.916	6.644	-0.818182	-0.32	-0.159	-0.432394	10	18	187	36	36	7.392	6.652
2551	Charles River	Portage	P09	AK	IR	2013-09-21	2013-11-22	62	372	372	Single	Standard	0	0	0	0	1	0	0	0	0	0	0	0	0	0	0	0	0	0	0	0	0	3	0	0	8	8	NA	0	0	NA	0	0	52	0	0	8	8
2552	Charles River	Portage	P09	AK	ST	2013-09-21	2013-11-22	62	340	340	Single	Standard	0	0	0	0	1	0	0	0	0	0	0	0	0	0	0	0	0	0	0	44	26	355	60	52	5.328	5.772	0.257143	0.08	0.0555	0.130881	91	13	234	92	44	3.668	6.7
2554	Charles River	Portage	P09	AK	IR	2013-09-21	2013-11-22	62	320	320	Single	Standard	0	0	0	0	1	0	0	0	0	0	0	0	0	0	0	0	0	0	0	0	49	258	0	60	8	5.18	-1	-0.6	-0.3525	-0.650833	4	35	276	16	68	7.828	4.488
2556	Charles River	Portage	P09	AK	IR	2013-09-21	2013-11-22	62	320	320	Single	Standard	0	0	0	0	1	0	0	0	0	0	0	0	0	0	0	0	0	0	0	0	1	31	0	4	8	7.96	-1	-0.04	-0.005	-0.348333	4	1	76	8	4	7.616	7.748
2557	Charles River	Portage	P09	AK	ST	2013-09-21	2013-11-22	62	372	372	Single	Standard	0	0	0	0	1	0	0	0	0	0	0	0	0	0	0	0	0	0	0	0	11	170	0	16	8	6.872	-1	-0.16	-0.141	-0.433667	0	5	157	0	20	8	7.3
2558	Charles River	Portage	P09	AK	IR	2013-09-21	2013-11-22	62	325	325	Single	Standard	0	0	0	0	1	0	0	0	0	0	0	0	0	0	0	0	0	0	0	1	1	87	4	4	7.996	8	0	0	0.0005	0.000166667	3	7	95	4	24	7.936	7.1
2559	Charles River	Portage	P09	AK	IR	2013-09-21	2013-11-22	62	356	356	Single	Standard	0	0	0	0	1	0	0	0	0	0	0	0	0	0	0	0	0	0	0	1	4	67	4	4	7.692	7.684	-0.6	0	-0.001	-0.200333	0	0	29	0	0	8	8
255	Harlan	Indianapolis	217	BTS	ST	2012-02-14	2012-04-24	70	250	NA	Single	Standard	0	0	0	0	0	0	0	0	0	0	0	1	0	0	0	0	0	0	0	30	24	277	64	52	6.2	6.332	0.111111	0.12	0.0165	0.082537	64	3	152	92	8	4.26	7.792
2560	Charles River	Portage	P09	AK	GT	2013-09-21	2013-11-22	62	321	321	Single	Standard	0	0	0	0	1	0	0	0	0	0	0	0	0	0	0	0	0	0	0	0	12	174	0	24	8	7.012	-1	-0.24	-0.1235	-0.4545	0	37	239	0	64	8	5.7
2561	Charles River	Portage	P09	AK	GT	2013-09-21	2013-11-22	62	341	341	Single	Standard	0	0	0	0	1	0	0	0	0	0	0	0	0	0	0	0	0	0	0	1	22	318	4	60	7.908	5.224	-0.913043	-0.56	-0.3355	-0.602848	0	56	272	0	76	8	4.024
2562	Charles River	Portage	P09	AK	GT	2013-09-21	2013-11-22	62	345	345	Single	Standard	0	0	0	0	1	0	0	0	0	0	0	0	0	0	0	0	0	0	0	1	15	204	4	32	7.932	6.632	-0.875	-0.28	-0.1625	-0.439167	0	63	175	0	56	8	4.92
2563	Charles River	Portage	P09	AK	GT	2013-09-21	2013-11-22	62	332	332	Single	Standard	0	0	0	0	1	0	0	0	0	0	0	0	0	0	0	0	0	0	0	3	10	154	8	24	7.716	7.248	-0.538462	-0.16	-0.0585	-0.252321	1	33	167	4	56	8	5.996
2564	Charles River	Portage	P09	AK	IR	2013-09-21	2013-11-22	62	340	340	Single	Standard	0	0	0	0	1	0	0	0	0	0	0	0	0	0	0	0	0	0	0	13	15	221	28	32	7.24	6.448	-0.0714286	-0.04	-0.099	-0.0701429	23	19	184	48	40	6.356	6.396
2565	Charles River	Portage	P09	AK	GT	2013-09-21	2013-11-22	62	293	293	Single	Standard	0	0	0	0	1	0	0	0	0	0	0	0	0	0	0	0	0	0	0	0	3	199	0	12	8	7.532	-1	-0.12	-0.0585	-0.392833	0	14	146	0	32	8	6.696
2566	Charles River	Portage	P09	AK	GT	2013-09-21	2013-11-22	62	350	350	Single	Standard	0	0	0	0	1	0	0	0	0	0	0	0	0	0	0	0	0	0	0	17	46	405	52	68	5.88	4.564	-0.460317	-0.16	-0.1645	-0.261606	3	69	334	12	88	7.664	2.824
2568	Charles River	Portage	P09	AK	GT	2013-09-21	2013-11-22	62	351	351	Single	Standard	0	0	0	0	1	0	0	0	0	0	0	0	0	0	0	0	0	0	0	0	14	235	0	28	8	6.668	-1	-0.28	-0.1665	-0.482167	0	17	73	0	48	8	6.468
2569	Charles River	Portage	P09	AK	GT	2013-09-21	2013-11-22	62	363	363	Single	Standard	0	0	0	0	1	0	0	0	0	0	0	0	0	0	0	0	0	0	0	2	4	128	8	16	7.64	7.748	-0.333333	-0.08	0.0135	-0.133278	0	25	135	0	52	8	6.18
256	Harlan	Indianapolis	217	BTS	GT	2012-02-14	2012-04-24	70	250	NA	Single	Standard	0	0	0	0	0	0	0	0	0	0	0	1	0	0	0	0	0	0	0	36	34	297	64	44	5.372	5.728	0.0285714	0.2	0.0445	0.0910238	17	40	182	48	68	6.284	4.216
2571	Charles River	Portage	P09	AK	IR	2013-09-21	2013-11-22	62	298	298	Single	Standard	0	0	0	0	1	0	0	0	0	0	0	0	0	0	0	0	0	0	0	1	3	48	4	12	8	7.704	-0.5	-0.08	-0.037	-0.205667	14	0	66	32	0	6.824	8
2572	Charles River	Portage	P09	AK	GT	2013-09-21	2013-11-22	62	335	335	Single	Standard	0	0	0	0	1	0	0	0	0	0	0	0	0	0	0	0	0	0	0	2	56	434	4	56	7.84	5.06	-0.931034	-0.52	-0.3475	-0.599511	0	118	415	0	96	8	1.608
2573	Charles River	Portage	P09	AK	GT	2013-09-21	2013-11-22	62	323	323	Single	Standard	0	0	0	0	1	0	0	0	0	0	0	0	0	0	0	0	0	0	0	6	22	325	12	52	7.684	5.68	-0.571429	-0.4	-0.2505	-0.40731	5	7	170	12	24	7.736	7.172
2574	Charles River	Portage	P09	AK	IR	2013-09-21	2013-11-22	62	355	355	Single	Standard	0	0	0	0	1	0	0	0	0	0	0	0	0	0	0	0	0	0	0	12	33	474	28	76	7.024	4.712	-0.466667	-0.48	-0.289	-0.411889	72	26	226	100	68	3.168	5.232
2575	Charles River	Portage	P09	AK	GT	2013-09-21	2013-11-22	62	341	341	Single	Standard	0	0	0	0	1	0	0	0	0	0	0	0	0	0	0	0	0	0	0	3	13	278	4	20	7.72	7.628	-0.625	-0.16	-0.0115	-0.2655	0	45	237	0	96	8	2.776
2576	Charles River	Portage	P09	AK	GT	2013-09-21	2013-11-22	62	319	319	Single	Standard	0	0	0	0	1	0	0	0	0	0	0	0	0	0	0	0	0	0	0	4	11	159	12	20	7.588	6.9	-0.466667	-0.08	-0.086	-0.210889	23	16	104	56	52	6.016	6.12
2579	Charles River	Portage	P09	AK	IR	2013-09-21	2013-11-22	62	353	353	Single	Standard	0	0	0	0	1	0	0	0	0	0	0	0	0	0	0	0	0	0	0	11	10	275	24	24	7.168	7.104	0.047619	0	-0.008	0.0132063	4	15	192	8	36	7.788	6.472
2581	Charles River	Portage	P09	AK	IR	2013-09-21	2013-11-22	62	311	311	Single	Standard	0	0	0	0	1	0	0	0	0	0	0	0	0	0	0	0	0	0	0	21	3	133	44	8	6.516	7.708	0.75	0.36	0.149	0.419667	3	3	60	12	8	7.812	7.732
2583	Charles River	Portage	P09	AK	GT	2013-09-21	2013-11-22	62	387	387	Single	Standard	0	0	0	0	1	0	0	0	0	0	0	0	0	0	0	0	0	0	0	0	3	141	0	12	8	7.376	-1	-0.12	-0.078	-0.399333	2	5	66	4	16	7.692	7.276
2584	Charles River	Portage	P09	AK	GT	2013-09-21	2013-11-22	62	381	381	Single	Standard	0	0	0	0	1	0	0	0	0	0	0	0	0	0	0	0	0	0	0	2	13	271	8	28	7.752	6.668	-0.733333	-0.2	-0.1355	-0.356278	53	13	247	80	24	5.296	6.932
2585	Charles River	Portage	P09	AK	GT	2013-09-21	2013-11-22	62	376	376	Single	Standard	0	0	0	0	1	0	0	0	0	0	0	0	0	0	0	0	0	0	0	2	71	503	8	92	7.544	2.88	-0.945205	-0.84	-0.583	-0.789402	0	65	140	0	100	8	2.812
2586	Harlan	Frederick	208A	ESC	GT	2013-11-22	2014-01-30	69	262.5	NA	Single	Reverse	0	0	0	0	0	0	0	0	0	0	0	0	0	0	0	0	0	0	0	23	5	200	44	16	6.272	7.4	0.642857	0.28	0.141	0.354619	4	31	252	12	68	7.388	4.372
2587	Harlan	Frederick	208A	ESC	GT	2013-11-22	2014-01-30	69	262.5	NA	Single	Reverse	0	0	0	0	0	0	0	0	0	0	0	0	0	0	0	0	0	0	0	2	17	214	8	32	7.908	6.76	-0.789474	-0.24	-0.1435	-0.390991	1	15	147	4	32	7.968	6.264
2588	Harlan	Frederick	208A	ESC	IR	2013-11-22	2014-01-30	69	262.5	NA	Single	Reverse	0	0	0	0	0	0	0	0	0	0	0	0	0	0	0	0	0	0	0	20	24	260	52	44	5.456	6.176	-0.0909091	0.08	0.09	0.0263636	22	47	291	60	72	6.136	5.192
2589	Harlan	Frederick	208A	ESC	ST	2013-11-22	2014-01-30	69	262.5	NA	Single	Reverse	0	0	0	0	0	0	0	0	0	0	0	0	0	0	0	0	0	0	0	0	28	316	0	64	8	5.764	-1	-0.64	-0.2795	-0.639833	0	35	202	0	80	8	4.324
2590	Harlan	Frederick	208A	ESC	IR	2013-11-22	2014-01-30	69	262.5	NA	Single	Reverse	0	0	0	0	0	0	0	0	0	0	0	0	0	0	0	0	0	0	0	1	7	286	4	24	7.844	6.728	-0.75	-0.2	-0.1395	-0.363167	1	58	234	4	84	8	3.892
2591	Harlan	Frederick	208A	ESC	GT	2013-11-22	2014-01-30	69	262.5	NA	Single	Reverse	0	0	0	0	0	0	0	0	0	0	0	0	0	0	0	0	0	0	0	0	10	164	0	24	8	7.02	-1	-0.24	-0.1225	-0.454167	8	11	97	16	24	7.544	6.912
2592	Harlan	Frederick	208A	ESC	GT	2013-11-22	2014-01-30	69	262.5	NA	Single	Reverse	0	0	0	0	0	0	0	0	0	0	0	0	0	0	0	0	0	0	0	0	22	299	0	52	8	5.884	-1	-0.52	-0.2645	-0.594833	0	41	184	0	72	8	4.228
2593	Harlan	Frederick	208A	ESC	IR	2013-11-22	2014-01-30	69	262.5	NA	Single	Reverse	0	0	0	0	0	0	0	0	0	0	0	0	0	0	0	0	0	0	0	19	2	256	52	8	6.588	7.696	0.809524	0.44	0.1385	0.462675	25	4	138	52	16	6.68	7.472
2594	Harlan	Frederick	208A	ESC	IR	2013-11-22	2014-01-30	69	262.5	NA	Single	Reverse	0	0	0	0	0	0	0	0	0	0	0	0	0	0	0	0	0	0	0	1	41	448	4	76	7.872	4.324	-0.952381	-0.72	-0.4435	-0.705294	0	55	303	0	84	8	3.904
2595	Harlan	Frederick	208A	ESC	ST	2013-11-22	2014-01-30	69	262.5	NA	Single	Reverse	0	0	0	0	0	0	0	0	0	0	0	0	0	0	0	0	0	0	0	23	13	223	52	32	6.94	6.356	0.277778	0.2	-0.073	0.134926	24	0	77	52	0	6.608	8
2596	Harlan	Frederick	208A	ESC	IR	2013-11-22	2014-01-30	69	262.5	NA	Single	Reverse	0	0	0	0	0	0	0	0	0	0	0	0	0	0	0	0	0	0	0	1	21	127	4	44	7.988	6.132	-0.909091	-0.4	-0.232	-0.513697	9	36	186	28	76	7.06	4.92
2597	Harlan	Frederick	208A	ESC	ST	2013-11-22	2014-01-30	69	262.5	NA	Single	Reverse	0	0	0	0	0	0	0	0	0	0	0	0	0	0	0	0	0	0	0	8	26	483	24	32	7.512	6.544	-0.529412	-0.08	-0.121	-0.243471	30	13	219	68	36	5.164	6.508
2598	Harlan	Frederick	208A	ESC	ST	2013-11-22	2014-01-30	69	262.5	NA	Single	Reverse	0	0	0	0	0	0	0	0	0	0	0	0	0	0	0	0	0	0	0	11	17	248	16	40	7.416	6.632	-0.214286	-0.24	-0.098	-0.184095	25	32	137	48	84	6.196	5.736
25	Harlan	Indianapolis	202C	ESC	ST	2011-12-16	2012-02-20	66	250	NA	Single	Reverse	0	0	0	0	0	0	0	0	0	0	0	0	0	0	0	0	0	0	0	3	12	276	12	16	7.788	7.24	-0.6	-0.04	-0.0685	-0.236167	21	3	184	48	8	6.848	7.608
2600	Harlan	Frederick	208A	ESC	GT	2013-11-22	2014-01-30	69	262.5	NA	Single	Reverse	0	0	0	0	0	0	0	0	0	0	0	0	0	0	0	0	0	0	0	14	3	185	40	8	7.008	7.852	0.647059	0.32	0.1055	0.35752	9	19	102	16	52	7.316	6.24
2601	Harlan	Frederick	208A	ESC	IR	2013-11-22	2014-01-30	69	262.5	NA	Single	Reverse	0	0	0	0	0	0	0	0	0	0	0	0	0	0	0	0	0	0	0	10	23	244	28	44	7.08	5.292	-0.393939	-0.16	-0.2235	-0.259146	9	12	112	24	28	7.28	6.8
2602	Harlan	Frederick	208A	ESC	ST	2013-11-22	2014-01-30	69	262.5	NA	Single	Reverse	0	0	0	0	0	0	0	0	0	0	0	0	0	0	0	0	0	0	0	28	16	210	52	24	5.784	6.716	0.272727	0.28	0.1165	0.223076	62	0	81	92	0	4.928	8
2603	Harlan	Frederick	208A	ESC	GT	2013-11-22	2014-01-30	69	262.5	NA	Single	Reverse	0	0	0	0	0	0	0	0	0	0	0	0	0	0	0	0	0	0	0	10	7	122	16	28	7.6	7.004	0.176471	-0.12	-0.0745	-0.0060098	6	16	114	8	28	7.708	6.924
2604	Harlan	Frederick	208A	ESC	GT	2013-11-22	2014-01-30	69	262.5	NA	Single	Reverse	0	0	0	0	0	0	0	0	0	0	0	0	0	0	0	0	0	0	0	14	13	223	40	28	6.676	7.148	0.037037	0.12	0.059	0.0720123	10	11	131	40	24	6.792	7.244
2605	Harlan	Frederick	208A	ESC	ST	2013-11-22	2014-01-30	69	262.5	NA	Single	Reverse	0	0	0	0	0	0	0	0	0	0	0	0	0	0	0	0	0	0	0	4	10	197	16	32	7.376	6.648	-0.428571	-0.16	-0.091	-0.226524	11	27	234	36	52	6.928	5.428
2607	Harlan	Frederick	208A	ESC	IR	2013-11-22	2014-01-30	69	262.5	NA	Single	Reverse	0	0	0	0	0	0	0	0	0	0	0	0	0	0	0	0	0	0	0	1	2	75	4	4	7.936	7.876	-0.333333	0	-0.0075	-0.113611	1	33	157	4	44	7.688	5.984
2608	Harlan	Frederick	208A	ESC	GT	2013-11-22	2014-01-30	69	262.5	NA	Single	Reverse	0	0	0	0	0	0	0	0	0	0	0	0	0	0	0	0	0	0	0	5	18	258	12	32	7.552	7.04	-0.565217	-0.2	-0.064	-0.276406	9	21	130	24	40	7.38	6.644
2609	Harlan	Frederick	208A	ESC	GT	2013-11-22	2014-01-30	69	262.5	NA	Single	Reverse	0	0	0	0	0	0	0	0	0	0	0	0	0	0	0	0	0	0	0	0	11	194	0	28	8	7.236	-1	-0.28	-0.0955	-0.4585	0	28	198	0	52	8	5.316
260	Harlan	Indianapolis	217	BTS	IR	2012-02-14	2012-04-24	70	250	NA	Single	Standard	0	0	0	0	0	0	0	0	0	0	0	1	0	0	0	0	0	0	0	31	6	173	40	12	6.144	7.32	0.675676	0.28	0.147	0.367559	13	26	136	28	52	7.084	4.96
2611	Harlan	Frederick	208A	ESC	GT	2013-11-22	2014-01-30	69	262.5	NA	Single	Reverse	0	0	0	0	0	0	0	0	0	0	0	0	0	0	0	0	0	0	0	12	8	114	28	16	7.008	7.696	0.2	0.12	0.086	0.135333	4	21	172	16	44	7.484	6.372
2612	Harlan	Frederick	208A	ESC	IR	2013-11-22	2014-01-30	69	262.5	NA	Single	Reverse	0	0	0	0	0	0	0	0	0	0	0	0	0	0	0	0	0	0	0	21	7	199	44	16	6.324	7.496	0.5	0.28	0.1465	0.308833	10	71	189	24	96	7.232	3.64
2613	Harlan	Frederick	208A	ESC	IR	2013-11-22	2014-01-30	69	262.5	NA	Single	Reverse	0	0	0	0	0	0	0	0	0	0	0	0	0	0	0	0	0	0	0	12	15	249	28	32	7.052	6.572	-0.111111	-0.04	-0.06	-0.0703704	4	43	205	12	88	7.776	4.128
2615	Harlan	Frederick	208A	ESC	ST	2013-11-22	2014-01-30	69	262.5	NA	Single	Reverse	0	0	0	0	0	0	0	0	0	0	0	0	0	0	0	0	0	0	0	6	20	248	20	32	7.456	6.344	-0.538462	-0.12	-0.139	-0.265821	10	9	229	28	20	7.436	7.232
2617	Harlan	Frederick	208A	ESC	IR	2013-11-22	2014-01-30	69	262.5	NA	Single	Reverse	0	0	0	0	0	0	0	0	0	0	0	0	0	0	0	0	0	0	0	59	7	214	68	16	4.952	7.38	0.787879	0.52	0.3035	0.537126	7	8	236	24	24	7.448	6.896
2618	Harlan	Frederick	208A	ESC	IR	2013-11-22	2014-01-30	69	262.5	NA	Single	Reverse	0	0	0	0	0	0	0	0	0	0	0	0	0	0	0	0	0	0	0	1	18	226	4	36	7.832	6.164	-0.894737	-0.32	-0.2085	-0.474412	1	60	239	4	68	7.892	3.84
2619	Harlan	Frederick	208A	ESC	IR	2013-11-22	2014-01-30	69	262.5	NA	Single	Reverse	0	0	0	0	0	0	0	0	0	0	0	0	0	0	0	0	0	0	0	6	14	246	16	24	7.564	7.016	-0.4	-0.08	-0.0685	-0.182833	1	24	154	4	56	7.94	5.36
261	Harlan	Indianapolis	217	BTS	IR	2012-02-14	2012-04-24	70	250	NA	Single	Standard	0	0	0	0	0	0	0	0	0	0	0	1	0	0	0	0	0	0	0	11	34	329	28	60	7.312	5.092	-0.511111	-0.32	-0.2775	-0.369537	7	30	201	20	56	7.464	5.532
2620	Harlan	Frederick	208A	ESC	IR	2013-11-22	2014-01-30	69	262.5	NA	Single	Reverse	0	0	0	0	0	0	0	0	0	0	0	0	0	0	0	0	0	0	0	38	4	78	44	12	5.78	7.64	0.809524	0.32	0.2325	0.454008	20	8	57	28	20	6.576	7.156
2621	Harlan	Frederick	208A	ESC	IR	2013-11-22	2014-01-30	69	262.5	NA	Single	Reverse	0	0	0	0	0	0	0	0	0	0	0	0	0	0	0	0	0	0	0	25	26	224	60	56	6.164	5.06	-0.0196078	0.04	-0.138	-0.0392026	1	25	131	4	52	7.9	6.056
2622	Harlan	Frederick	208A	ESC	GT	2013-11-22	2014-01-30	69	262.5	NA	Single	Reverse	0	0	0	0	0	0	0	0	0	0	0	0	0	0	0	0	0	0	0	1	13	204	4	28	7.84	6.504	-0.857143	-0.24	-0.167	-0.421381	6	38	136	16	60	7.224	5.704
2623	Harlan	Frederick	208A	ESC	IR	2013-11-22	2014-01-30	69	262.5	NA	Single	Reverse	0	0	0	0	0	0	0	0	0	0	0	0	0	0	0	0	0	0	0	0	6	123	0	16	8	7.596	-1	-0.16	-0.0505	-0.4035	0	27	139	0	64	8	4.912
2624	Harlan	Frederick	208A	ESC	IR	2013-11-22	2014-01-30	69	262.5	NA	Single	Reverse	0	0	0	0	0	0	0	0	0	0	0	0	0	0	0	0	0	0	0	2	5	84	4	12	7.868	7.636	-0.428571	-0.08	-0.029	-0.17919	0	8	96	0	12	8	7.344
2625	Harlan	Frederick	208A	ESC	GT	2013-11-22	2014-01-30	69	262.5	NA	Single	Reverse	0	0	0	0	0	0	0	0	0	0	0	0	0	0	0	0	0	0	0	2	48	310	8	80	7.96	4.34	-0.92	-0.72	-0.4525	-0.6975	3	63	325	4	96	7.732	2.816
2626	Harlan	Frederick	208A	ESC	IR	2013-11-22	2014-01-30	69	262.5	NA	Single	Reverse	0	0	0	0	0	0	0	0	0	0	0	0	0	0	0	0	0	0	0	16	40	352	24	68	7.08	4.952	-0.428571	-0.44	-0.266	-0.37819	3	37	175	12	80	7.764	4.78
2627	Harlan	Frederick	208A	ESC	ST	2013-11-22	2014-01-30	69	262.5	NA	Single	Reverse	0	0	0	0	0	0	0	0	0	0	0	0	0	0	0	0	0	0	0	1	21	204	4	48	7.888	5.476	-0.909091	-0.44	-0.3015	-0.550197	1	42	151	4	72	7.812	4.8
2628	Harlan	Frederick	208A	ESC	IR	2013-11-22	2014-01-30	69	262.5	NA	Single	Reverse	0	0	0	0	0	0	0	0	0	0	0	0	0	0	0	0	0	0	0	0	0	27	0	0	8	8	NA	0	0	NA	0	4	84	0	8	8	7.692
2629	Harlan	Frederick	208A	ESC	IR	2013-11-22	2014-01-30	69	262.5	NA	Single	Reverse	0	0	0	0	0	0	0	0	0	0	0	0	0	0	0	0	0	0	0	12	6	104	24	12	7.232	7.824	0.333333	0.12	0.074	0.175778	5	4	115	16	16	7.672	7.636
2631	Charles River	Portage	P09	BFS/AA	IR	2013-09-23	2013-12-03	71	342	342	Single	Reverse	0	1	0	0	0	0	0	0	0	0	0	0	0	0	0	0	0	0	0	24	41	515	56	80	6.348	4.232	-0.261538	-0.24	-0.2645	-0.255346	20	46	345	48	80	6.776	4.268
2632	Charles River	Portage	P09	BFS/AA	GT	2013-09-23	2013-12-03	71	376	376	Single	Reverse	0	1	0	0	0	0	0	0	0	0	0	0	0	0	0	0	0	0	0	1	38	276	4	64	7.888	4.568	-0.948718	-0.6	-0.415	-0.654573	0	56	238	0	80	8	4.3
2633	Charles River	Portage	P09	BFS/AA	GT	2013-09-23	2013-12-03	71	356	356	Single	Reverse	0	1	0	0	0	0	0	0	0	0	0	0	0	0	0	0	0	0	0	0	4	114	0	16	8	7.804	-1	-0.16	-0.0245	-0.394833	0	10	82	0	24	8	6.868
2634	Charles River	Portage	P09	BFS/AA	GT	2013-09-23	2013-12-03	71	329	329	Single	Reverse	0	1	0	0	0	0	0	0	0	0	0	0	0	0	0	0	0	0	0	5	55	325	12	84	7.608	3.688	-0.833333	-0.72	-0.49	-0.681111	0	75	250	0	100	8	3.068
2635	Charles River	Portage	P09	BFS/AA	GT	2013-09-23	2013-12-03	71	364	364	Single	Reverse	0	1	0	0	0	0	0	0	0	0	0	0	0	0	0	0	0	0	0	9	37	344	16	52	7.244	5.14	-0.608696	-0.36	-0.263	-0.410565	2	71	210	8	88	7.66	2.708
2636	Charles River	Portage	P09	BFS/AA	GT	2013-09-23	2013-12-03	71	355	355	Single	Reverse	0	1	0	0	0	0	0	0	0	0	0	0	0	0	0	0	0	0	0	29	23	406	52	60	5.536	5.416	0.115385	-0.08	-0.015	0.00679487	22	54	366	40	84	6.472	4.104
2637	Charles River	Portage	P09	BFS/AA	IR	2013-09-23	2013-12-03	71	379	379	Single	Reverse	0	1	0	0	0	0	0	0	0	0	0	0	0	0	0	0	0	0	0	17	57	408	36	84	6.66	3.18	-0.540541	-0.48	-0.435	-0.48518	45	34	156	80	68	4.36	5.36
2638	Charles River	Portage	P09	BFS/AA	GT	2013-09-23	2013-12-03	71	350	350	Single	Reverse	0	1	0	0	0	0	0	0	0	0	0	0	0	0	0	0	0	0	0	0	15	247	0	40	8	6.708	-1	-0.4	-0.1615	-0.5205	1	10	157	4	32	7.768	6.732
2639	Charles River	Portage	P09	BFS/AA	GT	2013-09-23	2013-12-03	71	366	366	Single	Reverse	0	1	0	0	0	0	0	0	0	0	0	0	0	0	0	0	0	0	0	4	18	503	16	36	7.776	6.688	-0.636364	-0.2	-0.136	-0.324121	5	38	305	12	68	7.732	4.456
2641	Charles River	Portage	P09	BFS/AA	IR	2013-09-23	2013-12-03	71	348	348	Single	Reverse	0	1	0	0	0	0	0	0	0	0	0	0	0	0	0	0	0	0	0	32	21	403	76	60	5.856	5.892	0.207547	0.16	0.0045	0.124016	12	55	318	44	84	6.852	4.592
2642	Charles River	Portage	P09	BFS/AA	GT	2013-09-23	2013-12-03	71	358	358	Single	Reverse	0	1	0	0	0	0	0	0	0	0	0	0	0	0	0	0	0	0	0	10	23	271	32	60	7.368	4.644	-0.393939	-0.28	-0.3405	-0.338146	18	58	220	52	88	6.54	3.296
2643	Charles River	Portage	P09	BFS/AA	IR	2013-09-23	2013-12-03	71	394	394	Single	Reverse	0	1	0	0	0	0	0	0	0	0	0	0	0	0	0	0	0	0	0	2	34	328	4	88	7.784	2.988	-0.888889	-0.84	-0.5995	-0.77613	16	49	322	32	96	6.784	2.652
2644	Charles River	Portage	P09	BFS/AA	IR	2013-09-23	2013-12-03	71	348	348	Single	Reverse	0	1	0	0	0	0	0	0	0	0	0	0	0	0	0	0	0	0	0	16	15	267	36	32	6.184	6.824	0.0322581	0.04	0.08	0.0507527	19	21	243	52	56	5.96	5.608
2645	Charles River	Portage	P09	BFS/AA	GT	2013-09-23	2013-12-03	71	380	380	Single	Reverse	0	1	0	0	0	0	0	0	0	0	0	0	0	0	0	0	0	0	0	0	69	526	0	80	8	3.668	-1	-0.8	-0.5415	-0.7805	0	93	385	0	88	8	2.384
2647	Charles River	Portage	P09	BFS/AA	GT	2013-09-23	2013-12-03	71	371	371	Single	Reverse	0	1	0	0	0	0	0	0	0	0	0	0	0	0	0	0	0	0	0	0	50	456	0	80	8	4.512	-1	-0.8	-0.436	-0.745333	5	43	307	20	84	7.04	4.388
2648	Charles River	Portage	P09	BFS/AA	ST	2013-09-23	2013-12-03	71	358	358	Single	Reverse	0	1	0	0	0	0	0	0	0	0	0	0	0	0	0	0	0	0	0	29	23	359	68	48	5.596	6.592	0.115385	0.2	0.1245	0.146628	51	34	173	84	68	4.496	4.868
2649	Charles River	Portage	P09	BFS/AA	IR	2013-09-23	2013-12-03	71	365	365	Single	Reverse	0	1	0	0	0	0	0	0	0	0	0	0	0	0	0	0	0	0	0	0	33	362	0	56	8	5.4	-1	-0.56	-0.325	-0.628333	2	48	334	8	96	7.928	3.084
264	Harlan	Indianapolis	217	BTS	IR	2012-02-14	2012-04-24	70	250	NA	Single	Standard	0	0	0	0	0	0	0	0	0	0	0	1	0	0	0	0	0	0	0	20	7	119	40	20	6.664	6.972	0.481481	0.2	0.0385	0.239994	5	28	146	16	52	7.548	5.784
2650	Charles River	Portage	P09	BFS/AA	GT	2013-09-23	2013-12-03	71	355	355	Single	Reverse	0	1	0	0	0	0	0	0	0	0	0	0	0	0	0	0	0	0	0	0	63	566	0	84	8	3.208	-1	-0.84	-0.599	-0.813	0	53	230	0	92	8	4.024
2652	Charles River	Portage	P09	BFS/AA	IR	2013-09-23	2013-12-03	71	360	360	Single	Reverse	0	1	0	0	0	0	0	0	0	0	0	0	0	0	0	0	0	0	0	30	27	385	84	60	5.44	5.472	0.0526316	0.24	0.004	0.0988772	48	38	207	96	76	3.452	5.52
2653	Charles River	Portage	P09	BFS/AA	GT	2013-09-23	2013-12-03	71	335	335	Single	Reverse	0	1	0	0	0	0	0	0	0	0	0	0	0	0	0	0	0	0	0	2	44	332	4	76	7.924	3.888	-0.913043	-0.72	-0.5045	-0.712514	0	74	348	0	92	8	2.72
2656	Charles River	Portage	P09	BFS/AA	GT	2013-09-23	2013-12-03	71	358	358	Single	Reverse	0	1	0	0	0	0	0	0	0	0	0	0	0	0	0	0	0	0	0	8	69	523	20	72	7.652	3.628	-0.792208	-0.52	-0.503	-0.605069	2	58	423	8	88	7.888	2.404
2657	Charles River	Portage	P09	BFS/AA	ST	2013-09-23	2013-12-03	71	345	345	Single	Reverse	0	1	0	0	0	0	0	0	0	0	0	0	0	0	0	0	0	0	0	12	27	428	32	52	7.276	4.972	-0.384615	-0.2	-0.288	-0.290872	32	6	164	76	20	5.612	7.504
2658	Charles River	Portage	P09	BFS/AA	ST	2013-09-23	2013-12-03	71	370	370	Single	Reverse	0	1	0	0	0	0	0	0	0	0	0	0	0	0	0	0	0	0	0	1	2	142	4	4	7.856	7.976	-0.333333	0	0.015	-0.106111	7	23	238	28	56	7.228	5.952
2659	Charles River	Portage	P09	BFS/AA	IR	2013-09-23	2013-12-03	71	356	356	Single	Reverse	0	1	0	0	0	0	0	0	0	0	0	0	0	0	0	0	0	0	0	2	18	249	4	36	7.748	6.148	-0.8	-0.32	-0.2	-0.44	2	33	380	8	64	7.704	4.652
265	Harlan	Indianapolis	217	BTS	ST	2012-02-14	2012-04-24	70	250	NA	Single	Standard	0	0	0	0	0	0	0	0	0	0	0	1	0	0	0	0	0	0	0	17	19	323	44	56	6.304	6.312	-0.0555556	-0.12	0.001	-0.0581852	3	52	242	12	92	7.412	4.02
2660	Charles River	Portage	P09	BFS/AA	GT	2013-09-23	2013-12-03	71	371	371	Single	Reverse	0	1	0	0	0	0	0	0	0	0	0	0	0	0	0	0	0	0	0	1	28	234	4	44	7.812	5.844	-0.931034	-0.4	-0.246	-0.525678	10	39	142	28	72	7.044	4.556
2661	Charles River	Portage	P09	BFS/AA	IR	2013-09-23	2013-12-03	71	361	361	Single	Reverse	0	1	0	0	0	0	0	0	0	0	0	0	0	0	0	0	0	0	0	1	26	264	4	52	7.988	5.528	-0.925926	-0.48	-0.3075	-0.571142	0	63	234	0	84	8	3.22
2663	Harlan	Haslett	206	CJF	GT	2013-09-20	2013-12-12	83	305	305	Triple	Standard	0	0	0	0	0	0	1	0	0	0	0	0	0	0	0	0	0	0	0	7	0	130	20	0	7.284	8	1	0.2	0.0895	0.429833	2	5	153	8	8	7.576	7.372
2664	Harlan	Haslett	206	CJF	GT	2013-09-20	2013-12-12	83	314	314	Triple	Standard	0	0	0	0	0	0	1	0	0	0	0	0	0	0	0	0	0	0	0	4	0	107	12	0	7.824	8	1	0.12	0.022	0.380667	2	6	94	8	12	7.912	7.504
2665	Harlan	Haslett	206	CJF	IR	2013-09-20	2013-12-12	83	316	316	Triple	Standard	0	0	0	0	0	0	1	0	0	0	0	0	0	0	0	0	0	0	0	2	11	152	4	24	7.696	7.36	-0.692308	-0.2	-0.042	-0.311436	5	13	213	12	32	7.428	7.156
2666	Harlan	Haslett	206	CJF	IR	2013-09-20	2013-12-12	83	313	313	Triple	Standard	0	0	0	0	0	0	1	0	0	0	0	0	0	0	0	0	0	0	0	3	8	86	12	12	7.508	7.488	-0.454545	0	-0.0025	-0.152348	6	16	203	20	32	7.472	5.956
2668	Harlan	Haslett	206	CJF	IR	2013-09-20	2013-12-12	83	307	307	Triple	Standard	0	0	0	0	0	0	1	0	0	0	0	0	0	0	0	0	0	0	0	1	4	52	4	8	8	7.704	-0.6	-0.04	-0.037	-0.225667	1	2	79	4	4	7.876	7.956
2669	Harlan	Haslett	206	CJF	IR	2013-09-20	2013-12-12	83	337	337	Triple	Standard	0	0	0	0	0	0	1	0	0	0	0	0	0	0	0	0	0	0	0	1	10	56	4	16	7.688	7.16	-0.818182	-0.12	-0.066	-0.334727	9	3	125	12	8	7.356	7.604
266	Harlan	Indianapolis	217	BTS	GT	2012-02-14	2012-04-24	70	250	NA	Single	Standard	0	0	0	0	0	0	0	0	0	0	0	1	0	0	0	0	0	0	0	14	26	171	48	52	6.56	5.972	-0.3	-0.04	-0.0735	-0.137833	21	68	150	56	88	6.34	4.028
2670	Harlan	Haslett	206	CJF	IR	2013-09-20	2013-12-12	83	320	320	Triple	Standard	0	0	0	0	0	0	1	0	0	0	0	0	0	0	0	0	0	0	0	7	11	121	16	28	7.636	6.78	-0.222222	-0.12	-0.107	-0.149741	0	7	71	0	12	8	7.48
2671	Harlan	Haslett	206	CJF	IR	2013-09-20	2013-12-12	83	309	309	Triple	Standard	0	0	0	0	0	0	1	0	0	0	0	0	0	0	0	0	0	0	0	5	9	237	12	20	7.44	7.104	-0.285714	-0.08	-0.042	-0.135905	9	9	163	24	20	7.46	6.788
2672	Harlan	Haslett	206	CJF	IR	2013-09-20	2013-12-12	83	335	335	Triple	Standard	0	0	0	0	0	0	1	0	0	0	0	0	0	0	0	0	0	0	0	6	1	105	16	4	7.504	7.772	0.714286	0.12	0.0335	0.289262	11	8	180	24	16	7.052	7.076
2673	Harlan	Haslett	206	CJF	GT	2013-09-20	2013-12-12	83	329	329	Triple	Standard	0	0	0	0	0	0	1	0	0	0	0	0	0	0	0	0	0	0	0	17	13	115	24	24	7.056	7.08	0.133333	0	0.003	0.0454444	12	13	155	20	28	7.468	6.608
2674	Harlan	Haslett	206	CJF	ST	2013-09-20	2013-12-12	83	307	307	Triple	Standard	0	0	0	0	0	0	1	0	0	0	0	0	0	0	0	0	0	0	0	4	4	94	8	12	7.728	7.484	0	-0.04	-0.0305	-0.0235	1	28	285	4	44	8	5.672
2675	Harlan	Indianapolis	202A	CJF	IR	2013-09-20	2013-12-12	83	334	334	Triple	Standard	0	0	0	0	0	0	1	0	0	0	0	0	0	0	0	0	0	0	0	0	12	182	0	32	8	6.604	-1	-0.32	-0.1745	-0.498167	0	18	227	0	36	8	6.376
2676	Harlan	Indianapolis	202A	CJF	GT	2013-09-20	2013-12-12	83	323	323	Triple	Standard	0	0	0	0	0	0	1	0	0	0	0	0	0	0	0	0	0	0	0	0	1	59	0	4	8	7.768	-1	-0.04	-0.029	-0.356333	0	9	102	0	28	8	6.412
2677	Harlan	Indianapolis	202A	CJF	ST	2013-09-20	2013-12-12	83	325	325	Triple	Standard	0	0	0	0	0	0	1	0	0	0	0	0	0	0	0	0	0	0	0	6	6	152	16	16	7.404	7.572	0	0	0.021	0.007	2	15	111	8	28	7.984	6.812
2678	Harlan	Indianapolis	202A	CJF	IR	2013-09-20	2013-12-12	83	302	302	Triple	Standard	0	0	0	0	0	0	1	0	0	0	0	0	0	0	0	0	0	0	0	1	24	300	4	44	7.968	5.828	-0.92	-0.4	-0.2675	-0.529167	6	26	401	8	60	7.608	5.02
2679	Harlan	Indianapolis	202A	CJF	IR	2013-09-20	2013-12-12	83	305	305	Triple	Standard	0	0	0	0	0	0	1	0	0	0	0	0	0	0	0	0	0	0	0	1	5	87	4	16	7.852	7.396	-0.666667	-0.12	-0.057	-0.281222	0	35	285	0	60	8	4.624
267	Harlan	Indianapolis	217	BTS	ST	2012-02-14	2012-04-24	70	250	NA	Single	Standard	0	0	0	0	0	0	0	0	0	0	0	1	0	0	0	0	0	0	0	26	7	152	56	20	6.076	7.164	0.575758	0.36	0.136	0.357253	57	50	124	96	84	4.004	3.348
2680	Harlan	Indianapolis	202A	CJF	IR	2013-09-20	2013-12-12	83	334	334	Triple	Standard	0	0	0	0	0	0	1	0	0	0	0	0	0	0	0	0	0	0	0	2	18	247	4	28	7.796	6.78	-0.8	-0.24	-0.127	-0.389	0	11	256	0	24	8	7.168
2681	Harlan	Indianapolis	202A	CJF	GT	2013-09-20	2013-12-12	83	323	323	Triple	Standard	0	0	0	0	0	0	1	0	0	0	0	0	0	0	0	0	0	0	0	0	10	173	0	16	8	7.432	-1	-0.16	-0.071	-0.410333	12	11	126	28	20	6.96	6.624
2682	Harlan	Indianapolis	202A	CJF	ST	2013-09-20	2013-12-12	83	334	334	Triple	Standard	0	0	0	0	0	0	1	0	0	0	0	0	0	0	0	0	0	0	0	2	24	397	4	40	7.944	6.104	-0.846154	-0.36	-0.23	-0.478718	31	4	193	64	12	5.816	7.284
2683	Harlan	Indianapolis	202A	CJF	GT	2013-09-20	2013-12-12	83	323	323	Triple	Standard	0	0	0	0	0	0	1	0	0	0	0	0	0	0	0	0	0	0	0	12	23	254	20	24	7.14	7.256	-0.314286	-0.04	0.0145	-0.113262	10	3	189	20	8	7.224	7.652
2684	Harlan	Indianapolis	202A	CJF	IR	2013-09-20	2013-12-12	83	319	319	Triple	Standard	0	0	0	0	0	0	1	0	0	0	0	0	0	0	0	0	0	0	0	0	6	58	0	12	8	7.408	-1	-0.12	-0.074	-0.398	0	5	84	0	8	8	7.656
2685	Harlan	Indianapolis	202A	CJF	IR	2013-09-20	2013-12-12	83	318	318	Triple	Standard	0	0	0	0	0	0	1	0	0	0	0	0	0	0	0	0	0	0	0	2	24	213	4	32	7.816	6.644	-0.846154	-0.28	-0.1465	-0.424218	0	10	118	0	20	8	7.092
2686	Harlan	Indianapolis	202A	CJF	IR	2013-09-20	2013-12-12	83	328	328	Triple	Standard	0	0	0	0	0	0	1	0	0	0	0	0	0	0	0	0	0	0	0	8	5	136	12	16	7.508	7.456	0.230769	-0.04	-0.0065	0.0614231	0	8	88	0	8	8	7.536
2687	Charles River	Portage	P09	CJF	ST	2013-09-27	2013-12-12	76	312	312	Triple	Standard	0	0	0	0	0	0	1	0	0	0	0	0	0	0	0	0	0	0	0	0	22	412	0	40	8	6.064	-1	-0.4	-0.242	-0.547333	25	36	557	36	72	7.028	4.616
2688	Charles River	Portage	P09	CJF	IR	2013-09-27	2013-12-12	76	378	378	Triple	Standard	0	0	0	0	0	0	1	0	0	0	0	0	0	0	0	0	0	0	0	3	4	128	8	8	7.612	7.464	-0.142857	0	-0.0185	-0.0537857	4	14	167	8	40	7.528	6.744
2689	Charles River	Portage	P09	CJF	GT	2013-09-27	2013-12-12	76	348	348	Triple	Standard	0	0	0	0	0	0	1	0	0	0	0	0	0	0	0	0	0	0	0	0	21	393	0	52	8	6.316	-1	-0.52	-0.2105	-0.576833	0	63	536	0	68	8	4.572
2690	Charles River	Portage	P09	CJF	IR	2013-09-27	2013-12-12	76	374	374	Triple	Standard	0	0	0	0	0	0	1	0	0	0	0	0	0	0	0	0	0	0	0	4	13	215	12	16	7.736	7.108	-0.529412	-0.04	-0.0785	-0.215971	2	11	185	4	32	7.732	6.408
2692	Charles River	Portage	P09	CJF	GT	2013-09-27	2013-12-12	76	369	369	Triple	Standard	0	0	0	0	0	0	1	0	0	0	0	0	0	0	0	0	0	0	0	7	19	291	16	40	7.648	6.364	-0.461538	-0.24	-0.1605	-0.287346	1	40	216	4	76	7.996	5.296
2693	Charles River	Portage	P09	CJF	GT	2013-09-27	2013-12-12	76	361	361	Triple	Standard	0	0	0	0	0	0	1	0	0	0	0	0	0	0	0	0	0	0	0	5	1	162	16	4	7.692	7.748	0.666667	0.12	0.007	0.264556	8	28	366	20	36	7.424	6.06
2694	Charles River	Portage	P09	CJF	GT	2013-09-27	2013-12-12	76	372	372	Triple	Standard	0	0	0	0	0	0	1	0	0	0	0	0	0	0	0	0	0	0	0	7	8	319	16	24	7.316	6.708	-0.0666667	-0.08	-0.076	-0.0742222	3	63	436	4	68	7.796	4.112
2695	Charles River	Portage	P09	CJF	ST	2013-09-27	2013-12-12	76	377	377	Triple	Standard	0	0	0	0	0	0	1	0	0	0	0	0	0	0	0	0	0	0	0	19	15	259	44	32	6.196	6.496	0.117647	0.12	0.0375	0.0917157	17	13	265	48	40	6.62	6.524
2697	Charles River	Portage	P09	CJF	IR	2013-09-27	2013-12-12	76	322	322	Triple	Standard	0	0	0	0	0	0	1	0	0	0	0	0	0	0	0	0	0	0	0	2	39	328	8	48	7.788	5.548	-0.902439	-0.4	-0.28	-0.52748	2	20	395	4	52	7.92	6.28
2698	Charles River	Portage	P09	CJF	GT	2013-09-27	2013-12-12	76	348	348	Triple	Standard	0	0	0	0	0	0	1	0	0	0	0	0	0	0	0	0	0	0	0	7	7	181	20	8	7.344	7.38	0	0.12	0.0045	0.0415	1	30	190	4	52	8	6.032
269	Harlan	Indianapolis	217	BTS	IR	2012-02-14	2012-04-24	70	250	NA	Single	Standard	0	0	0	0	0	0	0	0	0	0	0	1	0	0	0	0	0	0	0	20	8	79	32	16	6.724	7.408	0.428571	0.16	0.0855	0.22469	8	5	74	20	16	7.284	7.34
26	Harlan	Frederick	208A	ESC	IR	2011-12-16	2012-02-20	66	250	NA	Single	Reverse	0	0	0	0	0	0	0	0	0	0	0	0	0	0	0	0	0	0	0	0	0	67	0	0	8	8	NA	0	0	NA	7	19	265	20	48	7.368	6.368
2700	Charles River	Portage	P10	CJF	GT	2013-09-27	2013-12-12	76	367	367	Triple	Standard	0	0	0	0	0	0	1	0	0	0	0	0	0	0	0	0	0	0	0	2	13	253	8	28	7.796	6.672	-0.733333	-0.2	-0.1405	-0.357944	1	18	195	4	56	7.684	5.928
2701	Charles River	Portage	P10	CJF	GT	2013-09-27	2013-12-12	76	353	353	Triple	Standard	0	0	0	0	0	0	1	0	0	0	0	0	0	0	0	0	0	0	0	3	12	334	8	20	7.688	6.916	-0.6	-0.12	-0.0965	-0.272167	2	61	512	8	72	7.712	4.06
2702	Charles River	Portage	P10	CJF	GT	2013-09-27	2013-12-12	76	341	341	Triple	Standard	0	0	0	0	0	0	1	0	0	0	0	0	0	0	0	0	0	0	0	0	25	201	0	36	8	6.832	-1	-0.36	-0.146	-0.502	1	35	352	4	64	7.852	5.068
2703	Charles River	Portage	P10	CJF	GT	2013-09-27	2013-12-12	76	335	335	Triple	Standard	0	0	0	0	0	0	1	0	0	0	0	0	0	0	0	0	0	0	0	0	22	272	0	40	8	6.072	-1	-0.4	-0.241	-0.547	3	36	311	12	60	7.892	5.028
2704	Charles River	Portage	P10	CJF	GT	2013-09-27	2013-12-12	76	348	348	Triple	Standard	0	0	0	0	0	0	1	0	0	0	0	0	0	0	0	0	0	0	0	3	21	298	8	36	7.708	6.424	-0.75	-0.28	-0.1605	-0.396833	12	55	340	12	52	7.512	5.268
2705	Charles River	Portage	P10	CJF	GT	2013-09-27	2013-12-12	76	356	356	Triple	Standard	0	0	0	0	0	0	1	0	0	0	0	0	0	0	0	0	0	0	0	9	11	267	20	28	7.292	6.932	-0.1	-0.08	-0.045	-0.075	6	25	225	20	36	7.192	6.052
2706	Charles River	Portage	P10	CJF	IR	2013-09-27	2013-12-12	76	345	345	Triple	Standard	0	0	0	0	0	0	1	0	0	0	0	0	0	0	0	0	0	0	0	4	51	481	12	60	7.612	5.124	-0.854545	-0.48	-0.311	-0.548515	0	86	485	0	84	8	3.116
2707	Charles River	Portage	P10	CJF	GT	2013-09-27	2013-12-12	76	358	358	Triple	Standard	0	0	0	0	0	0	1	0	0	0	0	0	0	0	0	0	0	0	0	0	16	194	0	28	8	7.276	-1	-0.28	-0.0905	-0.456833	1	25	134	4	52	7.9	5.768
2708	Charles River	Portage	P10	CJF	GT	2013-09-27	2013-12-12	76	358	358	Triple	Standard	0	0	0	0	0	0	1	0	0	0	0	0	0	0	0	0	0	0	0	18	13	176	28	24	7.012	6.568	0.16129	0.04	-0.0555	0.0485968	7	26	265	12	40	7.224	6.6
2709	Charles River	Portage	P10	CJF	GT	2013-09-27	2013-12-12	76	352	352	Triple	Standard	0	0	0	0	0	0	1	0	0	0	0	0	0	0	0	0	0	0	0	21	12	211	40	16	6.192	7.096	0.272727	0.24	0.113	0.208576	4	4	171	12	12	7.276	7.664
270	Harlan	Indianapolis	217	BTS	ST	2012-02-14	2012-04-24	70	250	NA	Single	Standard	0	0	0	0	0	0	0	0	0	0	0	1	0	0	0	0	0	0	0	9	0	126	24	0	7.26	8	1	0.24	0.0925	0.444167	11	7	78	32	16	6.72	7.644
2710	Charles River	Portage	P10	CJF	GT	2013-09-27	2013-12-12	76	336	336	Triple	Standard	0	0	0	0	0	0	1	0	0	0	0	0	0	0	0	0	0	0	0	0	18	222	0	36	8	6.892	-1	-0.36	-0.1385	-0.4995	0	21	226	0	36	8	6.444
2711	Harlan	Indianapolis	202A	AK	GT	2013-10-11	2014-01-13	94	362	362	Single	Standard	0	0	0	0	1	0	0	0	0	0	0	0	0	0	0	0	0	0	0	0	22	332	0	44	8	6.264	-1	-0.44	-0.217	-0.552333	0	136	431	0	88	8	2.996
2712	Harlan	Indianapolis	202A	AK	ST	2013-10-11	2014-01-13	94	345	345	Single	Standard	0	0	0	0	1	0	0	0	0	0	0	0	0	0	0	0	0	0	0	11	0	170	28	0	7.176	8	1	0.28	0.103	0.461	21	21	128	44	60	6.052	6.336
2714	Harlan	Indianapolis	202A	AK	ST	2013-10-11	2014-01-13	94	341	341	Single	Standard	0	0	0	0	1	0	0	0	0	0	0	0	0	0	0	0	0	0	0	13	5	247	16	20	7.364	7.748	0.444444	-0.04	0.048	0.150815	29	13	194	72	24	5.82	7.38
2715	Harlan	Indianapolis	202A	AK	ST	2013-10-11	2014-01-13	94	362	362	Single	Standard	0	0	0	0	1	0	0	0	0	0	0	0	0	0	0	0	0	0	0	3	3	196	12	8	7.58	7.928	0	0.04	0.0435	0.0278333	13	30	178	32	64	7.316	5.168
2716	Harlan	Indianapolis	202A	AK	GT	2013-10-11	2014-01-13	94	354	354	Single	Standard	0	0	0	0	1	0	0	0	0	0	0	0	0	0	0	0	0	0	0	5	10	166	12	32	7.564	6.86	-0.333333	-0.2	-0.088	-0.207111	4	15	141	12	44	7.672	6.392
271	Harlan	Indianapolis	217	BTS	IR	2012-02-14	2012-04-24	70	250	NA	Single	Standard	0	0	0	0	0	0	0	0	0	0	0	1	0	0	0	0	0	0	0	1	0	78	4	0	7.984	8	1	0.04	0.002	0.347333	15	9	178	24	24	7.208	6.504
2720	Harlan	Indianapolis	202A	AK	GT	2013-10-11	2014-01-13	94	310	310	Single	Standard	0	0	0	0	1	0	0	0	0	0	0	0	0	0	0	0	0	0	0	0	11	187	0	32	8	6.548	-1	-0.32	-0.1815	-0.5005	1	32	148	4	60	7.692	4.684
2721	Harlan	Indianapolis	202A	AK	ST	2013-10-11	2014-01-13	94	369	369	Single	Standard	0	0	0	0	1	0	0	0	0	0	0	0	0	0	0	0	0	0	0	1	48	318	4	76	7.892	4.316	-0.959184	-0.72	-0.447	-0.708728	9	25	207	32	56	7.108	5.46
2722	Harlan	Indianapolis	202A	AK	ST	2013-10-11	2014-01-13	94	345	345	Single	Standard	0	0	0	0	1	0	0	0	0	0	0	0	0	0	0	0	0	0	0	3	32	279	12	64	7.632	5.14	-0.828571	-0.52	-0.3115	-0.553357	8	15	91	28	36	7.228	6.72
2723	Harlan	Indianapolis	202A	AK	IR	2013-10-11	2014-01-13	94	340	340	Single	Standard	0	0	0	0	1	0	0	0	0	0	0	0	0	0	0	0	0	0	0	0	16	184	0	28	8	6.964	-1	-0.28	-0.1295	-0.469833	0	6	148	0	12	8	7.66
2724	Harlan	Indianapolis	202A	AK	ST	2013-10-11	2014-01-13	94	345	345	Single	Standard	0	0	0	0	1	0	0	0	0	0	0	0	0	0	0	0	0	0	0	13	7	322	32	24	7.064	6.94	0.3	0.08	-0.0155	0.1215	51	2	115	88	8	4.608	7.876
2725	Harlan	Indianapolis	202A	AK	GT	2013-10-11	2014-01-13	94	393	393	Single	Standard	0	0	0	0	1	0	0	0	0	0	0	0	0	0	0	0	0	0	0	15	27	227	24	60	6.848	5.1	-0.285714	-0.36	-0.2185	-0.288071	0	42	189	0	84	8	3.088
2726	Harlan	Indianapolis	202A	AK	GT	2013-10-11	2014-01-13	94	374	374	Single	Standard	0	0	0	0	1	0	0	0	0	0	0	0	0	0	0	0	0	0	0	0	49	307	0	60	8	5.344	-1	-0.6	-0.332	-0.644	0	76	359	0	92	8	2.772
2727	Harlan	Indianapolis	202A	AK	GT	2013-10-11	2014-01-13	94	347	347	Single	Standard	0	0	0	0	1	0	0	0	0	0	0	0	0	0	0	0	0	0	0	12	6	135	20	16	7.476	7.52	0.333333	0.04	0.0055	0.126278	3	22	161	12	36	7.576	6.772
2728	Harlan	Indianapolis	202A	AK	ST	2013-10-11	2014-01-13	94	375	375	Single	Standard	0	0	0	0	1	0	0	0	0	0	0	0	0	0	0	0	0	0	0	31	7	205	60	20	5.368	7.248	0.631579	0.4	0.235	0.422193	67	13	200	100	36	3.616	6.404
2729	Harlan	Indianapolis	202A	AK	IR	2013-10-11	2014-01-13	94	310	310	Single	Standard	0	0	0	0	1	0	0	0	0	0	0	0	0	0	0	0	0	0	0	0	7	189	0	24	8	7.332	-1	-0.24	-0.0835	-0.441167	27	9	94	28	24	7.14	7.22
272	Harlan	Indianapolis	217	BTS	GT	2012-02-14	2012-04-24	70	250	NA	Single	Standard	0	0	0	0	0	0	0	0	0	0	0	1	0	0	0	0	0	0	0	0	12	138	0	20	8	7.308	-1	-0.2	-0.0865	-0.428833	0	31	209	0	68	8	5.728
2730	Harlan	Indianapolis	202A	AK	ST	2013-10-11	2014-01-13	94	355	355	Single	Standard	0	0	0	0	1	0	0	0	0	0	0	0	0	0	0	0	0	0	0	0	14	276	0	36	8	6.736	-1	-0.36	-0.158	-0.506	38	14	177	64	28	6.036	7
2732	Harlan	Indianapolis	202A	AK	ST	2013-10-11	2014-01-13	94	365	365	Single	Standard	0	0	0	0	1	0	0	0	0	0	0	0	0	0	0	0	0	0	0	22	18	239	44	52	6.416	5.208	0.1	-0.08	-0.151	-0.0436667	69	21	119	88	52	4.18	6.448
2733	Harlan	Indianapolis	202A	AK	ST	2013-10-11	2014-01-13	94	355	355	Single	Standard	0	0	0	0	1	0	0	0	0	0	0	0	0	0	0	0	0	0	0	1	38	483	4	68	7.968	4.684	-0.948718	-0.64	-0.4105	-0.666406	0	32	188	0	60	8	4.036
2737	Charles River	Portage	P07	BFS	GT	2013-11-09	2014-01-22	74	328	328	Single	Reverse	0	0	0	1	0	0	0	0	0	0	0	0	0	0	0	0	0	0	0	1	21	279	4	36	7.932	6.032	-0.909091	-0.32	-0.2375	-0.488864	0	25	209	0	56	8	5.216
273	Harlan	Indianapolis	217	BTS	IR	2012-02-14	2012-04-24	70	250	NA	Single	Standard	0	0	0	0	0	0	0	0	0	0	0	1	0	0	0	0	0	0	0	4	1	125	8	4	7.664	8	0.6	0.04	0.042	0.227333	1	4	90	4	8	7.868	7.912
2741	Charles River	Portage	P07	BFS	IR	2013-11-09	2014-01-18	70	354	354	Single	Reverse	0	0	0	1	0	0	0	0	0	0	0	0	0	0	0	0	0	0	0	20	12	255	40	20	6.844	6.772	0.25	0.2	-0.009	0.147	28	2	128	52	8	6.34	7.736
2744	Harlan	Haslett	206	BFS	IR	2013-11-08	2014-01-24	77	311	311	Single	Reverse	0	0	0	1	0	0	0	0	0	0	0	0	0	0	0	0	0	0	0	3	13	141	12	16	7.852	7.388	-0.625	-0.04	-0.058	-0.241	2	11	123	8	20	7.592	6.892
2747	Harlan	Haslett	206	BFS	IR	2013-11-08	2014-01-24	77	311	311	Single	Reverse	0	0	0	1	0	0	0	0	0	0	0	0	0	0	0	0	0	0	0	0	11	169	0	20	8	6.588	-1	-0.2	-0.1765	-0.458833	0	2	115	0	8	8	7.42
274	Harlan	Indianapolis	217	BTS	GT	2012-02-14	2012-04-24	70	250	NA	Single	Standard	0	0	0	0	0	0	0	0	0	0	0	1	0	0	0	0	0	0	0	2	17	200	8	32	8	6.62	-0.789474	-0.24	-0.1725	-0.400658	1	29	156	4	68	7.884	5.464
2751	Charles River	Saint-Constant	C72	BFS	ST	2013-11-17	2014-01-26	70	368	368	Paired	Reverse	0	0	0	1	0	0	0	0	0	0	0	0	0	0	0	0	0	0	0	29	29	358	60	48	6.46	5.368	0	0.12	-0.1365	-0.0055	62	26	263	92	68	3.976	5.604
2753	Charles River	Saint-Constant	C72	BFS	GT	2013-11-17	2014-01-26	70	342	342	Paired	Reverse	0	0	0	1	0	0	0	0	0	0	0	0	0	0	0	0	0	0	0	0	17	215	0	40	8	6.66	-1	-0.4	-0.1675	-0.5225	0	21	136	0	48	8	5.8
2754	Charles River	Saint-Constant	C72	BFS	IR	2013-11-17	2014-01-26	70	347	347	Paired	Reverse	0	0	0	1	0	0	0	0	0	0	0	0	0	0	0	0	0	0	0	2	41	455	8	80	7.956	4.612	-0.906977	-0.72	-0.418	-0.681659	24	35	252	52	52	6.52	5.52
2756	Charles River	Saint-Constant	C72	BFS	ST	2013-11-17	2014-01-26	70	350	350	Paired	Reverse	0	0	0	1	0	0	0	0	0	0	0	0	0	0	0	0	0	0	0	1	81	627	4	96	7.96	2.416	-0.97561	-0.92	-0.693	-0.86287	62	19	544	84	44	4.564	5.364
2757	Charles River	Saint-Constant	C72	BFS	ST	2013-11-17	2014-01-26	70	340	340	Paired	Reverse	0	0	0	1	0	0	0	0	0	0	0	0	0	0	0	0	0	0	0	14	35	508	36	64	6.828	4.948	-0.428571	-0.28	-0.235	-0.314524	50	18	241	92	52	4.396	5.972
275	Harlan	Indianapolis	217	BTS	IR	2012-02-14	2012-04-24	70	250	NA	Single	Standard	0	0	0	0	0	0	0	0	0	0	0	1	0	0	0	0	0	0	0	5	3	131	16	8	7.464	7.92	0.25	0.08	0.057	0.129	3	8	91	8	20	7.584	7.508
2760	Charles River	Portage	P07	EGO	IR	2013-11-18	2014-02-06	80	310	NA	Single	Standard	0	0	0	0	0	0	0	1	0	0	0	0	0	0	0	0	0	0	0	33	47	456	60	68	5.652	4.74	-0.175	-0.08	-0.114	-0.123	7	116	501	20	92	7.436	2.776
2762	Charles River	Portage	P07	EGO	IR	2013-11-18	2014-02-06	80	321	NA	Single	Standard	0	0	0	0	0	0	0	1	0	0	0	0	0	0	0	0	0	0	0	34	16	342	64	40	5.288	6.616	0.36	0.24	0.166	0.255333	41	49	371	92	88	3.328	4.432
2763	Charles River	Portage	P07	EGO	GT	2013-11-18	2014-02-06	80	323	NA	Single	Standard	0	0	0	0	0	0	0	1	0	0	0	0	0	0	0	0	0	0	0	0	8	140	0	24	8	7.08	-1	-0.24	-0.115	-0.451667	0	24	127	0	44	8	5.756
2765	Charles River	Portage	P07	EGO	ST	2013-11-18	2014-02-06	80	320	NA	Single	Standard	0	0	0	0	0	0	0	1	0	0	0	0	0	0	0	0	0	0	0	30	42	619	44	56	6.06	5.456	-0.166667	-0.12	-0.0755	-0.120722	11	40	389	32	68	6.796	4.9
2767	Charles River	Portage	P07	EGO	GT	2013-11-18	2014-02-06	80	318	NA	Single	Standard	0	0	0	0	0	0	0	1	0	0	0	0	0	0	0	0	0	0	0	15	9	280	40	32	6.964	6.528	0.25	0.08	-0.0545	0.0918333	4	26	144	12	60	7.548	5.748
2768	Charles River	Portage	P07	EGO	ST	2013-11-18	2014-02-06	80	351	NA	Single	Standard	0	0	0	0	0	0	0	1	0	0	0	0	0	0	0	0	0	0	0	10	36	281	12	60	7.492	5.744	-0.565217	-0.48	-0.2185	-0.421239	92	19	179	88	48	3.916	5.98
2770	Charles River	Portage	P07	EGO	ST	2013-11-18	2014-02-06	80	334	NA	Single	Standard	0	0	0	0	0	0	0	1	0	0	0	0	0	0	0	0	0	0	0	25	10	302	60	32	5.692	6.652	0.428571	0.28	0.12	0.27619	28	10	210	68	28	5.904	6.508
2772	Charles River	Portage	P07	EGO	IR	2013-11-18	2014-02-07	81	327	NA	Single	Standard	0	0	0	0	0	0	0	1	0	0	0	0	0	0	0	0	0	0	0	6	9	185	20	28	7.44	6.832	-0.2	-0.08	-0.076	-0.118667	7	44	170	16	68	7.672	4.2
2774	Charles River	Portage	P07	EGO	IR	2013-11-18	2014-02-07	81	323	NA	Single	Standard	0	0	0	0	0	0	0	1	0	0	0	0	0	0	0	0	0	0	0	0	53	179	0	72	8	4.152	-1	-0.72	-0.481	-0.733667	0	78	313	0	88	8	3.46
2775	Charles River	Portage	P07	EGO	GT	2013-11-18	2014-02-07	81	335	NA	Single	Standard	0	0	0	0	0	0	0	1	0	0	0	0	0	0	0	0	0	0	0	0	61	220	0	72	8	3.604	-1	-0.72	-0.5495	-0.7565	0	41	473	0	68	8	4.12
2777	Charles River	Portage	P07	EGO	IR	2013-11-18	2014-02-07	81	328	NA	Single	Standard	0	0	0	0	0	0	0	1	0	0	0	0	0	0	0	0	0	0	0	107	2	315	92	8	3.716	7.476	0.963303	0.84	0.47	0.757768	84	0	206	96	0	3.464	8
277	Harlan	Indianapolis	217	BTS	IR	2012-02-14	2012-04-24	70	250	NA	Single	Standard	0	0	0	0	0	0	0	0	0	0	0	1	0	0	0	0	0	0	0	1	44	350	4	72	7.924	4.272	-0.955556	-0.68	-0.4565	-0.697352	8	43	276	24	88	7.196	4.128
2780	Charles River	Portage	P07	EGO	ST	2013-11-18	2014-02-07	81	330	NA	Single	Standard	0	0	0	0	0	0	0	1	0	0	0	0	0	0	0	0	0	0	0	44	14	238	64	32	5.808	6.748	0.517241	0.32	0.1175	0.318247	94	6	206	100	12	3.5	7.516
2782	Charles River	Portage	P07	EGO	GT	2013-11-18	2014-02-07	81	383	NA	Single	Standard	0	0	0	0	0	0	0	1	0	0	0	0	0	0	0	0	0	0	0	0	18	132	0	24	8	6.676	-1	-0.24	-0.1655	-0.4685	0	45	285	0	76	8	3.656
2783	Harlan	Indianapolis	202A	ABK	ST	2013-11-29	2014-02-12	75	287	NA	Single	Reverse	0	0	0	0	0	0	0	0	0	0	0	0	0	1	0	0	0	0	0	0	17	212	0	48	8	6.52	-1	-0.48	-0.185	-0.555	5	17	170	16	56	7.736	6.084
2785	Harlan	Indianapolis	202A	ABK	ST	2013-11-29	2014-02-12	75	287	NA	Single	Reverse	0	0	0	0	0	0	0	0	0	0	0	0	0	1	0	0	0	0	0	23	4	216	40	16	6.232	7.1	0.703704	0.24	0.1085	0.350735	41	31	231	64	64	5.696	5.064
2786	Harlan	Indianapolis	202A	ABK	ST	2013-11-29	2014-02-12	75	287	NA	Single	Reverse	0	0	0	0	0	0	0	0	0	0	0	0	0	1	0	0	0	0	0	0	92	578	0	88	8	2.544	-1	-0.88	-0.682	-0.854	24	41	460	36	64	6.76	4.392
2788	Harlan	Indianapolis	202A	ABK	ST	2013-11-29	2014-02-12	75	287	NA	Single	Reverse	0	0	0	0	0	0	0	0	0	0	0	0	0	1	0	0	0	0	0	25	17	249	40	56	6.288	6.464	0.190476	-0.16	0.022	0.0174921	37	20	182	68	36	5.632	6.1
2789	Harlan	Indianapolis	202A	ABK	IR	2013-11-29	2014-02-12	75	287	NA	Single	Reverse	0	0	0	0	0	0	0	0	0	0	0	0	0	1	0	0	0	0	0	0	6	217	0	20	8	7.452	-1	-0.2	-0.0685	-0.422833	21	1	146	44	4	6.568	7.828
2791	Harlan	Indianapolis	202A	ABK	IR	2013-11-29	2014-02-12	75	287	NA	Single	Reverse	0	0	0	0	0	0	0	0	0	0	0	0	0	1	0	0	0	0	0	27	22	324	68	52	5.016	5.68	0.102041	0.16	0.083	0.115014	57	43	250	92	52	3.756	5.44
2794	Harlan	Indianapolis	202A	ABK	ST	2013-11-29	2014-02-12	75	287	NA	Single	Reverse	0	0	0	0	0	0	0	0	0	0	0	0	0	1	0	0	0	0	0	0	20	191	0	44	8	6.256	-1	-0.44	-0.218	-0.552667	41	21	137	80	40	5.252	6.492
2795	Harlan	Indianapolis	202A	ABK	IR	2013-11-29	2014-02-12	75	287	NA	Single	Reverse	0	0	0	0	0	0	0	0	0	0	0	0	0	1	0	0	0	0	0	0	4	167	0	12	8	7.66	-1	-0.12	-0.0425	-0.3875	3	20	240	8	52	7.844	6.216
2796	Harlan	Indianapolis	202A	ABK	IR	2013-11-29	2014-02-12	75	287	NA	Single	Reverse	0	0	0	0	0	0	0	0	0	0	0	0	0	1	0	0	0	0	0	22	25	394	44	52	6.636	6.184	-0.0638298	-0.08	-0.0565	-0.0667766	50	35	412	72	60	4.984	5.332
2797	Harlan	Indianapolis	202A	ABK	ST	2013-11-29	2014-02-12	75	287	NA	Single	Reverse	0	0	0	0	0	0	0	0	0	0	0	0	0	1	0	0	0	0	0	11	5	180	24	16	7.104	7.668	0.375	0.08	0.0705	0.175167	44	6	99	80	16	5.32	7.616
2798	Harlan	Indianapolis	202A	ABK	ST	2013-11-29	2014-02-12	75	287	NA	Single	Reverse	0	0	0	0	0	0	0	0	0	0	0	0	0	1	0	0	0	0	0	24	23	390	56	48	6.476	5.004	0.0212766	0.08	-0.184	-0.0275745	33	26	263	72	52	5.836	6.072
2799	Harlan	Indianapolis	202A	ABK	ST	2013-11-29	2014-02-12	75	287	NA	Single	Reverse	0	0	0	0	0	0	0	0	0	0	0	0	0	1	0	0	0	0	0	8	12	219	20	32	7.412	7.112	-0.2	-0.12	-0.0375	-0.119167	10	23	97	36	56	7.284	5.984
279	Harlan	Indianapolis	217	BTS	ST	2012-02-14	2012-04-24	70	250	NA	Single	Standard	0	0	0	0	0	0	0	0	0	0	0	1	0	0	0	0	0	0	0	21	16	168	32	52	6.852	6.12	0.135135	-0.2	-0.0915	-0.0521216	20	21	87	48	68	6.752	6.244
2800	Harlan	Indianapolis	202A	ABK	GT	2013-11-29	2014-02-12	75	287	NA	Single	Reverse	0	0	0	0	0	0	0	0	0	0	0	0	0	1	0	0	0	0	0	40	3	277	64	12	5.508	7.716	0.860465	0.52	0.276	0.552155	48	27	216	64	44	4.652	6.392
2802	Harlan	Indianapolis	202A	ABK	IR	2013-11-29	2014-02-12	75	287	NA	Single	Reverse	0	0	0	0	0	0	0	0	0	0	0	0	0	1	0	0	0	0	0	5	14	226	16	24	7.368	6.66	-0.473684	-0.08	-0.0885	-0.214061	15	21	197	44	40	6.464	5.704
2803	Harlan	Indianapolis	202A	ABK	GT	2013-11-29	2014-02-12	75	287	NA	Single	Reverse	0	0	0	0	0	0	0	0	0	0	0	0	0	1	0	0	0	0	0	4	28	322	12	56	7.592	5.284	-0.75	-0.44	-0.2885	-0.492833	3	93	318	8	96	7.512	2.564
2804	Harlan	Indianapolis	202A	ABK	IR	2013-11-29	2014-02-12	75	287	NA	Single	Reverse	0	0	0	0	0	0	0	0	0	0	0	0	0	1	0	0	0	0	0	1	24	210	4	56	7.948	5.488	-0.92	-0.52	-0.3075	-0.5825	1	13	184	4	32	7.884	6.828
2805	Harlan	Indianapolis	202A	ABK	ST	2013-11-29	2014-02-12	75	287	NA	Single	Reverse	0	0	0	0	0	0	0	0	0	0	0	0	0	1	0	0	0	0	0	1	8	166	4	16	7.868	7.384	-0.777778	-0.12	-0.0605	-0.319426	18	7	174	40	24	6.476	7.348
2806	Harlan	Indianapolis	202A	ABK	ST	2013-11-29	2014-02-12	75	287	NA	Single	Reverse	0	0	0	0	0	0	0	0	0	0	0	0	0	1	0	0	0	0	0	45	12	283	68	32	4.624	6.764	0.578947	0.36	0.2675	0.402149	60	32	163	84	80	4.276	4.992
2808	Charles River	Portage	P07	ABK	IR	2013-12-07	2014-02-12	67	287	NA	Single	Reverse	0	0	0	0	0	0	0	0	0	0	0	0	0	1	0	0	0	0	0	10	60	615	28	84	7.164	3.208	-0.714286	-0.56	-0.4945	-0.589595	1	82	352	4	96	7.972	2.368
2809	Charles River	Portage	P07	ABK	IR	2013-12-07	2014-02-12	67	287	NA	Single	Reverse	0	0	0	0	0	0	0	0	0	0	0	0	0	1	0	0	0	0	0	20	25	199	44	68	6.22	4.792	-0.111111	-0.24	-0.1785	-0.176537	3	46	109	12	80	7.62	3.5
280	Harlan	Indianapolis	217	BTS	ST	2012-02-14	2012-04-24	70	250	NA	Single	Standard	0	0	0	0	0	0	0	0	0	0	0	1	0	0	0	0	0	0	0	13	14	254	32	36	6.82	6.092	-0.037037	-0.04	-0.091	-0.0560123	7	31	189	16	60	7.324	4.692
2810	Charles River	Portage	P07	ABK	GT	2013-12-07	2014-02-12	67	287	NA	Single	Reverse	0	0	0	0	0	0	0	0	0	0	0	0	0	1	0	0	0	0	0	1	77	651	4	92	7.964	2.236	-0.974359	-0.88	-0.716	-0.856786	0	185	521	0	100	8	1.016
2811	Charles River	Portage	P07	ABK	GT	2013-12-07	2014-02-12	67	287	NA	Single	Reverse	0	0	0	0	0	0	0	0	0	0	0	0	0	1	0	0	0	0	0	22	35	396	32	68	6.912	4.1	-0.22807	-0.36	-0.3515	-0.31319	28	20	194	48	64	6.648	5.092
2812	Charles River	Portage	P07	ABK	GT	2013-12-07	2014-02-12	67	287	NA	Single	Reverse	0	0	0	0	0	0	0	0	0	0	0	0	0	1	0	0	0	0	0	4	34	252	12	68	7.688	4.98	-0.789474	-0.56	-0.3385	-0.562658	4	74	327	16	92	7.468	3.06
2813	Charles River	Portage	P07	ABK	IR	2013-12-07	2014-02-12	67	287	NA	Single	Reverse	0	0	0	0	0	0	0	0	0	0	0	0	0	1	0	0	0	0	0	9	15	145	16	44	7.488	6.264	-0.25	-0.28	-0.153	-0.227667	5	17	75	20	48	7.524	5.936
2814	Charles River	Portage	P07	ABK	GT	2013-12-07	2014-02-12	67	287	NA	Single	Reverse	0	0	0	0	0	0	0	0	0	0	0	0	0	1	0	0	0	0	0	28	34	264	72	64	5.06	4.984	-0.0967742	0.08	-0.0095	-0.00875807	13	86	215	40	100	6.344	2.832
2816	Charles River	Portage	P07	ABK	IR	2013-12-07	2014-02-12	67	287	NA	Single	Reverse	0	0	0	0	0	0	0	0	0	0	0	0	0	1	0	0	0	0	0	12	7	161	36	24	6.128	7.32	0.263158	0.12	0.149	0.177386	6	21	187	12	48	7.328	5.684
2818	Charles River	Portage	P07	ABK	GT	2013-12-07	2014-02-12	67	287	NA	Single	Reverse	0	0	0	0	0	0	0	0	0	0	0	0	0	1	0	0	0	0	0	2	18	346	8	44	7.808	5.776	-0.8	-0.36	-0.254	-0.471333	0	80	317	0	80	8	3.82
2819	Charles River	Portage	P07	ABK	GT	2013-12-07	2014-02-12	67	287	NA	Single	Reverse	0	0	0	0	0	0	0	0	0	0	0	0	0	1	0	0	0	0	0	18	16	389	52	48	6.604	5.912	0.0588235	0.04	-0.0865	0.00410784	6	56	188	20	92	7.352	3.948
281	Harlan	Indianapolis	217	BTS	IR	2012-02-14	2012-04-24	70	250	NA	Single	Standard	0	0	0	0	0	0	0	0	0	0	0	1	0	0	0	0	0	0	0	17	3	147	28	4	6.74	7.744	0.7	0.24	0.1255	0.355167	6	44	196	16	72	7.352	4.344
2820	Charles River	Portage	P07	ABK	GT	2013-12-07	2014-02-12	67	287	NA	Single	Reverse	0	0	0	0	0	0	0	0	0	0	0	0	0	1	0	0	0	0	0	0	54	397	0	88	8	3.48	-1	-0.88	-0.565	-0.815	1	64	249	4	96	7.696	2.452
2822	Charles River	Portage	P07	ABK	GT	2013-12-07	2014-02-12	67	287	NA	Single	Reverse	0	0	0	0	0	0	0	0	0	0	0	0	0	1	0	0	0	0	0	2	21	289	8	40	7.796	6.284	-0.826087	-0.32	-0.189	-0.445029	0	70	292	0	80	8	4.18
2823	Charles River	Portage	P07	ABK	GT	2013-12-07	2014-02-12	67	287	NA	Single	Reverse	0	0	0	0	0	0	0	0	0	0	0	0	0	1	0	0	0	0	0	0	41	286	0	56	8	5	-1	-0.56	-0.375	-0.645	0	100	406	0	96	8	2.624
2824	Charles River	Portage	P07	ABK	IR	2013-12-07	2014-02-12	67	287	NA	Single	Reverse	0	0	0	0	0	0	0	0	0	0	0	0	0	1	0	0	0	0	0	30	6	236	48	20	5.584	7.012	0.666667	0.28	0.1785	0.375056	45	37	149	60	64	5.312	5.216
2825	Charles River	Portage	P07	ABK	IR	2013-12-07	2014-02-12	67	287	NA	Single	Reverse	0	0	0	0	0	0	0	0	0	0	0	0	0	1	0	0	0	0	0	18	28	250	48	64	6.672	5.388	-0.217391	-0.16	-0.1605	-0.179297	26	20	102	64	32	6.072	6.788
2826	Charles River	Portage	P07	ABK	IR	2013-12-07	2014-02-12	67	287	NA	Single	Reverse	0	0	0	0	0	0	0	0	0	0	0	0	0	1	0	0	0	0	0	1	46	254	4	68	8	4.22	-0.957447	-0.64	-0.4725	-0.689982	0	40	223	0	64	8	4.884
2827	Charles River	Portage	P07	ABK	GT	2013-12-07	2014-02-12	67	287	NA	Single	Reverse	0	0	0	0	0	0	0	0	0	0	0	0	0	1	0	0	0	0	0	0	25	164	0	52	8	5.356	-1	-0.52	-0.3305	-0.616833	4	44	178	8	80	7.688	3.824
2828	Charles River	Portage	P07	ABK	IR	2013-12-07	2014-02-12	67	287	NA	Single	Reverse	0	0	0	0	0	0	0	0	0	0	0	0	0	1	0	0	0	0	0	14	21	226	36	52	6.404	5.452	-0.2	-0.16	-0.119	-0.159667	4	60	122	12	84	7.64	2.9
2829	Charles River	Portage	P07	ABK	ST	2013-12-07	2014-02-12	67	287	NA	Single	Reverse	0	0	0	0	0	0	0	0	0	0	0	0	0	1	0	0	0	0	0	47	8	232	72	20	4.628	6.652	0.709091	0.52	0.253	0.49403	45	1	167	72	4	5.056	7.76
282	Harlan	Indianapolis	202C	PJM	IR	2012-03-16	2012-05-07	52	225	NA	Single	Standard	0	0	0	0	0	0	0	0	0	0	0	0	0	0	0	0	0	0	0	12	7	197	32	20	6.444	7.48	0.263158	0.12	0.1295	0.170886	1	16	141	4	28	7.868	6.704
2830	Charles River	Portage	P07	ABK	GT	2013-12-07	2014-02-12	67	287	NA	Single	Reverse	0	0	0	0	0	0	0	0	0	0	0	0	0	1	0	0	0	0	0	0	7	114	0	28	8	6.956	-1	-0.28	-0.1305	-0.470167	0	15	120	0	44	8	6.092
2831	Harlan	Haslett	206	BFS	GT	2013-12-13	2014-02-18	67	280	280	Paired	Reverse	0	0	0	1	0	0	0	0	0	0	0	0	0	0	0	0	0	0	0	0	10	114	0	28	8	7.456	-1	-0.28	-0.068	-0.449333	0	5	132	0	8	8	7.812
2833	Harlan	Haslett	206	BFS	GT	2013-12-13	2014-02-18	67	299	299	Paired	Reverse	0	0	0	1	0	0	0	0	0	0	0	0	0	0	0	0	0	0	0	1	17	195	4	24	7.976	7.12	-0.888889	-0.2	-0.107	-0.39863	6	46	303	16	76	7.432	4
2834	Harlan	Haslett	206	BFS	GT	2013-12-13	2014-02-18	67	297	297	Paired	Reverse	0	0	0	1	0	0	0	0	0	0	0	0	0	0	0	0	0	0	0	1	8	129	4	28	7.964	6.824	-0.777778	-0.24	-0.1425	-0.386759	3	17	91	8	40	7.464	6.276
2837	Harlan	Haslett	206	BFS	GT	2013-12-13	2014-02-18	67	298	298	Paired	Reverse	0	0	0	1	0	0	0	0	0	0	0	0	0	0	0	0	0	0	0	3	14	248	8	48	7.692	6.204	-0.647059	-0.4	-0.186	-0.41102	3	25	270	8	52	7.696	5.408
2838	Harlan	Haslett	206	BFS	GT	2013-12-13	2014-02-18	67	271	271	Paired	Reverse	0	0	0	1	0	0	0	0	0	0	0	0	0	0	0	0	0	0	0	0	15	188	0	16	8	7.236	-1	-0.16	-0.0955	-0.4185	0	75	216	0	76	8	3.82
283	Harlan	Indianapolis	202C	PJM	IR	2012-03-16	2012-05-07	52	225	NA	Single	Standard	0	0	0	0	0	0	0	0	0	0	0	0	0	0	0	0	0	0	0	20	5	281	36	12	6.592	7.708	0.6	0.24	0.1395	0.3265	14	41	162	36	72	6.532	5.224
2840	Harlan	Haslett	206	BFS	ST	2013-12-13	2014-02-18	67	283	283	Paired	Reverse	0	0	0	1	0	0	0	0	0	0	0	0	0	0	0	0	0	0	0	0	1	135	0	4	8	7.976	-1	-0.04	-0.003	-0.347667	0	12	141	0	28	8	6.656
2842	Harlan	Haslett	206	BFS	GT	2013-12-13	2014-02-18	67	290	290	Paired	Reverse	0	0	0	1	0	0	0	0	0	0	0	0	0	0	0	0	0	0	0	0	17	199	0	40	8	6.644	-1	-0.4	-0.1695	-0.523167	0	28	141	0	64	8	5.28
2845	Harlan	Haslett	206	BFS	ST	2013-12-13	2014-02-18	67	312	312	Paired	Reverse	0	0	0	1	0	0	0	0	0	0	0	0	0	0	0	0	0	0	0	0	0	60	0	0	8	8	NA	0	0	NA	17	0	121	24	0	7.144	8
2846	Harlan	Haslett	206	BFS	IR	2013-12-13	2014-02-18	67	298	298	Paired	Reverse	0	0	0	1	0	0	0	0	0	0	0	0	0	0	0	0	0	0	0	16	17	215	24	36	7.008	6.548	-0.030303	-0.12	-0.0575	-0.0692677	4	27	189	8	48	7.612	6.328
2847	Harlan	Haslett	206	ESC	GT	2013-12-13	2014-02-22	71	262.5	NA	Single	Reverse	0	0	0	0	0	0	0	0	0	0	0	0	0	0	0	0	0	0	0	0	14	353	0	24	8	7.008	-1	-0.24	-0.124	-0.454667	0	82	444	0	84	8	3.956
2848	Harlan	Haslett	206	ESC	IR	2013-12-13	2014-02-22	71	262.5	NA	Single	Reverse	0	0	0	0	0	0	0	0	0	0	0	0	0	0	0	0	0	0	0	0	8	147	0	12	8	7.456	-1	-0.12	-0.068	-0.396	0	8	124	0	24	8	7.068
2849	Harlan	Haslett	206	ESC	ST	2013-12-13	2014-02-22	71	262.5	NA	Single	Reverse	0	0	0	0	0	0	0	0	0	0	0	0	0	0	0	0	0	0	0	0	3	195	0	12	8	7.768	-1	-0.12	-0.029	-0.383	1	63	327	4	88	7.88	2.796
284	Harlan	Indianapolis	202C	PJM	IR	2012-03-16	2012-05-07	52	225	NA	Single	Standard	0	0	0	0	0	0	0	0	0	0	0	0	0	0	0	0	0	0	0	14	12	175	28	44	6.664	6.88	0.0769231	-0.16	0.027	-0.0186923	11	19	133	40	52	6.488	5.356
2850	Harlan	Haslett	206	ESC	ST	2013-12-13	2014-02-22	71	262.5	NA	Single	Reverse	0	0	0	0	0	0	0	0	0	0	0	0	0	0	0	0	0	0	0	8	9	204	20	32	7.432	6.7	-0.0588235	-0.12	-0.0915	-0.0901078	1	25	182	4	36	8	6.14
2851	Harlan	Haslett	206	ESC	ST	2013-12-13	2014-02-22	71	262.5	NA	Single	Reverse	0	0	0	0	0	0	0	0	0	0	0	0	0	0	0	0	0	0	0	22	9	399	56	28	6.532	7.032	0.419355	0.28	0.0625	0.253952	65	5	249	96	12	3.384	7.544
2853	Harlan	Haslett	206	ESC	IR	2013-12-13	2014-02-22	71	262.5	NA	Single	Reverse	0	0	0	0	0	0	0	0	0	0	0	0	0	0	0	0	0	0	0	8	7	163	16	12	7.42	7.124	0.0666667	0.04	-0.037	0.0232222	13	7	88	24	16	7.032	7.168
2854	Harlan	Haslett	206	ESC	IR	2013-12-13	2014-02-22	71	262.5	NA	Single	Reverse	0	0	0	0	0	0	0	0	0	0	0	0	0	0	0	0	0	0	0	0	6	87	0	16	8	7.308	-1	-0.16	-0.0865	-0.4155	9	13	295	28	16	7.344	6.944
2857	Harlan	Haslett	206	ESC	ST	2013-12-13	2014-02-22	71	262.5	NA	Single	Reverse	0	0	0	0	0	0	0	0	0	0	0	0	0	0	0	0	0	0	0	47	4	406	88	12	5.272	7.376	0.843137	0.76	0.263	0.622046	87	8	131	88	4	3.548	7.736
2858	Harlan	Haslett	206	ESC	IR	2013-12-13	2014-02-22	71	262.5	NA	Single	Reverse	0	0	0	0	0	0	0	0	0	0	0	0	0	0	0	0	0	0	0	15	13	268	36	32	6.872	6.688	0.0714286	0.04	-0.023	0.0294762	30	37	125	80	84	6.048	4.616
2859	Harlan	Haslett	206	ESC	ST	2013-12-13	2014-02-22	71	262.5	NA	Single	Reverse	0	0	0	0	0	0	0	0	0	0	0	0	0	0	0	0	0	0	0	0	26	258	0	56	8	4.732	-1	-0.56	-0.4085	-0.656167	2	21	186	8	36	7.896	6.068
285	Harlan	Indianapolis	202C	PJM	IR	2012-03-16	2012-05-07	52	225	NA	Single	Standard	0	0	0	0	0	0	0	0	0	0	0	0	0	0	0	0	0	0	0	21	16	239	36	24	6.24	6.62	0.135135	0.12	0.0475	0.100878	13	31	326	24	40	6.888	6.232
2860	Harlan	Haslett	206	ESC	ST	2013-12-13	2014-02-22	71	262.5	NA	Single	Reverse	0	0	0	0	0	0	0	0	0	0	0	0	0	0	0	0	0	0	0	32	8	318	60	24	6.26	6.736	0.6	0.36	0.0595	0.339833	68	13	195	100	44	3.436	6.676
2861	Harlan	Haslett	206	ESC	ST	2013-12-13	2014-02-22	71	262.5	NA	Single	Reverse	0	0	0	0	0	0	0	0	0	0	0	0	0	0	0	0	0	0	0	27	42	522	68	60	5.38	4.9	-0.217391	0.08	-0.06	-0.0657971	64	41	236	92	72	3.78	4.552
2863	Harlan	Haslett	206	ESC	ST	2013-12-13	2014-02-22	71	262.5	NA	Single	Reverse	0	0	0	0	0	0	0	0	0	0	0	0	0	0	0	0	0	0	0	33	9	356	68	24	5.38	7.372	0.571429	0.44	0.249	0.420143	63	12	127	96	36	3.844	7.04
2864	Harlan	Haslett	206	ESC	GT	2013-12-13	2014-02-22	71	262.5	NA	Single	Reverse	0	0	0	0	0	0	0	0	0	0	0	0	0	0	0	0	0	0	0	2	24	289	8	56	7.784	6.248	-0.846154	-0.48	-0.192	-0.506051	2	69	355	8	84	7.828	3.604
2865	Harlan	Haslett	206	ESC	ST	2013-12-13	2014-02-22	71	262.5	NA	Single	Reverse	0	0	0	0	0	0	0	0	0	0	0	0	0	0	0	0	0	0	0	34	19	241	76	40	5.096	6.308	0.283019	0.36	0.1515	0.26484	62	14	157	92	32	3.648	7.032
2866	Harlan	Haslett	206	ESC	GT	2013-12-13	2014-02-22	71	262.5	NA	Single	Reverse	0	0	0	0	0	0	0	0	0	0	0	0	0	0	0	0	0	0	0	1	9	240	4	16	7.772	7.236	-0.8	-0.12	-0.067	-0.329	0	38	241	0	56	8	5.96
2867	Harlan	Haslett	206	ESC	IR	2013-12-13	2014-02-22	71	262.5	NA	Single	Reverse	0	0	0	0	0	0	0	0	0	0	0	0	0	0	0	0	0	0	0	38	29	454	56	60	5.936	5.292	0.134328	-0.04	-0.0805	0.00460945	32	43	227	80	76	5.112	4.908
2868	Harlan	Haslett	206	ESC	IR	2013-12-13	2014-02-22	71	262.5	NA	Single	Reverse	0	0	0	0	0	0	0	0	0	0	0	0	0	0	0	0	0	0	0	9	40	239	32	72	7.116	4.344	-0.632653	-0.4	-0.3465	-0.459718	33	79	178	84	100	4.968	2.696
2869	Harlan	Haslett	206	ESC	ST	2013-12-13	2014-02-22	71	262.5	NA	Single	Reverse	0	0	0	0	0	0	0	0	0	0	0	0	0	0	0	0	0	0	0	0	2	169	0	8	8	7.776	-1	-0.08	-0.028	-0.369333	0	19	128	0	40	8	5.976
286	Harlan	Indianapolis	202C	PJM	GT	2012-03-16	2012-05-07	52	225	NA	Single	Standard	0	0	0	0	0	0	0	0	0	0	0	0	0	0	0	0	0	0	0	10	0	159	24	0	7.308	8	1	0.24	0.0865	0.442167	6	8	122	8	16	7.536	7.144
2870	Harlan	Haslett	206	ESC	GT	2013-12-13	2014-02-22	71	262.5	NA	Single	Reverse	0	0	0	0	0	0	0	0	0	0	0	0	0	0	0	0	0	0	0	0	6	177	0	20	8	7.424	-1	-0.2	-0.072	-0.424	1	25	210	4	52	7.688	6.612
2871	Harlan	Haslett	206	ESC	IR	2013-12-13	2014-02-22	71	262.5	NA	Single	Reverse	0	0	0	0	0	0	0	0	0	0	0	0	0	0	0	0	0	0	0	4	13	313	16	28	7.8	6.532	-0.529412	-0.12	-0.1585	-0.269304	9	51	244	36	84	7.46	4.328
2872	Harlan	Haslett	206	ESC	ST	2013-12-13	2014-02-22	71	262.5	NA	Single	Reverse	0	0	0	0	0	0	0	0	0	0	0	0	0	0	0	0	0	0	0	0	53	414	0	72	8	4.3	-1	-0.72	-0.4625	-0.7275	16	70	250	24	92	6.984	2.712
2873	Harlan	Haslett	206	ESC	IR	2013-12-13	2014-02-22	71	262.5	NA	Single	Reverse	0	0	0	0	0	0	0	0	0	0	0	0	0	0	0	0	0	0	0	19	7	101	44	20	6.004	7.284	0.461538	0.24	0.16	0.287179	24	4	60	44	12	6.432	7.456
2874	Harlan	Haslett	206	ESC	IR	2013-12-13	2014-02-22	71	262.5	NA	Single	Reverse	0	0	0	0	0	0	0	0	0	0	0	0	0	0	0	0	0	0	0	9	10	132	28	12	7.4	7.196	-0.0526316	0.16	-0.0255	0.0272895	5	2	121	12	8	7.62	7.908
2875	Harlan	Haslett	206	ESC	ST	2013-12-13	2014-02-22	71	262.5	NA	Single	Reverse	0	0	0	0	0	0	0	0	0	0	0	0	0	0	0	0	0	0	0	28	23	285	64	48	5.744	6.2	0.0980392	0.16	0.057	0.105013	48	10	272	84	28	4.132	6.94
2876	Harlan	Haslett	206	ESC	IR	2013-12-13	2014-02-22	71	262.5	NA	Single	Reverse	0	0	0	0	0	0	0	0	0	0	0	0	0	0	0	0	0	0	0	10	0	42	24	0	7.148	8	1	0.24	0.1065	0.448833	6	1	20	12	4	7.532	7.692
2877	Harlan	Haslett	206	ESC	IR	2013-12-13	2014-02-22	71	262.5	NA	Single	Reverse	0	0	0	0	0	0	0	0	0	0	0	0	0	0	0	0	0	0	0	17	8	90	32	16	6.64	7.28	0.36	0.16	0.08	0.2	16	4	94	40	12	6.428	7.728
2878	Harlan	Haslett	206	ESC	ST	2013-12-13	2014-02-22	71	262.5	NA	Single	Reverse	0	0	0	0	0	0	0	0	0	0	0	0	0	0	0	0	0	0	0	14	1	144	28	4	7.224	7.86	0.866667	0.24	0.0795	0.395389	26	13	319	56	20	5.824	6.956
2879	Harlan	Haslett	206	ESC	GT	2013-12-13	2014-02-22	71	262.5	NA	Single	Reverse	0	0	0	0	0	0	0	0	0	0	0	0	0	0	0	0	0	0	0	14	14	224	28	20	7.032	7.032	0	0.08	1.11e-16	0.0266667	11	8	154	28	12	7.384	7.416
287	Harlan	Indianapolis	202C	PJM	IR	2012-03-16	2012-05-07	52	225	NA	Single	Standard	0	0	0	0	0	0	0	0	0	0	0	0	0	0	0	0	0	0	0	0	4	21	0	12	8	7.46	-1	-0.12	-0.0675	-0.395833	4	5	93	12	12	7.576	7.464
2880	Harlan	Haslett	206	ESC	ST	2013-12-13	2014-02-22	71	262.5	NA	Single	Reverse	0	0	0	0	0	0	0	0	0	0	0	0	0	0	0	0	0	0	0	19	4	160	68	8	5.824	7.572	0.652174	0.6	0.2185	0.490225	26	22	160	56	52	5.444	6.58
2881	Harlan	Haslett	206	ESC	GT	2013-12-13	2014-02-22	71	262.5	NA	Single	Reverse	0	0	0	0	0	0	0	0	0	0	0	0	0	0	0	0	0	0	0	4	42	441	8	56	7.684	5.584	-0.826087	-0.48	-0.2625	-0.522862	2	100	406	8	92	7.64	2.496
2883	Harlan	Haslett	206	ESC	IR	2013-12-13	2014-02-22	71	262.5	NA	Single	Reverse	0	0	0	0	0	0	0	0	0	0	0	0	0	0	0	0	0	0	0	0	9	164	0	24	8	7.308	-1	-0.24	-0.0865	-0.442167	8	34	137	20	64	7.512	5.032
2884	Harlan	Haslett	206	ESC	GT	2013-12-13	2014-02-22	71	262.5	NA	Single	Reverse	0	0	0	0	0	0	0	0	0	0	0	0	0	0	0	0	0	0	0	10	21	375	16	40	7.62	5.832	-0.354839	-0.24	-0.2235	-0.27278	6	60	295	20	68	7.708	3.944
2885	Harlan	Haslett	206	ESC	ST	2013-12-13	2014-02-22	71	262.5	NA	Single	Reverse	0	0	0	0	0	0	0	0	0	0	0	0	0	0	0	0	0	0	0	25	11	165	52	24	6.364	6.988	0.388889	0.28	0.078	0.248963	42	12	132	72	32	4.992	6.244
2886	Harlan	Haslett	206	ESC	GT	2013-12-13	2014-02-22	71	262.5	NA	Single	Reverse	0	0	0	0	0	0	0	0	0	0	0	0	0	0	0	0	0	0	0	0	20	328	0	44	8	6.372	-1	-0.44	-0.2035	-0.547833	0	66	335	0	68	8	4.732
2887	Harlan	Haslett	206	ESC	IR	2013-12-13	2014-02-22	71	262.5	NA	Single	Reverse	0	0	0	0	0	0	0	0	0	0	0	0	0	0	0	0	0	0	0	12	11	169	20	32	7.432	6.52	0.0434783	-0.12	-0.114	-0.0635072	8	21	112	20	48	7.332	6.24
2888	Harlan	Haslett	206	ESC	IR	2013-12-13	2014-02-22	71	262.5	NA	Single	Reverse	0	0	0	0	0	0	0	0	0	0	0	0	0	0	0	0	0	0	0	3	11	99	8	20	7.84	6.94	-0.571429	-0.12	-0.1125	-0.267976	12	7	91	36	20	6.636	7.228
2889	Harlan	Haslett	206	ESC	IR	2013-12-13	2014-02-22	71	262.5	NA	Single	Reverse	0	0	0	0	0	0	0	0	0	0	0	0	0	0	0	0	0	0	0	3	2	19	12	4	7.368	7.808	0.2	0.08	0.055	0.111667	8	1	24	28	4	7.352	7.824
288	Harlan	Indianapolis	202C	PJM	GT	2012-03-16	2012-05-07	52	225	NA	Single	Standard	0	0	0	0	0	0	0	0	0	0	0	0	0	0	0	0	0	0	0	2	19	140	4	28	7.756	7.08	-0.809524	-0.24	-0.0845	-0.378008	2	17	140	8	36	7.94	6.484
2890	Harlan	Haslett	206	ESC	IR	2013-12-13	2014-02-22	71	262.5	NA	Single	Reverse	0	0	0	0	0	0	0	0	0	0	0	0	0	0	0	0	0	0	0	19	0	124	44	0	6.988	8	1	0.44	0.1265	0.522167	10	10	119	28	32	7.392	6.852
2891	Harlan	Haslett	206	ESC	GT	2013-12-13	2014-02-22	71	262.5	NA	Single	Reverse	0	0	0	0	0	0	0	0	0	0	0	0	0	0	0	0	0	0	0	13	15	239	24	40	7.212	5.924	-0.0714286	-0.16	-0.161	-0.13081	0	38	196	0	84	8	4.576
289	Harlan	Indianapolis	202C	PJM	IR	2012-03-16	2012-05-07	52	225	NA	Single	Standard	0	0	0	0	0	0	0	0	0	0	0	0	0	0	0	0	0	0	0	11	6	99	28	16	6.744	7.304	0.294118	0.12	0.07	0.161373	3	11	120	12	28	7.588	6.528
28	Harlan	Frederick	208A	ESC	IR	2011-12-16	2012-02-20	66	250	NA	Single	Reverse	0	0	0	0	0	0	0	0	0	0	0	0	0	0	0	0	0	0	0	7	64	422	20	80	7.308	3.616	-0.802817	-0.6	-0.4615	-0.621439	3	75	262	12	88	7.788	3.12
290	Harlan	Haslett	206	LMY	ST	2012-03-12	2012-05-10	59	250	NA	Single	Standard	0	0	0	0	0	0	0	0	0	0	0	0	0	0	0	0	1	0	0	20	22	415	60	36	5.9	6.348	-0.047619	0.24	0.056	0.0827937	NA	6	209	60	16	6.12	7.316
291	Harlan	Haslett	206	LMY	ST	2012-03-12	2012-05-10	59	250	NA	Single	Standard	0	0	0	0	0	0	0	0	0	0	0	0	0	0	0	0	1	0	0	9	24	170	20	32	6.976	6.904	-0.454545	-0.12	-0.009	-0.194515	20	5	130	40	20	6.28	7.136
292	Harlan	Haslett	206	LMY	GT	2012-03-12	2012-05-10	59	250	NA	Single	Standard	0	0	0	0	0	0	0	0	0	0	0	0	0	0	0	0	1	0	0	0	49	379	0	72	8	4.596	-1	-0.72	-0.4255	-0.715167	4	55	262	12	96	7.664	2.656
293	Harlan	Haslett	206	LMY	ST	2012-03-12	2012-05-10	59	250	NA	Single	Standard	0	0	0	0	0	0	0	0	0	0	0	0	0	0	0	0	1	0	0	7	41	352	20	72	7.56	4.368	-0.708333	-0.52	-0.399	-0.542444	16	47	273	52	80	6.352	4.236
2940	Harlan	Indianapolis	202A	KP	GT	2013-12-27	2014-03-15	78	280	280	Single	Standard	0	0	0	0	0	1	0	0	0	0	0	0	0	0	0	0	0	0	0	0	4	36	0	8	8	7.788	-1	-0.08	-0.0265	-0.368833	0	15	156	0	32	8	7.028
2941	Harlan	Indianapolis	202A	KP	GT	2013-12-27	2014-03-15	78	287	287	Single	Standard	0	0	0	0	0	1	0	0	0	0	0	0	0	0	0	0	0	0	0	2	2	191	4	8	7.74	7.924	0	-0.04	0.023	-0.00566667	3	7	168	8	8	7.636	7.588
2942	Harlan	Indianapolis	202A	KP	GT	2013-12-27	2014-03-15	78	288	288	Single	Standard	0	0	0	0	0	1	0	0	0	0	0	0	0	0	0	0	0	0	0	1	20	486	4	52	7.956	5.616	-0.904762	-0.48	-0.2925	-0.559087	0	79	327	0	80	8	3.664
2943	Harlan	Indianapolis	202A	KP	ST	2013-12-27	2014-03-15	78	313	313	Single	Standard	0	0	0	0	0	1	0	0	0	0	0	0	0	0	0	0	0	0	0	1	32	264	4	44	7.884	5.804	-0.939394	-0.4	-0.26	-0.533131	0	60	236	0	76	8	3.556
2944	Harlan	Indianapolis	202A	KP	GT	2013-12-27	2014-03-15	78	298	298	Single	Standard	0	0	0	0	0	1	0	0	0	0	0	0	0	0	0	0	0	0	0	0	22	242	0	40	8	6.92	-1	-0.4	-0.135	-0.511667	1	29	261	4	60	7.82	5.396
2945	Harlan	Indianapolis	202A	KP	ST	2013-12-27	2014-03-15	78	255	255	Single	Standard	0	0	0	0	0	1	0	0	0	0	0	0	0	0	0	0	0	0	0	8	18	354	28	40	7.372	6.812	-0.384615	-0.12	-0.07	-0.191538	24	33	188	52	56	6.696	6.112
2946	Harlan	Indianapolis	202A	KP	IR	2013-12-27	2014-03-15	78	325	325	Single	Standard	0	0	0	0	0	1	0	0	0	0	0	0	0	0	0	0	0	0	0	10	24	328	8	52	7.584	5.784	-0.411765	-0.44	-0.225	-0.358922	0	77	321	0	80	8	3.544
2947	Harlan	Indianapolis	202A	KP	IR	2013-12-27	2014-03-16	79	303	303	Single	Standard	0	0	0	0	0	1	0	0	0	0	0	0	0	0	0	0	0	0	0	0	4	109	0	12	8	7.716	-1	-0.12	-0.0355	-0.385167	0	11	165	0	16	8	7.208
2948	Harlan	Indianapolis	202A	KP	GT	2013-12-27	2014-03-16	79	284	284	Single	Standard	0	0	0	0	0	1	0	0	0	0	0	0	0	0	0	0	0	0	0	0	15	238	0	36	8	7.18	-1	-0.36	-0.1025	-0.4875	0	38	222	0	56	8	5.108
2949	Harlan	Indianapolis	202A	KP	GT	2013-12-27	2014-03-16	79	336	336	Single	Standard	0	0	0	0	0	1	0	0	0	0	0	0	0	0	0	0	0	0	0	10	7	197	28	12	6.992	7.328	0.176471	0.16	0.042	0.126157	17	34	183	52	64	6.696	4.74
294	Harlan	Haslett	206	LMY	IR	2012-03-12	2012-05-10	59	250	NA	Single	Standard	0	0	0	0	0	0	0	0	0	0	0	0	0	0	0	0	1	0	0	10	9	148	16	16	7.44	6.92	0.0526316	0	-0.065	-0.00412281	9	11	164	12	24	7.472	6.744
2950	Harlan	Indianapolis	202A	KP	IR	2013-12-27	2014-03-16	79	307	307	Single	Standard	0	0	0	0	0	1	0	0	0	0	0	0	0	0	0	0	0	0	0	12	23	255	28	52	7.012	5.356	-0.314286	-0.24	-0.207	-0.253762	43	17	177	68	40	5.008	6.008
2951	Harlan	Indianapolis	202A	KP	IR	2013-12-27	2014-03-16	79	305	305	Single	Standard	0	0	0	0	0	1	0	0	0	0	0	0	0	0	0	0	0	0	0	0	11	151	0	24	8	6.732	-1	-0.24	-0.1585	-0.466167	2	15	153	8	36	7.724	6.524
2953	Harlan	Indianapolis	202A	KP	GT	2013-12-27	2014-03-16	79	289	289	Single	Standard	0	0	0	0	0	1	0	0	0	0	0	0	0	0	0	0	0	0	0	1	31	313	4	56	7.764	5.984	-0.9375	-0.52	-0.2225	-0.56	0	70	368	0	92	8	2.768
2958	Harlan	Indianapolis	217	BFS	IR	2014-01-10	2014-03-12	61	288	288	Paired	Reverse	0	0	0	1	0	0	0	0	0	0	0	0	0	0	0	0	0	0	0	10	36	289	20	68	7.568	4.192	-0.565217	-0.48	-0.422	-0.489072	9	9	85	24	24	7.28	7.308
2959	Harlan	Indianapolis	217	BFS	GT	2014-01-10	2014-03-12	61	303	303	Paired	Reverse	0	0	0	1	0	0	0	0	0	0	0	0	0	0	0	0	0	0	0	7	42	527	20	52	7.408	5.888	-0.714286	-0.32	-0.19	-0.408095	4	31	220	12	68	7.608	5.18
295	Harlan	Haslett	206	LMY	ST	2012-03-12	2012-05-10	59	250	NA	Single	Standard	0	0	0	0	0	0	0	0	0	0	0	0	0	0	0	0	1	0	0	21	56	531	48	76	6.34	3.772	-0.454545	-0.28	-0.321	-0.351848	52	51	220	96	92	3.948	4.184
2960	Harlan	Indianapolis	217	BFS	ST	2014-01-10	2014-03-12	61	305	305	Paired	Reverse	0	0	0	1	0	0	0	0	0	0	0	0	0	0	0	0	0	0	0	60	7	409	76	24	4.28	6.908	0.791045	0.52	0.3285	0.546515	101	3	238	96	8	2.844	7.58
2971	Harlan	Haslett	206	EGO	GT	2014-01-24	2014-04-02	68	262.5	NA	Single	Standard	0	0	0	0	0	0	0	1	0	0	0	0	0	0	0	0	0	0	0	3	17	265	8	36	7.732	6.412	-0.7	-0.28	-0.165	-0.381667	0	44	288	0	68	8	4.536
2973	Harlan	Haslett	206	EGO	ST	2014-01-24	2014-04-02	68	262.5	NA	Single	Standard	0	0	0	0	0	0	0	1	0	0	0	0	0	0	0	0	0	0	0	0	52	403	0	80	8	4.276	-1	-0.8	-0.4655	-0.755167	11	45	293	28	52	7.02	5.42
2975	Harlan	Haslett	206	EGO	GT	2014-01-24	2014-04-02	68	262.5	NA	Single	Standard	0	0	0	0	0	0	0	1	0	0	0	0	0	0	0	0	0	0	0	0	1	161	0	4	8	7.912	-1	-0.04	-0.011	-0.350333	1	29	174	4	48	7.768	6.536
2977	Harlan	Haslett	206	EGO	ST	2014-01-24	2014-04-02	68	262.5	NA	Single	Standard	0	0	0	0	0	0	0	1	0	0	0	0	0	0	0	0	0	0	0	0	24	270	0	36	8	5.996	-1	-0.36	-0.2505	-0.536833	0	27	253	0	52	8	5.132
2978	Harlan	Haslett	206	EGO	GT	2014-01-24	2014-04-02	68	262.5	NA	Single	Standard	0	0	0	0	0	0	0	1	0	0	0	0	0	0	0	0	0	0	0	0	20	211	0	32	8	6.608	-1	-0.32	-0.174	-0.498	0	50	341	0	52	8	5.3
2979	Harlan	Haslett	206	EGO	ST	2014-01-24	2014-04-02	68	262.5	NA	Single	Standard	0	0	0	0	0	0	0	1	0	0	0	0	0	0	0	0	0	0	0	6	20	236	16	40	7.484	6.532	-0.538462	-0.24	-0.119	-0.299154	2	38	107	8	76	7.828	5.136
297	Harlan	Haslett	206	LMY	IR	2012-03-12	2012-05-10	59	250	NA	Single	Standard	0	0	0	0	0	0	0	0	0	0	0	0	0	0	0	0	1	0	0	0	12	275	0	28	8	6.956	-1	-0.28	-0.1305	-0.470167	0	57	282	0	88	8	3.724
2980	Harlan	Haslett	206	EGO	IR	2014-01-24	2014-04-02	68	262.5	NA	Single	Standard	0	0	0	0	0	0	0	1	0	0	0	0	0	0	0	0	0	0	0	7	15	259	24	44	7.18	5.72	-0.363636	-0.2	-0.1825	-0.248712	51	24	264	84	56	4.732	5.74
2981	Harlan	Haslett	206	EGO	GT	2014-01-24	2014-04-02	68	262.5	NA	Single	Standard	0	0	0	0	0	0	0	1	0	0	0	0	0	0	0	0	0	0	0	9	10	330	20	20	7.188	7.328	-0.0526316	0	0.0175	-0.0117105	2	30	337	8	60	7.588	5.836
2985	Harlan	Haslett	206	EGO	ST	2014-01-24	2014-04-02	68	262.5	NA	Single	Standard	0	0	0	0	0	0	0	1	0	0	0	0	0	0	0	0	0	0	0	13	4	341	32	12	7.052	7.704	0.529412	0.2	0.0815	0.270304	43	4	152	56	8	5.916	7.432
2986	Harlan	Haslett	206	EGO	ST	2014-01-24	2014-04-02	68	262.5	NA	Single	Standard	0	0	0	0	0	0	0	1	0	0	0	0	0	0	0	0	0	0	0	32	21	273	72	52	5.784	5.684	0.207547	0.2	-0.0125	0.131682	30	40	165	68	56	5.88	5.468
2987	Harlan	Haslett	206	EGO	IR	2014-01-24	2014-04-02	68	262.5	NA	Single	Standard	0	0	0	0	0	0	0	1	0	0	0	0	0	0	0	0	0	0	0	9	9	196	32	32	7.228	6.692	0	0	-0.067	-0.0223333	6	37	160	24	64	7.588	4.56
2988	Harlan	Haslett	206	EGO	GT	2014-01-24	2014-04-02	68	262.5	NA	Single	Standard	0	0	0	0	0	0	0	1	0	0	0	0	0	0	0	0	0	0	0	1	28	158	4	28	7.948	6.496	-0.931034	-0.24	-0.1815	-0.450845	0	37	157	0	56	8	5.176
2989	Harlan	Haslett	206	EGO	GT	2014-01-24	2014-04-02	68	262.5	NA	Single	Standard	0	0	0	0	0	0	0	1	0	0	0	0	0	0	0	0	0	0	0	4	29	325	16	64	7.748	6.24	-0.757576	-0.48	-0.1885	-0.475359	2	65	422	8	88	7.804	2.76
298	Harlan	Haslett	206	LMY	ST	2012-03-12	2012-05-10	59	250	NA	Single	Standard	0	0	0	0	0	0	0	0	0	0	0	0	0	0	0	0	1	0	0	42	7	250	76	20	5.528	6.804	0.714286	0.56	0.1595	0.477929	51	6	182	72	16	4.868	7.272
2990	Harlan	Haslett	206	EGO	ST	2014-01-24	2014-04-02	68	262.5	NA	Single	Standard	0	0	0	0	0	0	0	1	0	0	0	0	0	0	0	0	0	0	0	16	22	328	36	40	6.332	5.976	-0.157895	-0.04	-0.0445	-0.0807982	30	14	122	68	32	5.456	6.26
2991	Harlan	Haslett	206	EGO	IR	2014-01-24	2014-04-02	68	262.5	NA	Single	Standard	0	0	0	0	0	0	0	1	0	0	0	0	0	0	0	0	0	0	0	0	26	329	0	44	8	6.208	-1	-0.44	-0.224	-0.554667	0	58	303	0	84	8	3.376
2992	Harlan	Haslett	206	EGO	GT	2014-01-24	2014-04-02	68	262.5	NA	Single	Standard	0	0	0	0	0	0	0	1	0	0	0	0	0	0	0	0	0	0	0	6	22	241	20	48	7.464	5.592	-0.571429	-0.28	-0.234	-0.36181	5	32	242	20	64	7.316	5.04
2995	Harlan	Haslett	206	EGO	ST	2014-01-24	2014-04-02	68	262.5	NA	Single	Standard	0	0	0	0	0	0	0	1	0	0	0	0	0	0	0	0	0	0	0	33	13	199	56	28	5.688	7.112	0.434783	0.28	0.178	0.297594	32	4	115	72	12	5.544	7.464
2996	Harlan	Haslett	206	EGO	ST	2014-01-24	2014-04-02	68	262.5	NA	Single	Standard	0	0	0	0	0	0	0	1	0	0	0	0	0	0	0	0	0	0	0	6	23	338	12	56	7.428	5.16	-0.586207	-0.44	-0.2835	-0.436569	4	48	381	12	88	7.78	3.24
2997	Harlan	Haslett	206	EGO	ST	2014-01-24	2014-04-02	68	262.5	NA	Single	Standard	0	0	0	0	0	0	0	1	0	0	0	0	0	0	0	0	0	0	0	40	18	363	92	44	4.684	7.004	0.37931	0.48	0.29	0.383103	64	31	333	100	72	3.528	4.948
2998	Harlan	Haslett	206	EGO	GT	2014-01-24	2014-04-02	68	262.5	NA	Single	Standard	0	0	0	0	0	0	0	1	0	0	0	0	0	0	0	0	0	0	0	0	8	92	0	12	8	7.596	-1	-0.12	-0.0505	-0.390167	1	18	187	4	28	7.836	6.616
2999	Harlan	Haslett	206	EGO	GT	2014-01-24	2014-04-02	68	262.5	NA	Single	Standard	0	0	0	0	0	0	0	1	0	0	0	0	0	0	0	0	0	0	0	7	6	90	20	16	7.068	7.4	0.0769231	0.04	0.0415	0.0528077	4	16	114	8	28	7.688	7.088
299	Harlan	Haslett	206	LMY	ST	2012-03-12	2012-05-10	59	250	NA	Single	Standard	0	0	0	0	0	0	0	0	0	0	0	0	0	0	0	0	1	0	0	16	29	268	40	60	6.684	5.436	-0.288889	-0.2	-0.156	-0.214963	27	46	256	56	92	6.476	3.852
29	Harlan	Indianapolis	217	ESC	IR	2011-12-16	2012-02-20	66	250	NA	Single	Reverse	0	0	0	0	0	0	0	0	0	0	0	0	0	0	0	0	0	0	0	16	7	166	36	20	6.836	6.944	0.391304	0.16	0.0135	0.188268	6	11	136	20	32	7.3	6.316
2	Harlan	Haslett	206	LMY	ST	2011-12-16	2012-02-21	67	250	NA	Single	Standard	0	0	0	0	0	0	0	0	0	0	0	0	0	0	0	0	1	0	0	0	10	110	0	20	8	7.16	-1	-0.2	-0.105	-0.435	10	36	133	28	72	7.16	4.464
3000	Harlan	Haslett	206	EGO	IR	2014-01-24	2014-04-02	68	262.5	NA	Single	Standard	0	0	0	0	0	0	0	1	0	0	0	0	0	0	0	0	0	0	0	1	13	264	4	28	7.932	6.44	-0.857143	-0.24	-0.1865	-0.427881	18	23	236	48	56	6.96	5.472
3003	Harlan	Haslett	206	EGO	GT	2014-01-24	2014-04-02	68	262.5	NA	Single	Standard	0	0	0	0	0	0	0	1	0	0	0	0	0	0	0	0	0	0	0	15	17	212	40	28	6.768	7.24	-0.0625	0.12	0.059	0.0388333	8	28	156	24	48	7.124	6.04
3004	Harlan	Haslett	206	EGO	GT	2014-01-24	2014-04-02	68	262.5	NA	Single	Standard	0	0	0	0	0	0	0	1	0	0	0	0	0	0	0	0	0	0	0	2	24	280	8	40	7.876	6.348	-0.846154	-0.32	-0.191	-0.452385	0	68	229	0	84	8	3.088
3006	Harlan	Haslett	206	EGO	IR	2014-01-24	2014-04-02	68	262.5	NA	Single	Standard	0	0	0	0	0	0	0	1	0	0	0	0	0	0	0	0	0	0	0	7	25	400	24	52	7.232	4.808	-0.5625	-0.28	-0.303	-0.381833	6	17	222	20	32	7.74	6.028
3008	Harlan	Haslett	206	EGO	IR	2014-01-24	2014-04-02	68	262.5	NA	Single	Standard	0	0	0	0	0	0	0	1	0	0	0	0	0	0	0	0	0	0	0	0	61	430	0	80	8	3.552	-1	-0.8	-0.556	-0.785333	38	20	237	76	40	5.616	5.584
3009	Harlan	Haslett	206	EGO	IR	2014-01-24	2014-04-02	68	262.5	NA	Single	Standard	0	0	0	0	0	0	0	1	0	0	0	0	0	0	0	0	0	0	0	16	38	430	32	72	6.924	4.596	-0.407407	-0.4	-0.291	-0.366136	3	65	313	8	96	7.704	3.312
300	Harlan	Haslett	206	LMY	IR	2012-03-12	2012-05-10	59	250	NA	Single	Standard	0	0	0	0	0	0	0	0	0	0	0	0	0	0	0	0	1	0	0	19	7	212	48	16	6.604	7.372	0.461538	0.32	0.096	0.292513	17	55	152	44	76	6.672	5.196
3010	Harlan	Haslett	206	EGO	ST	2014-01-24	2014-04-02	68	262.5	NA	Single	Standard	0	0	0	0	0	0	0	1	0	0	0	0	0	0	0	0	0	0	0	19	40	282	40	60	6.564	4.584	-0.355932	-0.2	-0.2475	-0.267811	13	69	254	40	92	6.748	3.96
3011	Harlan	Haslett	206	EGO	GT	2014-01-24	2014-04-02	68	262.5	NA	Single	Standard	0	0	0	0	0	0	0	1	0	0	0	0	0	0	0	0	0	0	0	13	17	301	28	44	6.868	5.98	-0.133333	-0.16	-0.111	-0.134778	1	37	161	4	76	7.972	4.696
3012	Harlan	Haslett	206	EGO	ST	2014-01-24	2014-04-02	68	262.5	NA	Single	Standard	0	0	0	0	0	0	0	1	0	0	0	0	0	0	0	0	0	0	0	8	17	309	28	28	7.34	6.612	-0.36	0	-0.091	-0.150333	62	48	224	100	88	3.036	5.38
3014	Harlan	Indianapolis	217	BFS	ST	2014-01-31	2014-04-01	60	298	298	Paired	Reverse	0	0	0	1	0	0	0	0	0	0	0	0	0	0	0	0	0	0	0	8	26	370	20	60	7.676	5.376	-0.529412	-0.4	-0.2875	-0.405637	25	12	190	56	28	6.212	7.032
3015	Harlan	Indianapolis	217	BFS	ST	2014-01-31	2014-04-01	60	309	309	Paired	Reverse	0	0	0	1	0	0	0	0	0	0	0	0	0	0	0	0	0	0	0	21	6	298	56	24	6.776	7.108	0.555556	0.32	0.0415	0.305685	17	16	166	48	44	6.612	6.224
3016	Harlan	Indianapolis	217	BFS	IR	2014-01-31	2014-04-01	60	283	283	Paired	Reverse	0	0	0	1	0	0	0	0	0	0	0	0	0	0	0	0	0	0	0	18	41	477	28	60	7.336	5.22	-0.389831	-0.32	-0.2645	-0.324777	36	38	189	76	72	5.652	4.46
3017	Harlan	Indianapolis	217	BFS	GT	2014-01-31	2014-04-01	60	313	313	Paired	Reverse	0	0	0	1	0	0	0	0	0	0	0	0	0	0	0	0	0	0	0	19	66	436	24	88	6.908	3.912	-0.552941	-0.64	-0.3745	-0.52248	2	57	372	4	92	7.808	4.22
3018	Harlan	Indianapolis	217	BFS	GT	2014-01-31	2014-04-01	60	296	296	Paired	Reverse	0	0	0	1	0	0	0	0	0	0	0	0	0	0	0	0	0	0	0	1	78	537	4	84	8	3.424	-0.974684	-0.8	-0.572	-0.782228	0	58	295	0	80	8	3.524
3019	Harlan	Indianapolis	217	BFS	IR	2014-01-31	2014-04-01	60	298	298	Paired	Reverse	0	0	0	1	0	0	0	0	0	0	0	0	0	0	0	0	0	0	0	8	39	445	24	68	7.156	5.012	-0.659574	-0.44	-0.268	-0.455858	6	78	331	24	92	7.528	3.224
301	Harlan	Haslett	206	LMY	IR	2012-03-12	2012-05-10	59	250	NA	Single	Standard	0	0	0	0	0	0	0	0	0	0	0	0	0	0	0	0	1	0	0	23	10	248	56	20	6.424	7.22	0.393939	0.36	0.0995	0.28448	12	51	316	36	80	7.004	4.52
3020	Harlan	Indianapolis	217	BFS	ST	2014-01-31	2014-04-01	60	310	310	Paired	Reverse	0	0	0	1	0	0	0	0	0	0	0	0	0	0	0	0	0	0	0	2	17	184	8	28	7.752	6.356	-0.789474	-0.2	-0.1745	-0.387991	0	9	112	0	20	8	7.256
3022	Harlan	Indianapolis	217	BFS	ST	2014-01-31	2014-04-01	60	286	286	Paired	Reverse	0	0	0	1	0	0	0	0	0	0	0	0	0	0	0	0	0	0	0	9	32	292	24	76	7.656	4.94	-0.560976	-0.52	-0.3395	-0.473492	16	44	245	48	88	6.392	5.312
302	Harlan	Haslett	206	LMY	ST	2012-03-12	2012-05-10	59	250	NA	Single	Standard	0	0	0	0	0	0	0	0	0	0	0	0	0	0	0	0	1	0	0	36	28	506	76	60	4.88	5.34	0.125	0.16	0.0575	0.114167	47	39	235	80	72	5.1	4.676
3035	Harlan	Indianapolis	202A	CJF/JDM	GT	2014-01-24	2014-04-15	81	362	362	Paired	Standard	0	0	0	0	0	0	0	0	0	0	1	0	0	0	0	0	0	0	0	8	25	198	20	28	7.412	6.976	-0.515152	-0.08	-0.0545	-0.216551	14	28	183	28	52	7.308	5.436
3036	Harlan	Indianapolis	202A	CJF/JDM	IR	2014-01-24	2014-04-15	81	350	350	Paired	Standard	0	0	0	0	0	0	0	0	0	0	1	0	0	0	0	0	0	0	0	17	13	336	36	32	7.176	6.496	0.133333	0.04	-0.085	0.0294444	22	32	341	40	64	6.216	5.508
3037	Harlan	Indianapolis	202A	CJF/JDM	IR	2014-01-24	2014-04-15	81	338	338	Paired	Standard	0	0	0	0	0	0	0	0	0	0	1	0	0	0	0	0	0	0	0	13	12	216	28	16	6.528	7.496	0.04	0.12	0.121	0.0936667	4	45	302	8	72	7.708	4.684
3038	Harlan	Indianapolis	202A	CJF/JDM	IR	2014-01-24	2014-04-15	81	352	352	Paired	Standard	0	0	0	0	0	0	0	0	0	0	1	0	0	0	0	0	0	0	0	1	20	299	4	40	7.88	6.396	-0.904762	-0.36	-0.1855	-0.483421	31	49	306	52	72	5.808	3.812
3039	Harlan	Indianapolis	202A	CJF/JDM	GT	2014-01-24	2014-04-15	81	348	348	Paired	Standard	0	0	0	0	0	0	0	0	0	0	1	0	0	0	0	0	0	0	0	5	15	127	12	28	7.42	7.028	-0.5	-0.16	-0.049	-0.236333	16	35	379	24	68	7.06	5.076
3040	Harlan	Indianapolis	202A	CJF/JDM	IR	2014-01-24	2014-04-15	81	363	363	Paired	Standard	0	0	0	0	0	0	0	0	0	0	1	0	0	0	0	0	0	0	0	14	1	122	36	4	6.38	7.896	0.866667	0.32	0.1895	0.458722	12	9	192	20	24	7.12	7.328
3041	Harlan	Indianapolis	202C	CJF/JDM	ST	2014-01-31	2014-04-15	74	357	357	Paired	Standard	0	0	0	0	0	0	0	0	0	0	1	0	0	0	0	0	0	0	0	22	16	372	36	36	6.492	5.976	0.157895	0	-0.0645	0.0311316	55	4	205	80	16	4.628	7.096
3042	Harlan	Indianapolis	202C	CJF/JDM	ST	2014-01-31	2014-04-15	74	342	342	Paired	Standard	0	0	0	0	0	0	0	0	0	0	1	0	0	0	0	0	0	0	0	10	6	303	36	16	6.32	7.54	0.25	0.2	0.1525	0.200833	11	14	181	32	32	6	6.86
3043	Harlan	Indianapolis	202C	CJF/JDM	IR	2014-01-31	2014-04-15	74	364	364	Paired	Standard	0	0	0	0	0	0	0	0	0	0	1	0	0	0	0	0	0	0	0	6	3	118	16	8	7.248	7.844	0.333333	0.08	0.0745	0.162611	12	18	176	32	40	6.876	6.7
3044	Harlan	Indianapolis	202C	CJF/JDM	ST	2014-01-31	2014-04-15	74	378	378	Paired	Standard	0	0	0	0	0	0	0	0	0	0	1	0	0	0	0	0	0	0	0	0	18	226	0	36	8	6.216	-1	-0.36	-0.223	-0.527667	33	33	306	52	60	5.94	4.428
3045	Harlan	Indianapolis	202C	CJF/JDM	ST	2014-01-31	2014-04-15	74	373	373	Paired	Standard	0	0	0	0	0	0	0	0	0	0	1	0	0	0	0	0	0	0	0	47	21	436	68	32	5.412	6.244	0.382353	0.36	0.104	0.282118	62	6	147	92	12	3.824	7.472
3046	Harlan	Indianapolis	202C	CJF/JDM	IR	2014-01-31	2014-04-15	74	361	361	Paired	Standard	0	0	0	0	0	0	0	0	0	0	1	0	0	0	0	0	0	0	0	8	28	371	24	56	7.28	5.384	-0.555556	-0.32	-0.237	-0.370852	127	24	140	100	68	1.604	5.988
3047	Harlan	Haslett	206	CJF/JDM	IR	2014-02-07	2014-04-15	67	378	378	Paired	Standard	0	0	0	0	0	0	0	0	0	0	1	0	0	0	0	0	0	0	0	5	9	142	4	20	7.692	7.664	-0.285714	-0.16	-0.0035	-0.149738	0	14	160	0	40	8	6.82
3048	Harlan	Haslett	206	CJF/JDM	GT	2014-02-07	2014-04-15	67	362	362	Paired	Standard	0	0	0	0	0	0	0	0	0	0	1	0	0	0	0	0	0	0	0	1	9	250	4	24	7.972	6.444	-0.8	-0.2	-0.191	-0.397	2	35	285	8	48	7.588	5.296
3049	Harlan	Haslett	206	CJF/JDM	GT	2014-02-07	2014-04-15	67	389	389	Paired	Standard	0	0	0	0	0	0	0	0	0	0	1	0	0	0	0	0	0	0	0	4	48	359	12	56	7.568	4.468	-0.846154	-0.44	-0.3875	-0.557885	7	23	269	20	56	7.684	4.988
304	Harlan	Haslett	206	LMY	ST	2012-03-12	2012-05-10	59	250	NA	Single	Standard	0	0	0	0	0	0	0	0	0	0	0	0	0	0	0	0	1	0	0	36	4	279	68	12	5.376	7.532	0.8	0.56	0.2695	0.543167	27	1	120	56	4	5.748	7.816
3050	Harlan	Haslett	206	CJF/JDM	GT	2014-02-07	2014-04-15	67	398	398	Paired	Standard	0	0	0	0	0	0	0	0	0	0	1	0	0	0	0	0	0	0	0	3	24	201	12	32	7.872	6.612	-0.777778	-0.2	-0.1575	-0.378426	1	42	272	4	68	7.692	4.016
3051	Harlan	Haslett	206	CJF/JDM	GT	2014-02-07	2014-04-15	67	343	343	Paired	Standard	0	0	0	0	0	0	0	0	0	0	1	0	0	0	0	0	0	0	0	4	17	209	8	32	7.612	6.1	-0.619048	-0.24	-0.189	-0.349349	14	10	211	32	20	6.688	7.224
3052	Harlan	Haslett	206	CJF/JDM	IR	2014-02-07	2014-04-15	67	398	398	Paired	Standard	0	0	0	0	0	0	0	0	0	0	1	0	0	0	0	0	0	0	0	16	30	292	32	40	6.936	5.576	-0.304348	-0.08	-0.17	-0.184783	18	22	380	16	44	7.368	5.948
3053	Harlan	Indianapolis	217	CJF/JDM	ST	2014-02-07	2014-04-15	67	343	343	Paired	Standard	0	0	0	0	0	0	0	0	0	0	1	0	0	0	0	0	0	0	0	5	48	316	12	68	7.24	4.808	-0.811321	-0.56	-0.304	-0.55844	15	38	267	32	56	6.548	5.452
3054	Harlan	Indianapolis	217	CJF/JDM	GT	2014-02-07	2014-04-15	67	398	398	Paired	Standard	0	0	0	0	0	0	0	0	0	0	1	0	0	0	0	0	0	0	0	0	21	284	0	28	8	7.088	-1	-0.28	-0.114	-0.464667	5	28	306	12	44	7.124	6.212
3055	Harlan	Indianapolis	217	CJF/JDM	IR	2014-02-07	2014-04-15	67	367	367	Paired	Standard	0	0	0	0	0	0	0	0	0	0	1	0	0	0	0	0	0	0	0	7	8	212	12	28	7.516	7.232	-0.0666667	-0.16	-0.0355	-0.0873889	0	66	355	0	76	8	3.708
3056	Harlan	Indianapolis	217	CJF/JDM	GT	2014-02-07	2014-04-15	67	389	389	Paired	Standard	0	0	0	0	0	0	0	0	0	0	1	0	0	0	0	0	0	0	0	3	4	280	12	12	7.592	7.536	-0.142857	0	-0.007	-0.0499524	1	44	274	4	64	7.864	4.852
3057	Harlan	Indianapolis	217	CJF/JDM	IR	2014-02-07	2014-04-15	67	365	365	Paired	Standard	0	0	0	0	0	0	0	0	0	0	1	0	0	0	0	0	0	0	0	16	12	201	20	20	7.204	7.352	0.142857	0	0.0185	0.0537857	21	18	271	48	40	6.412	6.092
3058	Harlan	Indianapolis	217	CJF/JDM	GT	2014-02-07	2014-04-15	67	360	360	Paired	Standard	0	0	0	0	0	0	0	0	0	0	1	0	0	0	0	0	0	0	0	5	15	163	12	28	7.66	6.316	-0.5	-0.16	-0.168	-0.276	3	10	232	12	28	7.128	6.84
3059	Harlan	Indianapolis	217	CJF/JDM	GT	2014-02-07	2014-04-15	67	388	388	Paired	Standard	0	0	0	0	0	0	0	0	0	0	1	0	0	0	0	0	0	0	0	5	28	325	20	52	7.96	5.304	-0.69697	-0.32	-0.332	-0.449657	3	29	325	8	48	7.712	6.428
305	Harlan	Haslett	206	LMY	ST	2012-03-12	2012-05-10	59	250	NA	Single	Standard	0	0	0	0	0	0	0	0	0	0	0	0	0	0	0	0	1	0	0	22	26	376	52	64	6.448	4.996	-0.0833333	-0.12	-0.1815	-0.128278	32	54	266	68	100	5.492	2.308
3060	Harlan	Indianapolis	217	CJF/JDM	ST	2014-02-07	2014-04-15	67	367	367	Paired	Standard	0	0	0	0	0	0	0	0	0	0	1	0	0	0	0	0	0	0	0	28	16	318	48	40	6.66	6.468	0.272727	0.08	-0.024	0.109576	34	35	248	72	68	5.148	5.372
306	Harlan	Haslett	206	LMY	ST	2012-03-12	2012-05-10	59	250	NA	Single	Standard	0	0	0	0	0	0	0	0	0	0	0	0	0	0	0	0	1	0	0	7	31	398	16	64	7.336	4.764	-0.631579	-0.48	-0.3215	-0.477693	9	41	245	28	68	7.012	4.828
3077	Harlan	Haslett	206	ESC/EGO	ST	2014-03-07	2014-05-05	59	262.5	NA	Single	Reverse	0	0	0	0	0	0	0	0	0	0	0	0	0	0	0	0	0	0	0	3	30	359	12	72	7.84	4.732	-0.818182	-0.6	-0.3885	-0.602227	19	29	160	52	72	6.588	5.496
3078	Harlan	Haslett	206	ESC/EGO	IR	2014-03-07	2014-05-05	59	262.5	NA	Single	Reverse	0	0	0	0	0	0	0	0	0	0	0	0	0	0	0	0	0	0	0	9	12	217	24	24	7.56	7.036	-0.142857	0	-0.0655	-0.0694524	13	23	167	32	48	7.24	6.24
307	Harlan	Haslett	206	LMY	ST	2012-03-12	2012-05-10	59	250	NA	Single	Standard	0	0	0	0	0	0	0	0	0	0	0	0	0	0	0	0	1	0	0	18	13	174	28	20	7.076	6.9	0.16129	0.08	-0.022	0.0730968	55	29	209	84	44	5.376	5.872
3080	Harlan	Haslett	206	ESC/EGO	ST	2014-03-07	2014-05-05	59	262.5	NA	Single	Reverse	0	0	0	0	0	0	0	0	0	0	0	0	0	0	0	0	0	0	0	39	11	252	68	28	5.048	6.276	0.56	0.4	0.1535	0.371167	84	11	153	92	32	2.564	6.692
3081	Harlan	Haslett	206	ESC/EGO	IR	2014-03-07	2014-05-05	59	262.5	NA	Single	Reverse	0	0	0	0	0	0	0	0	0	0	0	0	0	0	0	0	0	0	0	9	26	246	20	52	7.34	5.372	-0.485714	-0.32	-0.246	-0.350571	3	40	142	8	88	7.604	3.528
3082	Harlan	Haslett	206	ESC/EGO	IR	2014-03-07	2014-05-05	59	262.5	NA	Single	Reverse	0	0	0	0	0	0	0	0	0	0	0	0	0	0	0	0	0	0	0	0	0	37	0	0	8	8	NA	0	0	NA	0	3	73	0	12	8	7.5
3083	Harlan	Haslett	206	ESC/EGO	IR	2014-03-07	2014-05-05	59	262.5	NA	Single	Reverse	0	0	0	0	0	0	0	0	0	0	0	0	0	0	0	0	0	0	0	0	35	453	0	64	8	5.02	-1	-0.64	-0.3725	-0.670833	0	78	308	0	88	8	3.136
3084	Harlan	Haslett	206	ESC/EGO	GT	2014-03-07	2014-05-05	59	262.5	NA	Single	Reverse	0	0	0	0	0	0	0	0	0	0	0	0	0	0	0	0	0	0	0	2	60	622	4	76	7.808	4.276	-0.935484	-0.72	-0.4415	-0.698995	0	102	370	0	92	8	2.324
3085	Harlan	Haslett	206	ESC/EGO	ST	2014-03-07	2014-05-05	59	262.5	NA	Single	Reverse	0	0	0	0	0	0	0	0	0	0	0	0	0	0	0	0	0	0	0	31	10	214	72	24	6.048	6.756	0.512195	0.48	0.0885	0.360232	41	2	130	96	4	4.868	7.696
3086	Harlan	Haslett	206	ESC/EGO	ST	2014-03-07	2014-05-05	59	262.5	NA	Single	Reverse	0	0	0	0	0	0	0	0	0	0	0	0	0	0	0	0	0	0	0	21	32	295	44	64	6.86	5.028	-0.207547	-0.2	-0.229	-0.212182	55	7	170	88	20	4.928	7.588
3087	Harlan	Haslett	206	ESC/EGO	ST	2014-03-07	2014-05-05	59	262.5	NA	Single	Reverse	0	0	0	0	0	0	0	0	0	0	0	0	0	0	0	0	0	0	0	7	17	329	24	48	7.772	6.484	-0.416667	-0.24	-0.161	-0.272556	35	3	145	72	8	6.16	7.784
3088	Harlan	Haslett	206	ESC/EGO	GT	2014-03-07	2014-05-05	59	262.5	NA	Single	Reverse	0	0	0	0	0	0	0	0	0	0	0	0	0	0	0	0	0	0	0	1	28	220	4	56	8	6.136	-0.931034	-0.52	-0.233	-0.561345	0	44	263	0	80	8	3.216
3089	Harlan	Haslett	206	ESC/EGO	IR	2014-03-07	2014-05-05	59	262.5	NA	Single	Reverse	0	0	0	0	0	0	0	0	0	0	0	0	0	0	0	0	0	0	0	0	64	415	0	72	8	4.412	-1	-0.72	-0.4485	-0.722833	5	34	227	16	56	7.56	5.008
308	Harlan	Haslett	206	LMY	GT	2012-03-12	2012-05-10	59	250	NA	Single	Standard	0	0	0	0	0	0	0	0	0	0	0	0	0	0	0	0	1	0	0	1	4	105	4	4	7.692	7.824	-0.6	0	0.0165	-0.1945	0	47	312	0	60	8	5.452
3090	Harlan	Haslett	206	ESC/EGO	IR	2014-03-07	2014-05-05	59	262.5	NA	Single	Reverse	0	0	0	0	0	0	0	0	0	0	0	0	0	0	0	0	0	0	0	16	4	228	44	8	7.22	7.688	0.6	0.36	0.0585	0.3395	26	23	85	72	56	6.088	6.744
3091	Harlan	Haslett	206	ESC/EGO	GT	2014-03-07	2014-05-05	59	262.5	NA	Single	Reverse	0	0	0	0	0	0	0	0	0	0	0	0	0	0	0	0	0	0	0	12	17	331	44	44	6.548	5.824	-0.172414	0	-0.0905	-0.0876379	1	34	139	4	64	8	4.956
3092	Harlan	Haslett	206	ESC/EGO	GT	2014-03-07	2014-05-05	59	262.5	NA	Single	Reverse	0	0	0	0	0	0	0	0	0	0	0	0	0	0	0	0	0	0	0	17	8	185	24	20	6.904	7.348	0.36	0.04	0.0555	0.151833	22	59	343	36	84	6.752	3.9
3093	Harlan	Haslett	206	ESC/EGO	GT	2014-03-07	2014-05-05	59	262.5	NA	Single	Reverse	0	0	0	0	0	0	0	0	0	0	0	0	0	0	0	0	0	0	0	0	35	232	0	52	8	5.056	-1	-0.52	-0.368	-0.629333	1	60	211	4	72	7.86	4.256
3094	Harlan	Haslett	206	ESC/EGO	GT	2014-03-07	2014-05-05	59	262.5	NA	Single	Reverse	0	0	0	0	0	0	0	0	0	0	0	0	0	0	0	0	0	0	0	3	5	88	8	12	7.664	7.82	-0.25	-0.04	0.0195	-0.0901667	2	8	85	4	16	7.9	7.324
3095	Harlan	Haslett	206	ESC/EGO	IR	2014-03-07	2014-05-05	59	262.5	NA	Single	Reverse	0	0	0	0	0	0	0	0	0	0	0	0	0	0	0	0	0	0	0	4	4	227	8	12	7.892	7.648	0	-0.04	-0.0305	-0.0235	1	21	120	4	48	7.996	6.196
3096	Harlan	Haslett	206	ESC/EGO	IR	2014-03-07	2014-05-05	59	262.5	NA	Single	Reverse	0	0	0	0	0	0	0	0	0	0	0	0	0	0	0	0	0	0	0	16	17	227	40	44	6.82	6.432	-0.030303	-0.04	-0.0485	-0.039601	61	26	175	84	56	4.052	6.292
3098	Harlan	Haslett	206	ESC/EGO	ST	2014-03-07	2014-05-05	59	262.5	NA	Single	Reverse	0	0	0	0	0	0	0	0	0	0	0	0	0	0	0	0	0	0	0	21	39	512	44	84	6.716	3.904	-0.3	-0.4	-0.3515	-0.3505	77	22	140	96	48	3.4	6.044
3099	Harlan	Haslett	206	ESC/EGO	IR	2014-03-07	2014-05-05	59	262.5	NA	Single	Reverse	0	0	0	0	0	0	0	0	0	0	0	0	0	0	0	0	0	0	0	11	15	271	32	36	7.02	6.688	-0.153846	-0.04	-0.0415	-0.0784487	5	57	233	20	88	7.56	3.34
309	Harlan	Haslett	206	LMY	GT	2012-03-12	2012-05-10	59	250	NA	Single	Standard	0	0	0	0	0	0	0	0	0	0	0	0	0	0	0	0	1	0	0	12	11	237	28	32	6.532	6.744	0.0434783	-0.04	0.0265	0.00999275	6	23	181	24	48	7.252	6.012
3100	Harlan	Haslett	206	ESC/EGO	ST	2014-03-07	2014-05-05	59	262.5	NA	Single	Reverse	0	0	0	0	0	0	0	0	0	0	0	0	0	0	0	0	0	0	0	9	22	317	16	52	7.392	6.044	-0.419355	-0.36	-0.1685	-0.315952	8	90	379	24	100	7.636	2.088
3102	Harlan	Haslett	206	ESC/EGO	IR	2014-03-07	2014-05-05	59	262.5	NA	Single	Reverse	0	0	0	0	0	0	0	0	0	0	0	0	0	0	0	0	0	0	0	17	17	229	36	36	6.872	6.244	0	0	-0.0785	-0.0261667	5	51	172	20	84	7.656	4.136
3103	Harlan	Haslett	206	ESC/EGO	IR	2014-03-07	2014-05-05	59	262.5	NA	Single	Reverse	0	0	0	0	0	0	0	0	0	0	0	0	0	0	0	0	0	0	0	2	8	246	8	16	7.828	7.452	-0.6	-0.08	-0.047	-0.242333	4	53	299	12	68	7.584	5.544
3104	Harlan	Haslett	206	ESC/EGO	GT	2014-03-07	2014-05-05	59	262.5	NA	Single	Reverse	0	0	0	0	0	0	0	0	0	0	0	0	0	0	0	0	0	0	0	0	34	326	0	72	8	4.304	-1	-0.72	-0.462	-0.727333	0	84	407	0	100	8	2.932
3105	Harlan	Haslett	206	ESC/EGO	GT	2014-03-07	2014-05-05	59	262.5	NA	Single	Reverse	0	0	0	0	0	0	0	0	0	0	0	0	0	0	0	0	0	0	0	0	74	514	0	80	8	4.164	-1	-0.8	-0.4795	-0.759833	0	91	563	0	96	8	2.768
3106	Harlan	Haslett	206	ESC/EGO	ST	2014-03-07	2014-05-05	59	262.5	NA	Single	Reverse	0	0	0	0	0	0	0	0	0	0	0	0	0	0	0	0	0	0	0	4	8	180	12	24	7.448	7.216	-0.333333	-0.12	-0.029	-0.160778	5	21	205	16	52	7.628	5.12
3107	Harlan	Haslett	206	ESC/EGO	IR	2014-03-07	2014-05-05	59	262.5	NA	Single	Reverse	0	0	0	0	0	0	0	0	0	0	0	0	0	0	0	0	0	0	0	7	27	341	20	44	7.656	6.316	-0.588235	-0.24	-0.1675	-0.331912	10	51	386	28	84	7.2	4.56
3108	Harlan	Haslett	206	ESC/EGO	ST	2014-03-07	2014-05-05	59	262.5	NA	Single	Reverse	0	0	0	0	0	0	0	0	0	0	0	0	0	0	0	0	0	0	0	19	31	305	36	56	6.532	6.036	-0.24	-0.2	-0.062	-0.167333	19	46	187	40	80	6.472	4.92
3109	Harlan	Haslett	206	ESC/EGO	GT	2014-03-07	2014-05-05	59	262.5	NA	Single	Reverse	0	0	0	0	0	0	0	0	0	0	0	0	0	0	0	0	0	0	0	0	15	250	0	36	8	6.212	-1	-0.36	-0.2235	-0.527833	1	54	263	4	88	7.872	4.068
310	Harlan	Haslett	206	LMY	IR	2012-03-12	2012-05-10	59	250	NA	Single	Standard	0	0	0	0	0	0	0	0	0	0	0	0	0	0	0	0	1	0	0	17	31	317	44	60	6.352	5.756	-0.291667	-0.16	-0.0745	-0.175389	8	77	254	24	88	7.244	2.672
3110	Harlan	Haslett	206	ESC/EGO	ST	2014-03-07	2014-05-05	59	262.5	NA	Single	Reverse	0	0	0	0	0	0	0	0	0	0	0	0	0	0	0	0	0	0	0	8	28	255	24	40	7.1	6.424	-0.555556	-0.16	-0.0845	-0.266685	12	15	248	32	28	7.364	7.052
3112	Harlan	Haslett	206	ESC/EGO	IR	2014-03-07	2014-05-05	59	262.5	NA	Single	Reverse	0	0	0	0	0	0	0	0	0	0	0	0	0	0	0	0	0	0	0	14	12	223	32	28	6.384	6.792	0.0769231	0.04	0.051	0.0559744	20	30	102	64	80	6.316	4.316
3113	Harlan	Haslett	206	ESC/EGO	ST	2014-03-07	2014-05-05	59	262.5	NA	Single	Reverse	0	0	0	0	0	0	0	0	0	0	0	0	0	0	0	0	0	0	0	5	17	258	12	48	7.484	6.296	-0.545455	-0.36	-0.1485	-0.351318	75	6	213	84	12	2.852	7.576
3114	Harlan	Haslett	206	ESC/EGO	GT	2014-03-07	2014-05-05	59	262.5	NA	Single	Reverse	0	0	0	0	0	0	0	0	0	0	0	0	0	0	0	0	0	0	0	9	12	281	16	28	7.184	7.264	-0.142857	-0.12	0.01	-0.0842857	8	69	297	20	84	7.196	3.76
3116	Harlan	Haslett	206	ESC/EGO	ST	2014-03-07	2014-05-05	59	262.5	NA	Single	Reverse	0	0	0	0	0	0	0	0	0	0	0	0	0	0	0	0	0	0	0	2	8	181	8	16	7.992	7.072	-0.6	-0.08	-0.115	-0.265	33	6	93	80	20	5.124	7.248
3117	Harlan	Haslett	206	ESC/EGO	GT	2014-03-07	2014-05-05	59	262.5	NA	Single	Reverse	0	0	0	0	0	0	0	0	0	0	0	0	0	0	0	0	0	0	0	0	64	397	0	88	8	3.684	-1	-0.88	-0.5395	-0.8065	0	100	317	0	100	8	2.324
3118	Harlan	Haslett	206	ESC/EGO	ST	2014-03-07	2014-05-05	59	262.5	NA	Single	Reverse	0	0	0	0	0	0	0	0	0	0	0	0	0	0	0	0	0	0	0	0	6	152	0	12	8	7.664	-1	-0.12	-0.042	-0.387333	4	24	154	12	36	7.792	6.764
3119	Harlan	Haslett	206	ESC/EGO	IR	2014-03-07	2014-05-05	59	262.5	NA	Single	Reverse	0	0	0	0	0	0	0	0	0	0	0	0	0	0	0	0	0	0	0	15	30	283	40	64	6.652	5.1	-0.333333	-0.24	-0.194	-0.255778	12	36	163	28	72	7.252	4.792
311	Harlan	Haslett	206	LMY	IR	2012-03-12	2012-05-10	59	250	NA	Single	Standard	0	0	0	0	0	0	0	0	0	0	0	0	0	0	0	0	1	0	0	1	14	108	4	36	8	6.696	-0.866667	-0.32	-0.163	-0.449889	32	36	280	52	64	5.72	4.324
3120	Harlan	Haslett	206	ESC/EGO	GT	2014-03-07	2014-05-05	59	262.5	NA	Single	Reverse	0	0	0	0	0	0	0	0	0	0	0	0	0	0	0	0	0	0	0	6	25	302	16	52	7.492	5.348	-0.612903	-0.36	-0.268	-0.413634	0	70	363	0	84	8	2.928
3121	Harlan	Haslett	206	ESC/EGO	ST	2014-03-07	2014-05-05	59	262.5	NA	Single	Reverse	0	0	0	0	0	0	0	0	0	0	0	0	0	0	0	0	0	0	0	0	19	292	0	36	8	6.488	-1	-0.36	-0.189	-0.516333	0	41	258	0	72	8	4.716
3123	Harlan	Haslett	206	KP	IR	2014-02-28	2014-05-05	66	297	297	Single	Standard	0	0	0	0	0	1	0	0	0	0	0	0	0	0	0	0	0	0	0	39	7	309	68	16	5.28	7.116	0.695652	0.52	0.2295	0.481717	44	50	229	76	72	4.744	5.244
3127	Harlan	Haslett	206	KP	ST	2014-02-28	2014-05-05	66	288	288	Single	Standard	0	0	0	0	0	1	0	0	0	0	0	0	0	0	0	0	0	0	0	15	30	409	32	56	7.144	5.756	-0.333333	-0.24	-0.1735	-0.248944	37	9	165	48	24	6.196	7.28
3128	Harlan	Haslett	206	KP	GT	2014-02-28	2014-05-05	66	301	301	Single	Standard	0	0	0	0	0	1	0	0	0	0	0	0	0	0	0	0	0	0	0	7	19	217	20	32	7.348	6.884	-0.461538	-0.12	-0.058	-0.213179	1	12	153	4	36	7.872	6.812
3129	Harlan	Haslett	206	KP	IR	2014-02-28	2014-05-05	66	306	306	Single	Standard	0	0	0	0	0	1	0	0	0	0	0	0	0	0	0	0	0	0	0	6	7	158	16	16	7.64	7.192	-0.0769231	0	-0.056	-0.0443077	2	26	111	8	40	7.852	6.136
312	Harlan	Haslett	206	LMY	IR	2012-03-12	2012-05-10	59	250	NA	Single	Standard	0	0	0	0	0	0	0	0	0	0	0	0	0	0	0	0	1	0	0	28	20	429	56	36	5.724	6.14	0.166667	0.2	0.052	0.139556	31	25	208	68	68	5.968	5.792
3130	Harlan	Haslett	206	KP	IR	2014-02-28	2014-05-05	66	306	306	Single	Standard	0	0	0	0	0	1	0	0	0	0	0	0	0	0	0	0	0	0	0	5	30	268	16	48	7.592	5.456	-0.714286	-0.32	-0.267	-0.433762	2	56	306	8	96	7.804	2.464
3131	Harlan	Haslett	206	KP	GT	2014-02-28	2014-05-05	66	276	276	Single	Standard	0	0	0	0	0	1	0	0	0	0	0	0	0	0	0	0	0	0	0	0	42	350	0	60	8	5.236	-1	-0.6	-0.3455	-0.6485	0	34	266	0	68	8	4.956
3132	Harlan	Haslett	206	KP	ST	2014-02-28	2014-05-05	66	314	314	Single	Standard	0	0	0	0	0	1	0	0	0	0	0	0	0	0	0	0	0	0	0	20	19	276	36	48	6.484	6.22	0.025641	-0.12	-0.033	-0.042453	3	21	176	12	52	7.524	5.356
3133	Harlan	Haslett	206	KP	ST	2014-02-28	2014-05-05	66	300	300	Single	Standard	0	0	0	0	0	1	0	0	0	0	0	0	0	0	0	0	0	0	0	1	33	392	4	60	7.956	5.236	-0.941176	-0.56	-0.34	-0.613725	36	24	195	72	68	5.788	4.636
3135	Harlan	Haslett	206	KP	GT	2014-02-28	2014-05-05	66	292	292	Single	Standard	0	0	0	0	0	1	0	0	0	0	0	0	0	0	0	0	0	0	0	3	10	215	8	20	7.56	7.22	-0.538462	-0.12	-0.0425	-0.233654	0	27	163	0	48	8	6.04
3136	Harlan	Haslett	206	KP	IR	2014-02-28	2014-05-05	66	306	306	Single	Standard	0	0	0	0	0	1	0	0	0	0	0	0	0	0	0	0	0	0	0	0	9	219	0	28	8	6.888	-1	-0.28	-0.139	-0.473	12	45	199	36	72	7.192	4.96
3137	Harlan	Haslett	206	KP	ST	2014-02-28	2014-05-05	66	276	276	Single	Standard	0	0	0	0	0	1	0	0	0	0	0	0	0	0	0	0	0	0	0	14	36	307	32	56	7.064	5.54	-0.44	-0.24	-0.1905	-0.290167	79	6	168	92	20	3.816	7.132
3138	Harlan	Haslett	206	KP	GT	2014-02-28	2014-05-05	66	293	293	Single	Standard	0	0	0	0	0	1	0	0	0	0	0	0	0	0	0	0	0	0	0	0	46	348	0	72	8	4.612	-1	-0.72	-0.4235	-0.7145	0	88	260	0	92	8	3.416
3139	Harlan	Haslett	206	KP	IR	2014-02-28	2014-05-05	66	292	292	Single	Standard	0	0	0	0	0	1	0	0	0	0	0	0	0	0	0	0	0	0	0	11	5	182	32	12	7.54	7.392	0.375	0.2	-0.0185	0.1855	3	12	73	12	28	7.828	7.36
313	Harlan	Haslett	206	LMY	IR	2012-03-12	2012-05-10	59	250	NA	Single	Standard	0	0	0	0	0	0	0	0	0	0	0	0	0	0	0	0	1	0	0	0	19	248	0	40	8	6.488	-1	-0.4	-0.189	-0.529667	1	19	175	4	48	7.952	5.612
3140	Harlan	Haslett	206	KP	ST	2014-02-28	2014-05-05	66	297	297	Single	Standard	0	0	0	0	0	1	0	0	0	0	0	0	0	0	0	0	0	0	0	15	17	351	40	48	6.428	6.02	-0.0625	-0.08	-0.051	-0.0645	10	28	217	36	60	6.748	5.844
3141	Harlan	Haslett	206	KP	ST	2014-02-28	2014-05-05	66	293	293	Single	Standard	0	0	0	0	0	1	0	0	0	0	0	0	0	0	0	0	0	0	0	19	27	414	40	52	6.448	5.628	-0.173913	-0.12	-0.1025	-0.132138	49	14	146	92	32	4.904	6.568
3142	Harlan	Haslett	206	KP	IR	2014-02-28	2014-05-05	66	303	303	Single	Standard	0	0	0	0	0	1	0	0	0	0	0	0	0	0	0	0	0	0	0	41	23	317	84	48	5.044	6.716	0.28125	0.36	0.209	0.283417	16	58	168	52	96	6.86	3.62
3143	Harlan	Haslett	206	KP	ST	2014-02-28	2014-05-05	66	299	299	Single	Standard	0	0	0	0	0	1	0	0	0	0	0	0	0	0	0	0	0	0	0	15	19	300	40	44	6.956	6.2	-0.117647	-0.04	-0.0945	-0.084049	57	9	129	92	24	4.192	7.604
3144	Harlan	Haslett	206	KP	ST	2014-02-28	2014-05-05	66	307	307	Single	Standard	0	0	0	0	0	1	0	0	0	0	0	0	0	0	0	0	0	0	0	9	58	436	28	84	7.492	2.912	-0.731343	-0.56	-0.5725	-0.621281	30	30	213	68	80	5.428	4.644
3146	Harlan	Haslett	206	KP	IR	2014-02-28	2014-05-05	66	301	301	Single	Standard	0	0	0	0	0	1	0	0	0	0	0	0	0	0	0	0	0	0	0	9	13	124	24	20	7.256	7.048	-0.181818	0.04	-0.026	-0.0559394	4	15	100	16	40	7.644	6.608
3147	Harlan	Haslett	206	KP	IR	2014-02-28	2014-05-05	66	310	310	Single	Standard	0	0	0	0	0	1	0	0	0	0	0	0	0	0	0	0	0	0	0	6	11	228	20	40	7.292	7.02	-0.294118	-0.2	-0.034	-0.176039	3	51	360	12	96	7.788	3.176
3148	Harlan	Haslett	206	KP	IR	2014-02-28	2014-05-05	66	274	274	Single	Standard	0	0	0	0	0	1	0	0	0	0	0	0	0	0	0	0	0	0	0	10	21	289	24	40	7.212	6.656	-0.354839	-0.16	-0.0695	-0.19478	5	52	259	20	84	7.78	3.804
3149	Harlan	Haslett	206	KP	GT	2014-02-28	2014-05-05	66	300	300	Single	Standard	0	0	0	0	0	1	0	0	0	0	0	0	0	0	0	0	0	0	0	28	11	186	36	28	6.264	6.708	0.435897	0.08	0.0555	0.190466	19	12	140	40	36	6.296	7.004
3150	Harlan	Haslett	206	KP	IR	2014-02-28	2014-05-05	66	301	301	Single	Standard	0	0	0	0	0	1	0	0	0	0	0	0	0	0	0	0	0	0	0	20	16	262	48	24	6.468	7.344	0.111111	0.24	0.1095	0.153537	0	44	115	0	92	8	4.016
3151	Harlan	Haslett	206	KP	ST	2014-02-28	2014-05-05	66	287	287	Single	Standard	0	0	0	0	0	1	0	0	0	0	0	0	0	0	0	0	0	0	0	11	41	381	40	76	7.004	3.956	-0.576923	-0.36	-0.381	-0.439308	71	25	220	84	52	4.588	5.72
3153	Harlan	Haslett	206	KP	GT	2014-02-28	2014-05-05	66	304	304	Single	Standard	0	0	0	0	0	1	0	0	0	0	0	0	0	0	0	0	0	0	0	16	17	338	20	40	7.016	6.824	-0.030303	-0.2	-0.024	-0.0847677	1	101	327	4	92	7.816	3.264
3154	Harlan	Indianapolis	217	BFS	IR	2014-03-07	2014-05-06	60	292	292	Paired	Reverse	0	0	0	1	0	0	0	0	0	0	0	0	0	0	0	0	0	0	0	7	23	368	12	52	7.552	5.72	-0.533333	-0.4	-0.229	-0.387444	32	14	154	60	40	6.336	6.6
3155	Harlan	Indianapolis	217	BFS	IR	2014-03-07	2014-05-06	60	286	286	Paired	Reverse	0	0	0	1	0	0	0	0	0	0	0	0	0	0	0	0	0	0	0	15	53	271	36	80	6.992	3.912	-0.558824	-0.44	-0.385	-0.461275	3	73	172	8	100	7.864	2.668
3156	Harlan	Indianapolis	217	BFS	ST	2014-03-07	2014-05-06	60	299	299	Paired	Reverse	0	0	0	1	0	0	0	0	0	0	0	0	0	0	0	0	0	0	0	7	38	201	16	60	7.5	4.944	-0.688889	-0.44	-0.3195	-0.482796	19	70	214	48	84	6.544	3.52
3157	Harlan	Indianapolis	217	BFS	IR	2014-03-07	2014-05-06	60	293	293	Paired	Reverse	0	0	0	1	0	0	0	0	0	0	0	0	0	0	0	0	0	0	0	17	39	288	40	72	6.188	4.744	-0.392857	-0.32	-0.1805	-0.297786	20	61	214	44	84	6.304	3.108
3158	Harlan	Indianapolis	217	BFS	ST	2014-03-07	2014-05-06	60	293	293	Paired	Reverse	0	0	0	1	0	0	0	0	0	0	0	0	0	0	0	0	0	0	0	17	10	223	36	28	7.092	6.952	0.259259	0.08	-0.0175	0.107253	25	7	180	60	16	6.476	7.364
3159	Harlan	Indianapolis	217	BFS	IR	2014-03-07	2014-05-06	60	291	291	Paired	Reverse	0	0	0	1	0	0	0	0	0	0	0	0	0	0	0	0	0	0	0	39	28	378	72	64	5.34	4.904	0.164179	0.08	-0.0545	0.0632264	65	73	187	84	84	3.268	3.188
315	Harlan	Haslett	206	LMY	ST	2012-03-12	2012-05-10	59	250	NA	Single	Standard	0	0	0	0	0	0	0	0	0	0	0	0	0	0	0	0	1	0	0	19	10	268	44	20	6.66	7.248	0.310345	0.24	0.0735	0.207948	51	12	153	84	32	4.812	6.76
3160	Harlan	Indianapolis	217	BFS	IR	2014-03-07	2014-05-06	60	284	284	Paired	Reverse	0	0	0	1	0	0	0	0	0	0	0	0	0	0	0	0	0	0	0	0	79	445	0	100	8	2.064	-1	-1	-0.742	-0.914	19	57	400	44	64	6.764	3.7
3161	Harlan	Indianapolis	217	BFS	GT	2014-03-07	2014-05-06	60	296	296	Paired	Reverse	0	0	0	1	0	0	0	0	0	0	0	0	0	0	0	0	0	0	0	1	36	316	4	68	7.88	4.892	-0.945946	-0.64	-0.3735	-0.653149	4	36	285	12	60	7.752	5.088
3162	Harlan	Indianapolis	217	BFS	GT	2014-03-07	2014-05-06	60	300	300	Paired	Reverse	0	0	0	1	0	0	0	0	0	0	0	0	0	0	0	0	0	0	0	0	38	367	0	76	8	4.52	-1	-0.76	-0.435	-0.731667	0	73	369	0	88	8	2.604
3163	Harlan	Indianapolis	217	BFS	IR	2014-03-07	2014-05-06	60	296	296	Paired	Reverse	0	0	0	1	0	0	0	0	0	0	0	0	0	0	0	0	0	0	0	5	15	242	20	36	7.612	6.844	-0.5	-0.16	-0.096	-0.252	6	39	189	24	72	7.576	4.596
3164	Harlan	Indianapolis	217	BFS	IR	2014-02-28	2014-05-06	67	298	298	Paired	Reverse	0	0	0	1	0	0	0	0	0	0	0	0	0	0	0	0	0	0	0	8	8	112	12	20	7.512	7.12	0	-0.08	-0.049	-0.043	9	24	160	28	52	7.624	5.356
3165	Harlan	Indianapolis	217	BFS	GT	2014-02-28	2014-05-06	67	296	296	Paired	Reverse	0	0	0	1	0	0	0	0	0	0	0	0	0	0	0	0	0	0	0	0	52	512	0	84	8	3.484	-1	-0.84	-0.5645	-0.8015	0	107	317	0	100	8	1.148
3166	Harlan	Indianapolis	217	BFS	IR	2014-03-07	2014-05-06	60	283	283	Single	Reverse	0	0	0	1	0	0	0	0	0	0	0	0	0	0	0	0	0	0	0	0	15	232	0	36	8	7.092	-1	-0.36	-0.1135	-0.491167	4	51	162	8	80	7.632	5.232
3167	Harlan	Indianapolis	217	BFS	ST	2014-03-07	2014-05-06	60	285	285	Single	Reverse	0	0	0	1	0	0	0	0	0	0	0	0	0	0	0	0	0	0	0	0	17	265	0	36	8	6.688	-1	-0.36	-0.164	-0.508	15	10	144	36	16	6.612	7.444
3168	Harlan	Indianapolis	217	BFS	IR	2014-03-07	2014-05-06	60	289	289	Single	Reverse	0	0	0	1	0	0	0	0	0	0	0	0	0	0	0	0	0	0	0	0	0	86	0	0	8	8	NA	0	0	NA	0	5	147	0	12	8	7.364
3169	Harlan	Indianapolis	217	BFS	GT	2014-03-07	2014-05-06	60	299	299	Single	Reverse	0	0	0	1	0	0	0	0	0	0	0	0	0	0	0	0	0	0	0	0	26	229	0	44	8	5.892	-1	-0.44	-0.2635	-0.567833	0	73	309	0	80	8	4.548
316	Harlan	Haslett	206	LMY	IR	2012-03-12	2012-05-10	59	250	NA	Single	Standard	0	0	0	0	0	0	0	0	0	0	0	0	0	0	0	0	1	0	0	3	44	455	12	80	7.788	3.232	-0.87234	-0.68	-0.5695	-0.70728	5	79	324	12	80	7.732	3.816
3170	Harlan	Haslett	206	BFS	IR	2014-02-28	2014-05-06	67	294	294	Paired	Reverse	0	0	0	1	0	0	0	0	0	0	0	0	0	0	0	0	0	0	0	5	39	359	12	64	7.708	4.884	-0.772727	-0.52	-0.353	-0.548576	18	44	218	52	76	6.712	4.368
3171	Harlan	Haslett	206	BFS	IR	2014-02-28	2014-05-06	67	283	283	Paired	Reverse	0	0	0	1	0	0	0	0	0	0	0	0	0	0	0	0	0	0	0	29	30	270	68	68	4.812	5.244	-0.0169492	0	0.054	0.0123503	43	69	246	92	92	3.628	3.404
3172	Harlan	Haslett	206	BFS	IR	2014-02-28	2014-05-06	67	286	286	Paired	Reverse	0	0	0	1	0	0	0	0	0	0	0	0	0	0	0	0	0	0	0	30	46	344	60	72	5.96	5.148	-0.210526	-0.12	-0.1015	-0.144009	18	63	237	56	84	6.252	4.688
3173	Harlan	Haslett	206	BFS	ST	2014-02-28	2014-05-06	67	285	285	Paired	Reverse	0	0	0	1	0	0	0	0	0	0	0	0	0	0	0	0	0	0	0	38	39	401	68	72	5.44	4.28	-0.012987	-0.04	-0.145	-0.0659957	80	26	263	100	60	2.952	5.704
3174	Harlan	Haslett	206	BFS	GT	2014-02-28	2014-05-06	67	304	304	Paired	Reverse	0	0	0	1	0	0	0	0	0	0	0	0	0	0	0	0	0	0	0	7	37	320	20	72	7.244	4.68	-0.681818	-0.52	-0.3205	-0.507439	2	59	315	8	80	7.816	3.652
3175	Harlan	Haslett	206	BFS	IR	2014-02-28	2014-05-06	67	278	278	Paired	Reverse	0	0	0	1	0	0	0	0	0	0	0	0	0	0	0	0	0	0	0	39	20	326	68	52	5.096	5.844	0.322034	0.16	0.0935	0.191845	3	10	93	12	32	7.812	6.36
3176	Harlan	Haslett	206	BFS	GT	2014-02-28	2014-05-06	67	299	299	Paired	Reverse	0	0	0	1	0	0	0	0	0	0	0	0	0	0	0	0	0	0	0	3	29	312	8	56	7.548	5.524	-0.8125	-0.48	-0.253	-0.515167	4	69	401	12	84	7.552	3.116
3177	Harlan	Haslett	206	BFS	IR	2014-02-28	2014-05-06	67	287	287	Paired	Reverse	0	0	0	1	0	0	0	0	0	0	0	0	0	0	0	0	0	0	0	7	14	171	16	36	7.312	6.284	-0.333333	-0.2	-0.1285	-0.220611	4	7	128	12	16	7.64	7.628
3178	Harlan	Haslett	206	BFS	GT	2014-02-28	2014-05-06	67	291	291	Paired	Reverse	0	0	0	1	0	0	0	0	0	0	0	0	0	0	0	0	0	0	0	5	31	250	12	56	7.748	5.384	-0.722222	-0.44	-0.2955	-0.485907	2	84	214	8	76	7.908	3.436
3179	Harlan	Haslett	206	BFS	ST	2014-02-28	2014-05-06	67	290	290	Paired	Reverse	0	0	0	1	0	0	0	0	0	0	0	0	0	0	0	0	0	0	0	12	49	276	36	80	7.424	3.452	-0.606557	-0.44	-0.4965	-0.514352	18	98	185	44	84	7	2.924
317	Harlan	Haslett	206	LMY	ST	2012-03-12	2012-05-10	59	250	NA	Single	Standard	0	0	0	0	0	0	0	0	0	0	0	0	0	0	0	0	1	0	0	0	39	372	0	56	8	5.86	-1	-0.56	-0.2675	-0.609167	1	37	267	4	68	7.696	5.556
3180	Harlan	Haslett	206	BFS	IR	2014-02-28	2014-05-06	67	286	286	Paired	Reverse	0	0	0	1	0	0	0	0	0	0	0	0	0	0	0	0	0	0	0	14	32	332	32	72	6.872	4.768	-0.391304	-0.4	-0.263	-0.351435	21	29	357	48	40	6.252	5.98
3181	Harlan	Haslett	206	BFS	IR	2014-02-28	2014-05-06	67	281	281	Paired	Reverse	0	0	0	1	0	0	0	0	0	0	0	0	0	0	0	0	0	0	0	7	29	362	12	56	7.512	5.324	-0.611111	-0.44	-0.2735	-0.441537	5	25	199	20	48	7.828	6.024
3182	Harlan	Haslett	206	BFS	ST	2014-02-28	2014-05-06	67	291	291	Paired	Reverse	0	0	0	1	0	0	0	0	0	0	0	0	0	0	0	0	0	0	0	16	53	391	36	68	6.24	3.672	-0.536232	-0.32	-0.321	-0.392411	2	43	275	8	64	7.904	5.244
3183	Harlan	Haslett	206	BFS	IR	2014-02-28	2014-05-06	67	286	286	Paired	Reverse	0	0	0	1	0	0	0	0	0	0	0	0	0	0	0	0	0	0	0	6	26	247	16	40	7.276	6.272	-0.625	-0.24	-0.1255	-0.330167	3	19	159	12	44	7.496	6.564
3184	Harlan	Haslett	206	BFS	ST	2014-02-28	2014-05-06	67	294	294	Paired	Reverse	0	0	0	1	0	0	0	0	0	0	0	0	0	0	0	0	0	0	0	24	25	260	60	48	5.408	6.92	-0.0204082	0.12	0.189	0.0961973	24	36	211	72	64	5.444	5.136
3185	Harlan	Haslett	206	BFS	ST	2014-02-28	2014-05-06	67	289	289	Paired	Reverse	0	0	0	1	0	0	0	0	0	0	0	0	0	0	0	0	0	0	0	17	41	359	24	64	7.06	4.924	-0.413793	-0.4	-0.267	-0.360264	17	25	256	40	52	6.124	4.976
3186	Harlan	Haslett	206	BFS	ST	2014-02-28	2014-05-06	67	298	298	Paired	Reverse	0	0	0	1	0	0	0	0	0	0	0	0	0	0	0	0	0	0	0	9	47	386	24	76	7.272	4.512	-0.678571	-0.52	-0.345	-0.514524	8	65	251	20	84	7.544	3.688
3187	Harlan	Haslett	206	BFS	IR	2014-02-28	2014-05-06	67	296	296	Paired	Reverse	0	0	0	1	0	0	0	0	0	0	0	0	0	0	0	0	0	0	0	0	5	98	0	12	8	7.472	-1	-0.12	-0.066	-0.395333	0	30	155	0	44	8	6.352
3188	Harlan	Haslett	206	BFS	ST	2014-02-28	2014-05-06	67	270	270	Paired	Reverse	0	0	0	1	0	0	0	0	0	0	0	0	0	0	0	0	0	0	0	1	35	259	4	56	7.992	5.48	-0.944444	-0.52	-0.314	-0.592815	10	37	171	28	68	7.48	5.324
3189	Harlan	Haslett	206	BFS	IR	2014-02-28	2014-05-06	67	296	296	Paired	Reverse	0	0	0	1	0	0	0	0	0	0	0	0	0	0	0	0	0	0	0	10	29	207	20	56	7.724	4.796	-0.487179	-0.36	-0.366	-0.404393	11	43	156	32	80	7.096	4.312
318	Harlan	Haslett	206	LMY	ST	2012-03-12	2012-05-10	59	250	NA	Single	Standard	0	0	0	0	0	0	0	0	0	0	0	0	0	0	0	0	1	0	0	24	4	141	48	16	6.568	7.592	0.714286	0.32	0.128	0.387429	22	1	54	44	4	6.656	7.956
3190	Harlan	Haslett	206	BFS	IR	2014-02-28	2014-05-06	67	277	277	Single	Reverse	0	0	0	1	0	0	0	0	0	0	0	0	0	0	0	0	0	0	0	0	24	293	0	36	8	6.328	-1	-0.36	-0.209	-0.523	0	69	286	0	92	8	2.852
3191	Harlan	Haslett	206	BFS	IR	2014-02-28	2014-05-06	67	279	279	Single	Reverse	0	0	0	1	0	0	0	0	0	0	0	0	0	0	0	0	0	0	0	0	26	317	0	48	8	6.256	-1	-0.48	-0.218	-0.566	2	54	237	4	76	7.704	4.656
3192	Harlan	Haslett	206	BFS	GT	2014-02-28	2014-05-06	67	285	285	Single	Reverse	0	0	0	1	0	0	0	0	0	0	0	0	0	0	0	0	0	0	0	0	5	179	0	12	8	7.708	-1	-0.12	-0.0365	-0.3855	0	19	194	0	36	8	6.06
3193	Harlan	Haslett	206	BFS	GT	2014-02-28	2014-05-06	67	288	288	Single	Reverse	0	0	0	1	0	0	0	0	0	0	0	0	0	0	0	0	0	0	0	0	7	178	0	8	8	7.656	-1	-0.08	-0.043	-0.374333	0	55	278	0	64	8	5.836
3194	Charles River	Portage	P07	BFS	ST	2014-03-17	2014-05-28	72	348	348	Single	Reverse	0	0	0	1	0	0	0	0	0	0	0	0	0	0	0	0	0	0	0	29	19	349	52	44	6.524	5.54	0.208333	0.08	-0.123	0.0551111	72	6	157	88	20	4.344	6.608
319	Harlan	Haslett	206	LMY	ST	2012-03-12	2012-05-10	59	250	NA	Single	Standard	0	0	0	0	0	0	0	0	0	0	0	0	0	0	0	0	1	0	0	12	62	422	16	64	7.312	4.628	-0.675676	-0.48	-0.3355	-0.497059	5	103	499	16	92	7.284	2.328
31	Harlan	Indianapolis	217	ESC	GT	2011-12-16	2012-02-20	66	250	NA	Single	Reverse	0	0	0	0	0	0	0	0	0	0	0	0	0	0	0	0	0	0	0	18	12	217	48	20	6.16	7.208	0.2	0.28	0.131	0.203667	12	15	163	24	48	7.056	6.252
3202	Charles River	Portage	P07	BFS	IR	2014-03-17	2014-05-28	72	366	366	Single	Reverse	0	0	0	1	0	0	0	0	0	0	0	0	0	0	0	0	0	0	0	6	27	396	20	60	7.296	4.428	-0.636364	-0.4	-0.3585	-0.464955	12	28	401	28	56	7.424	5.304
3204	Harlan	Indianapolis	202A	JJ	GT	2014-03-14	2014-05-27	74	262.5	NA	Single	Standard	0	0	0	0	0	0	0	0	0	0	0	0	0	0	0	1	0	0	0	6	13	245	24	36	7.46	6.728	-0.368421	-0.12	-0.0915	-0.193307	15	50	283	44	80	6.096	3.668
3205	Harlan	Indianapolis	202A	JJ	ST	2014-03-14	2014-05-27	74	262.5	NA	Single	Standard	0	0	0	0	0	0	0	0	0	0	0	0	0	0	0	1	0	0	0	18	10	445	52	20	6.744	6.948	0.285714	0.32	0.0255	0.210405	38	2	190	68	8	5.996	7.592
3207	Harlan	Indianapolis	202A	JJ	IR	2014-03-14	2014-05-27	74	262.5	NA	Single	Standard	0	0	0	0	0	0	0	0	0	0	0	0	0	0	0	1	0	0	0	8	26	202	28	40	6.952	5.832	-0.529412	-0.12	-0.14	-0.263137	19	30	254	44	76	6.68	3.984
3209	Harlan	Indianapolis	202A	JJ	ST	2014-03-14	2014-05-27	74	262.5	NA	Single	Standard	0	0	0	0	0	0	0	0	0	0	0	0	0	0	0	1	0	0	0	49	12	333	52	24	5.72	6.856	0.606557	0.28	0.142	0.342852	122	0	174	100	0	2.172	8
320	Harlan	Haslett	206	LMY	ST	2012-03-12	2012-05-10	59	250	NA	Single	Standard	0	0	0	0	0	0	0	0	0	0	0	0	0	0	0	0	1	0	0	28	4	204	72	12	5.16	7.328	0.75	0.6	0.271	0.540333	23	42	160	60	76	5.448	4.972
3210	Harlan	Indianapolis	202A	JJ	GT	2014-03-14	2014-05-27	74	262.5	NA	Single	Standard	0	0	0	0	0	0	0	0	0	0	0	0	0	0	0	1	0	0	0	0	33	337	0	68	8	4.656	-1	-0.68	-0.418	-0.699333	0	57	256	0	100	8	1.948
3211	Harlan	Indianapolis	202A	JJ	ST	2014-03-14	2014-05-27	74	262.5	NA	Single	Standard	0	0	0	0	0	0	0	0	0	0	0	0	0	0	0	1	0	0	0	1	5	194	4	16	8	7.464	-0.666667	-0.12	-0.067	-0.284556	7	9	129	24	24	7.544	6.968
3212	Harlan	Indianapolis	202A	JJ	GT	2014-03-14	2014-05-27	74	262.5	NA	Single	Standard	0	0	0	0	0	0	0	0	0	0	0	0	0	0	0	1	0	0	0	2	21	250	8	40	7.816	6.024	-0.826087	-0.32	-0.224	-0.456696	1	60	157	4	92	7.796	3.188
3214	Harlan	Indianapolis	202A	JJ	ST	2014-03-14	2014-05-27	74	262.5	NA	Single	Standard	0	0	0	0	0	0	0	0	0	0	0	0	0	0	0	1	0	0	0	26	23	318	40	56	6.084	5.856	0.0612245	-0.16	-0.0285	-0.0424252	15	44	211	48	84	6.74	3.768
3215	Harlan	Indianapolis	202A	JJ	ST	2014-03-14	2014-05-27	74	262.5	NA	Single	Standard	0	0	0	0	0	0	0	0	0	0	0	0	0	0	0	1	0	0	0	3	15	286	12	40	7.64	6.26	-0.666667	-0.28	-0.1725	-0.373056	44	8	213	84	20	5.176	7.284
3216	Harlan	Indianapolis	202A	JJ	GT	2014-03-14	2014-05-27	74	262.5	NA	Single	Standard	0	0	0	0	0	0	0	0	0	0	0	0	0	0	0	1	0	0	0	4	66	450	8	84	7.716	4.016	-0.885714	-0.76	-0.4625	-0.702738	2	68	328	4	100	7.988	1.928
3217	Harlan	Indianapolis	202A	JJ	IR	2014-03-14	2014-05-27	74	262.5	NA	Single	Standard	0	0	0	0	0	0	0	0	0	0	0	0	0	0	0	1	0	0	0	14	11	123	32	28	6.528	6.676	0.12	0.04	0.0185	0.0595	9	34	467	28	56	6.92	4.868
3218	Harlan	Indianapolis	202A	JJ	IR	2014-03-14	2014-05-27	74	262.5	NA	Single	Standard	0	0	0	0	0	0	0	0	0	0	0	0	0	0	0	1	0	0	0	26	10	141	36	16	6.708	7.46	0.444444	0.2	0.094	0.246148	6	13	103	16	36	7.508	7.232
3219	Harlan	Indianapolis	202A	JJ	IR	2014-03-14	2014-05-27	74	262.5	NA	Single	Standard	0	0	0	0	0	0	0	0	0	0	0	0	0	0	0	1	0	0	0	12	12	298	28	32	6.944	6.448	0	-0.04	-0.062	-0.034	2	45	194	8	76	7.676	4.636
321	Harlan	Haslett	206	LMY	ST	2012-03-12	2012-05-10	59	250	NA	Single	Standard	0	0	0	0	0	0	0	0	0	0	0	0	0	0	0	0	1	0	0	37	49	448	68	84	5.116	3.372	-0.139535	-0.16	-0.218	-0.172512	88	51	224	100	80	2.412	4.196
3221	Harlan	Indianapolis	202A	JJ	ST	2014-03-14	2014-05-27	74	262.5	NA	Single	Standard	0	0	0	0	0	0	0	0	0	0	0	0	0	0	0	1	0	0	0	26	7	293	80	12	6.24	7.144	0.575758	0.68	0.113	0.456253	11	4	177	36	16	7.208	7.44
3222	Harlan	Indianapolis	202A	JJ	ST	2014-03-14	2014-05-27	74	262.5	NA	Single	Standard	0	0	0	0	0	0	0	0	0	0	0	0	0	0	0	1	0	0	0	28	8	266	60	16	5.424	7.168	0.555556	0.44	0.218	0.404519	62	3	149	92	12	4.112	7.4
3224	Harlan	Indianapolis	202A	JJ	IR	2014-03-14	2014-05-27	74	262.5	NA	Single	Standard	0	0	0	0	0	0	0	0	0	0	0	0	0	0	0	1	0	0	0	11	21	293	24	44	7.24	5.676	-0.3125	-0.2	-0.1955	-0.236	5	83	231	16	100	7.792	1.584
3225	Harlan	Indianapolis	202A	JJ	IR	2014-03-14	2014-05-27	74	262.5	NA	Single	Standard	0	0	0	0	0	0	0	0	0	0	0	0	0	0	0	1	0	0	0	1	6	178	4	12	7.936	7.64	-0.714286	-0.08	-0.037	-0.277095	26	15	138	60	40	6.468	6.184
3226	Harlan	Indianapolis	202A	JJ	IR	2014-03-14	2014-05-27	74	262.5	NA	Single	Standard	0	0	0	0	0	0	0	0	0	0	0	0	0	0	0	1	0	0	0	2	13	297	8	32	7.856	7.012	-0.733333	-0.24	-0.1055	-0.359611	0	16	159	0	44	8	5.76
3227	Harlan	Indianapolis	202A	JJ	IR	2014-03-14	2014-05-27	74	262.5	NA	Single	Standard	0	0	0	0	0	0	0	0	0	0	0	0	0	0	0	1	0	0	0	4	39	416	12	68	7.78	4.52	-0.813953	-0.56	-0.4075	-0.593818	17	39	239	56	84	6.816	3.476
3228	Harlan	Indianapolis	202A	JJ	GT	2014-03-14	2014-05-27	74	262.5	NA	Single	Standard	0	0	0	0	0	0	0	0	0	0	0	0	0	0	0	1	0	0	0	1	16	218	4	32	7.8	6.148	-0.882353	-0.28	-0.2065	-0.456284	0	87	152	0	80	8	3.26
3229	Harlan	Indianapolis	202A	JJ	IR	2014-03-14	2014-05-27	74	262.5	NA	Single	Standard	0	0	0	0	0	0	0	0	0	0	0	0	0	0	0	1	0	0	0	0	5	125	0	8	8	7.852	-1	-0.08	-0.0185	-0.366167	3	14	151	12	40	7.664	5.744
322	Harlan	Haslett	206	VL	IR	2012-03-02	2012-05-08	67	250	NA	Single	Standard	0	0	0	0	0	0	0	0	0	0	0	0	0	0	0	0	0	0	0	13	36	564	28	80	6.764	4.184	-0.469388	-0.52	-0.3225	-0.437296	84	34	206	96	60	2.972	5.248
3230	Harlan	Indianapolis	202A	JJ	ST	2014-03-14	2014-05-27	74	262.5	NA	Single	Standard	0	0	0	0	0	0	0	0	0	0	0	0	0	0	0	1	0	0	0	31	13	282	52	32	5.924	6.952	0.409091	0.2	0.1285	0.245864	79	5	103	100	16	3	7.768
3231	Harlan	Indianapolis	202A	JJ	IR	2014-03-14	2014-05-27	74	262.5	NA	Single	Standard	0	0	0	0	0	0	0	0	0	0	0	0	0	0	0	1	0	0	0	19	27	354	40	56	6.796	5.4	-0.173913	-0.16	-0.1745	-0.169471	7	0	188	12	0	7.388	8
3233	Harlan	Indianapolis	202A	JJ	IR	2014-03-14	2014-05-27	74	262.5	NA	Single	Standard	0	0	0	0	0	0	0	0	0	0	0	0	0	0	0	1	0	0	0	23	10	304	36	20	6.524	7.312	0.393939	0.16	0.0985	0.21748	28	46	309	52	76	5.672	3.6
3234	Harlan	Indianapolis	202A	JJ	ST	2014-03-14	2014-05-27	74	262.5	NA	Single	Standard	0	0	0	0	0	0	0	0	0	0	0	0	0	0	0	1	0	0	0	24	19	379	36	56	6.604	5.124	0.116279	-0.2	-0.185	-0.0895736	46	27	167	76	56	5.636	4.988
3235	Harlan	Indianapolis	202A	JJ	IR	2014-03-14	2014-05-27	74	262.5	NA	Single	Standard	0	0	0	0	0	0	0	0	0	0	0	0	0	0	0	1	0	0	0	9	28	330	16	72	7.672	4.496	-0.513514	-0.56	-0.397	-0.490171	5	29	178	8	72	7.716	4.104
3237	Harlan	Indianapolis	202A	CJF/JDM	ST	2014-03-07	2014-05-26	80	348	348	Paired	Standard	0	0	0	0	0	0	0	0	0	0	1	0	0	0	0	0	0	0	0	38	36	318	40	52	6.3	5.524	0.027027	-0.12	-0.097	-0.0633243	175	2	154	100	4	2.504	7.792
3238	Harlan	Indianapolis	202A	CJF/JDM	IR	2014-03-07	2014-05-26	80	340	340	Paired	Standard	0	0	0	0	0	0	0	0	0	0	1	0	0	0	0	0	0	0	0	7	24	260	16	36	7.1	6.316	-0.548387	-0.2	-0.098	-0.282129	6	65	290	16	88	7.584	3.524
3239	Harlan	Indianapolis	202A	CJF/JDM	IR	2014-03-07	2014-05-26	80	332	332	Paired	Standard	0	0	0	0	0	0	0	0	0	0	1	0	0	0	0	0	0	0	0	0	1	147	0	4	8	7.968	-1	-0.04	-0.004	-0.348	1	12	145	4	32	7.968	6.832
323	Harlan	Haslett	206	VL	GT	2012-03-02	2012-05-08	67	250	NA	Single	Standard	0	0	0	0	0	0	0	0	0	0	0	0	0	0	0	0	0	0	0	14	28	348	28	28	7.136	6.248	-0.333333	0	-0.111	-0.148111	2	29	223	8	60	7.9	5.584
3240	Harlan	Indianapolis	202A	CJF/JDM	ST	2014-03-07	2014-05-26	80	352	352	Paired	Standard	0	0	0	0	0	0	0	0	0	0	1	0	0	0	0	0	0	0	0	31	15	317	36	36	6.392	6.08	0.347826	0	-0.039	0.102942	27	38	184	56	76	5.744	4.304
3241	Harlan	Indianapolis	202A	CJF/JDM	GT	2014-03-07	2014-05-26	80	342	342	Paired	Standard	0	0	0	0	0	0	0	0	0	0	1	0	0	0	0	0	0	0	0	11	2	142	20	4	7.424	7.88	0.692308	0.16	0.057	0.303103	2	26	225	4	52	7.836	5.936
3242	Harlan	Indianapolis	202A	CJF/JDM	IR	2014-03-07	2014-05-26	80	342	342	Paired	Standard	0	0	0	0	0	0	0	0	0	0	1	0	0	0	0	0	0	0	0	13	11	152	20	28	7.352	6.816	0.0833333	-0.08	-0.067	-0.0212222	8	18	175	8	40	7.624	5.888
3243	Harlan	Indianapolis	202A	CJF/JDM	IR	2014-03-07	2014-05-26	80	331	331	Paired	Standard	0	0	0	0	0	0	0	0	0	0	1	0	0	0	0	0	0	0	0	21	4	150	32	4	6.648	7.692	0.68	0.28	0.1305	0.3635	6	12	208	12	24	7.556	6.684
3244	Harlan	Indianapolis	202A	CJF/JDM	IR	2014-03-07	2014-05-26	80	356	356	Paired	Standard	0	0	0	0	0	0	0	0	0	0	1	0	0	0	0	0	0	0	0	7	5	166	20	12	7.556	7.396	0.166667	0.08	-0.02	0.0755556	7	26	218	24	48	6.788	5.856
3245	Harlan	Indianapolis	202A	CJF/JDM	ST	2014-03-07	2014-05-26	80	340	340	Paired	Standard	0	0	0	0	0	0	0	0	0	0	1	0	0	0	0	0	0	0	0	11	9	160	20	12	6.968	7.252	0.1	0.08	0.0355	0.0718333	12	6	113	20	20	7.464	7.384
3246	Harlan	Indianapolis	202A	CJF/JDM	IR	2014-03-07	2014-05-26	80	332	332	Paired	Standard	0	0	0	0	0	0	0	0	0	0	1	0	0	0	0	0	0	0	0	4	8	87	8	16	7.68	7.42	-0.333333	-0.08	-0.0325	-0.148611	11	6	132	16	24	7.568	7.136
3247	Harlan	Indianapolis	202A	CJF/JDM	GT	2014-03-07	2014-05-26	80	342	342	Paired	Standard	0	0	0	0	0	0	0	0	0	0	1	0	0	0	0	0	0	0	0	0	4	68	0	12	8	7.584	-1	-0.12	-0.052	-0.390667	1	4	88	4	16	7.968	7.096
3248	Harlan	Indianapolis	202C	CJF/JDM	ST	2014-03-07	2014-05-26	80	360	360	Paired	Standard	0	0	0	0	0	0	0	0	0	0	1	0	0	0	0	0	0	0	0	25	23	287	44	36	6.188	6.4	0.0416667	0.08	0.0265	0.0493889	75	6	222	88	20	3.584	7.124
3249	Harlan	Indianapolis	202C	CJF/JDM	IR	2014-03-07	2014-05-26	80	327	327	Paired	Standard	0	0	0	0	0	0	0	0	0	0	1	0	0	0	0	0	0	0	0	1	14	205	4	20	7.708	7.472	-0.866667	-0.16	-0.0295	-0.352056	6	30	274	16	68	7.176	4.844
324	Harlan	Haslett	206	VL	ST	2012-03-02	2012-05-08	67	250	NA	Single	Standard	0	0	0	0	0	0	0	0	0	0	0	0	0	0	0	0	0	0	0	23	13	317	40	32	6.76	7.124	0.277778	0.08	0.0455	0.134426	46	16	109	92	44	4.36	6.496
3251	Harlan	Indianapolis	202C	CJF/JDM	IR	2014-03-07	2014-05-26	80	338	338	Paired	Standard	0	0	0	0	0	0	0	0	0	0	1	0	0	0	0	0	0	0	0	12	26	252	28	36	6.592	6.424	-0.368421	-0.08	-0.021	-0.156474	5	38	331	12	80	7.744	3.768
3252	Harlan	Indianapolis	202C	CJF/JDM	ST	2014-03-07	2014-05-26	80	356	356	Paired	Standard	0	0	0	0	0	0	0	0	0	0	1	0	0	0	0	0	0	0	0	15	3	246	36	8	7.108	7.46	0.666667	0.28	0.044	0.330222	69	2	167	92	8	2.464	7.512
3253	Harlan	Indianapolis	202C	CJF/JDM	ST	2014-03-07	2014-05-26	80	334	334	Paired	Standard	0	0	0	0	0	0	0	0	0	0	1	0	0	0	0	0	0	0	0	46	12	335	68	32	4.316	6.888	0.586207	0.36	0.3215	0.422569	79	9	128	92	16	2.644	7.304
3254	Harlan	Indianapolis	202C	CJF/JDM	IR	2014-03-07	2014-05-26	80	314	314	Paired	Standard	0	0	0	0	0	0	0	0	0	0	1	0	0	0	0	0	0	0	0	9	13	194	16	36	7.572	6.44	-0.181818	-0.2	-0.1415	-0.174439	13	27	315	24	60	7.248	4.884
3255	Harlan	Indianapolis	202C	CJF/JDM	IR	2014-03-07	2014-05-26	80	330	330	Paired	Standard	0	0	0	0	0	0	0	0	0	0	1	0	0	0	0	0	0	0	0	6	12	127	16	12	7.516	7.2	-0.333333	0.04	-0.0395	-0.110944	5	19	194	12	44	7.636	5.836
3256	Harlan	Indianapolis	202C	CJF/JDM	ST	2014-03-07	2014-05-26	80	345	345	Paired	Standard	0	0	0	0	0	0	0	0	0	0	1	0	0	0	0	0	0	0	0	5	9	258	12	12	7.416	7.556	-0.285714	0	0.0175	-0.0894048	9	16	181	12	44	7.472	6.56
3257	Harlan	Indianapolis	202C	CJF/JDM	ST	2014-03-07	2014-05-26	80	328	328	Paired	Standard	0	0	0	0	0	0	0	0	0	0	1	0	0	0	0	0	0	0	0	8	5	132	24	8	7.116	7.688	0.230769	0.16	0.0715	0.15409	2	5	126	8	12	8	7.456
3258	Harlan	Indianapolis	202C	CJF/JDM	GT	2014-03-07	2014-05-26	80	332	332	Paired	Standard	0	0	0	0	0	0	0	0	0	0	1	0	0	0	0	0	0	0	0	2	7	79	4	20	7.936	7.216	-0.555556	-0.16	-0.09	-0.268519	3	17	146	8	28	7.58	6.964
3259	Harlan	Indianapolis	202C	CJF/JDM	GT	2014-03-07	2014-05-26	80	330	330	Paired	Standard	0	0	0	0	0	0	0	0	0	0	1	0	0	0	0	0	0	0	0	2	7	245	8	24	7.756	7.264	-0.555556	-0.16	-0.0615	-0.259019	3	7	144	8	24	7.512	7.136
325	Harlan	Haslett	206	VL	ST	2012-03-02	2012-05-08	67	250	NA	Single	Standard	0	0	0	0	0	0	0	0	0	0	0	0	0	0	0	0	0	0	0	4	16	260	12	32	7.676	6.472	-0.6	-0.2	-0.1505	-0.316833	9	45	466	24	60	7.532	5.06
3260	Harlan	Haslett	206	CJF/JDM	IR	2014-03-21	2014-05-26	66	333	333	Paired	Standard	0	0	0	0	0	0	0	0	0	0	1	0	0	0	0	0	0	0	0	0	0	85	0	0	8	8	NA	0	0	NA	5	4	100	12	12	7.296	7.504
3262	Harlan	Haslett	206	CJF/JDM	GT	2014-03-21	2014-05-26	66	330	330	Paired	Standard	0	0	0	0	0	0	0	0	0	0	1	0	0	0	0	0	0	0	0	5	5	110	12	12	7.544	7.728	0	0	0.023	0.00766667	0	8	139	0	28	8	6.824
3264	Harlan	Haslett	206	CJF/JDM	GT	2014-03-21	2014-05-26	66	336	336	Paired	Standard	0	0	0	0	0	0	0	0	0	0	1	0	0	0	0	0	0	0	0	5	19	195	16	20	7.468	6.876	-0.583333	-0.04	-0.074	-0.232444	4	15	170	12	32	7.332	5.86
3265	Harlan	Haslett	206	CJF/JDM	ST	2014-03-21	2014-05-26	66	325	325	Paired	Standard	0	0	0	0	0	0	0	0	0	0	1	0	0	0	0	0	0	0	0	12	0	168	20	0	7.108	8	1	0.2	0.1115	0.437167	9	10	151	16	24	7.204	7.256
3266	Harlan	Haslett	206	CJF/JDM	ST	2014-03-21	2014-05-26	66	337	337	Paired	Standard	0	0	0	0	0	0	0	0	0	0	1	0	0	0	0	0	0	0	0	49	6	266	48	20	6.316	6.904	0.781818	0.28	0.0735	0.378439	82	2	169	92	4	4.128	7.712
3267	Harlan	Haslett	206	CJF/JDM	IR	2014-03-21	2014-05-26	66	361	361	Paired	Standard	0	0	0	0	0	0	0	0	0	0	1	0	0	0	0	0	0	0	0	3	48	512	8	84	7.628	3.616	-0.882353	-0.76	-0.5015	-0.714618	0	60	385	0	80	8	3.312
3268	Harlan	Haslett	206	CJF/JDM	ST	2014-03-21	2014-05-26	66	369	369	Paired	Standard	0	0	0	0	0	0	0	0	0	0	1	0	0	0	0	0	0	0	0	20	17	257	52	28	6.54	6.784	0.0810811	0.24	0.0305	0.117194	15	39	213	28	68	6.124	4.672
326	Harlan	Haslett	206	VL	IR	2012-03-02	2012-05-08	67	250	NA	Single	Standard	0	0	0	0	0	0	0	0	0	0	0	0	0	0	0	0	0	0	0	39	8	295	72	24	5.228	6.98	0.659574	0.48	0.219	0.452858	32	32	243	68	64	5.176	5.6
3270	Harlan	Haslett	206	CJF/JDM	ST	2014-03-21	2014-05-26	66	337	337	Paired	Standard	0	0	0	0	0	0	0	0	0	0	1	0	0	0	0	0	0	0	0	31	26	324	36	44	6.604	5.656	0.0877193	-0.08	-0.1185	-0.0369269	87	15	160	84	40	4.1	6.184
3271	Harlan	Haslett	206	CJF/JDM	GT	2014-03-21	2014-05-26	66	332	332	Paired	Standard	0	0	0	0	0	0	0	0	0	0	1	0	0	0	0	0	0	0	0	6	4	167	20	12	7.796	7.516	0.2	0.08	-0.035	0.0816667	2	7	144	8	12	7.68	7.516
3272	Harlan	Indianapolis	217	CJF/JDM	GT	2014-03-07	2014-05-26	80	367	367	Paired	Standard	0	0	0	0	0	0	0	0	0	0	1	0	0	0	0	0	0	0	0	5	2	87	12	4	7.576	7.912	0.428571	0.08	0.042	0.183524	19	8	166	28	16	7.192	7.236
3273	Harlan	Indianapolis	217	CJF/JDM	IR	2014-03-07	2014-05-26	80	338	338	Paired	Standard	0	0	0	0	0	0	0	0	0	0	1	0	0	0	0	0	0	0	0	6	1	115	20	4	7.32	8	0.714286	0.16	0.085	0.319762	11	9	176	20	24	6.924	7.004
3275	Harlan	Indianapolis	217	CJF/JDM	IR	2014-03-07	2014-05-26	80	337	337	Paired	Standard	0	0	0	0	0	0	0	0	0	0	1	0	0	0	0	0	0	0	0	7	15	195	12	44	7.656	6.456	-0.363636	-0.32	-0.15	-0.277879	12	29	176	32	76	7.352	5.04
3276	Harlan	Indianapolis	217	CJF/JDM	ST	2014-03-07	2014-05-26	80	339	339	Paired	Standard	0	0	0	0	0	0	0	0	0	0	1	0	0	0	0	0	0	0	0	33	3	262	56	8	5.464	7.664	0.833333	0.48	0.275	0.529444	58	2	204	88	8	4.244	8
3277	Harlan	Indianapolis	217	CJF/JDM	ST	2014-03-07	2014-05-26	80	335	335	Paired	Standard	0	0	0	0	0	0	0	0	0	0	1	0	0	0	0	0	0	0	0	7	13	191	16	28	7.388	6.656	-0.3	-0.12	-0.0915	-0.1705	23	35	167	56	76	4.908	4.884
3279	Harlan	Indianapolis	217	CJF/JDM	ST	2014-03-07	2014-05-26	80	315	315	Paired	Standard	0	0	0	0	0	0	0	0	0	0	1	0	0	0	0	0	0	0	0	0	9	173	0	28	8	7.092	-1	-0.28	-0.1135	-0.4645	1	21	203	4	60	7.688	5.6
327	Harlan	Haslett	206	VL	IR	2012-03-02	2012-05-08	67	250	NA	Single	Standard	0	0	0	0	0	0	0	0	0	0	0	0	0	0	0	0	0	0	0	26	32	329	48	60	5.86	5.576	-0.103448	-0.12	-0.0355	-0.0863161	0	60	214	0	80	8	3.24
3280	Harlan	Indianapolis	217	CJF/JDM	IR	2014-03-07	2014-05-26	80	350	350	Paired	Standard	0	0	0	0	0	0	0	0	0	0	1	0	0	0	0	0	0	0	0	4	1	125	16	4	7.468	7.776	0.6	0.12	0.0385	0.252833	6	8	171	12	16	7.588	7.436
3281	Harlan	Indianapolis	217	CJF/JDM	ST	2014-03-07	2014-05-26	80	348	348	Paired	Standard	0	0	0	0	0	0	0	0	0	0	1	0	0	0	0	0	0	0	0	2	14	254	4	36	7.956	6.148	-0.75	-0.32	-0.226	-0.432	63	1	218	76	4	4.712	7.692
3283	Harlan	Indianapolis	217	CJF/JDM	ST	2014-03-07	2014-05-26	80	341	341	Paired	Standard	0	0	0	0	0	0	0	0	0	0	1	0	0	0	0	0	0	0	0	23	7	303	32	16	6.228	7.304	0.533333	0.16	0.1345	0.275944	33	23	271	68	36	6.228	6.212
3284	Harlan	Haslett	206	ESC	IR	2014-04-11	2014-06-10	60	262.5	NA	Single	Reverse	0	0	0	0	0	0	0	0	0	0	0	0	0	0	0	0	0	0	0	21	5	255	48	12	7.152	7.468	0.615385	0.36	0.0395	0.338295	80	1	159	100	4	2.54	7.984
3285	Harlan	Haslett	206	ESC	ST	2014-04-11	2014-06-10	60	262.5	NA	Single	Reverse	0	0	0	0	0	0	0	0	0	0	0	0	0	0	0	0	0	0	0	12	10	258	32	28	6.484	6.84	0.0909091	0.04	0.0445	0.0584697	10	31	223	24	52	6.464	5.86
3286	Harlan	Haslett	206	ESC	ST	2014-04-11	2014-06-10	60	262.5	NA	Single	Reverse	0	0	0	0	0	0	0	0	0	0	0	0	0	0	0	0	0	0	0	19	10	256	52	24	6.12	7	0.310345	0.28	0.11	0.233448	2	34	175	8	56	7.996	5.256
3287	Harlan	Haslett	206	ESC	IR	2014-04-11	2014-06-10	60	262.5	NA	Single	Reverse	0	0	0	0	0	0	0	0	0	0	0	0	0	0	0	0	0	0	0	1	10	145	4	16	7.988	7.208	-0.818182	-0.12	-0.0975	-0.345227	15	15	282	36	44	6.94	5.616
3288	Harlan	Haslett	206	ESC	ST	2014-04-11	2014-06-10	60	262.5	NA	Single	Reverse	0	0	0	0	0	0	0	0	0	0	0	0	0	0	0	0	0	0	0	9	9	302	20	20	7.372	7.316	0	0	-0.007	-0.00233333	13	36	322	40	60	6.848	5.02
328	Harlan	Haslett	206	VL	ST	2012-03-02	2012-05-08	67	250	NA	Single	Standard	0	0	0	0	0	0	0	0	0	0	0	0	0	0	0	0	0	0	0	7	31	417	20	56	7.208	5.876	-0.631579	-0.36	-0.1665	-0.386026	45	49	365	68	76	5.324	4.656
3290	Harlan	Haslett	206	ESC	IR	2014-04-11	2014-06-10	60	262.5	NA	Single	Reverse	0	0	0	0	0	0	0	0	0	0	0	0	0	0	0	0	0	0	0	12	18	279	24	32	7.076	6.244	-0.2	-0.08	-0.104	-0.128	10	38	414	24	68	6.924	5.164
3291	Harlan	Haslett	206	ESC	ST	2014-04-11	2014-06-10	60	262.5	NA	Single	Reverse	0	0	0	0	0	0	0	0	0	0	0	0	0	0	0	0	0	0	0	16	15	310	36	40	6.952	6.756	0.0322581	-0.04	-0.0245	-0.0107473	0	42	115	0	76	8	4.472
3292	Harlan	Haslett	206	ESC	ST	2014-04-11	2014-06-10	60	262.5	NA	Single	Reverse	0	0	0	0	0	0	0	0	0	0	0	0	0	0	0	0	0	0	0	14	14	293	40	32	6.612	6.96	0	0.08	0.0435	0.0411667	33	34	241	72	52	5.22	5.096
3293	Harlan	Haslett	206	ESC	IR	2014-04-11	2014-06-10	60	262.5	NA	Single	Reverse	0	0	0	0	0	0	0	0	0	0	0	0	0	0	0	0	0	0	0	11	11	223	36	16	6.784	6.856	0	0.2	0.009	0.0696667	8	81	475	24	92	6.66	3.016
3294	Harlan	Haslett	206	ESC	ST	2014-04-11	2014-06-10	60	262.5	NA	Single	Reverse	0	0	0	0	0	0	0	0	0	0	0	0	0	0	0	0	0	0	0	12	9	190	32	24	6.968	7.148	0.142857	0.08	0.0225	0.0817857	1	40	258	4	76	7.844	4.044
3295	Harlan	Haslett	206	ESC	IR	2014-04-11	2014-06-10	60	262.5	NA	Single	Reverse	0	0	0	0	0	0	0	0	0	0	0	0	0	0	0	0	0	0	0	22	24	293	40	44	6.436	5.756	-0.0434783	-0.04	-0.085	-0.0561594	24	118	433	52	100	5.824	1.688
3296	Harlan	Haslett	206	ESC	IR	2014-04-11	2014-06-10	60	262.5	NA	Single	Reverse	0	0	0	0	0	0	0	0	0	0	0	0	0	0	0	0	0	0	0	23	38	343	52	60	5.876	5.54	-0.245902	-0.08	-0.042	-0.122634	28	92	268	72	92	5.424	2.24
329	Harlan	Haslett	206	VL	GT	2012-03-02	2012-05-08	67	250	NA	Single	Standard	0	0	0	0	0	0	0	0	0	0	0	0	0	0	0	0	0	0	0	8	7	249	16	20	7.14	6.92	0.0666667	-0.04	-0.0275	-0.000277778	9	7	132	28	20	6.988	7.036
32	Harlan	Frederick	208A	ESC	ST	2011-12-16	2012-02-20	66	250	NA	Single	Reverse	0	0	0	0	0	0	0	0	0	0	0	0	0	0	0	0	0	0	0	15	37	274	52	64	6.272	5.58	-0.423077	-0.12	-0.0865	-0.209859	20	43	188	64	80	6.004	4.404
3300	Harlan	Haslett	206	ESC	GT	2014-04-11	2014-06-10	60	262.5	NA	Single	Reverse	0	0	0	0	0	0	0	0	0	0	0	0	0	0	0	0	0	0	0	15	23	279	36	36	6.276	6.704	-0.210526	0	0.0535	-0.0523421	8	57	374	24	84	7.32	3.844
3301	Harlan	Haslett	206	ESC	IR	2014-04-11	2014-06-10	60	262.5	NA	Single	Reverse	0	0	0	0	0	0	0	0	0	0	0	0	0	0	0	0	0	0	0	11	6	207	20	16	7.308	7.628	0.294118	0.04	0.04	0.124706	6	17	231	20	48	7.468	6.208
3303	Harlan	Haslett	206	ESC	ST	2014-04-11	2014-06-10	60	262.5	NA	Single	Reverse	0	0	0	0	0	0	0	0	0	0	0	0	0	0	0	0	0	0	0	3	24	290	12	40	7.688	6.28	-0.777778	-0.28	-0.176	-0.411259	23	19	372	48	36	6.424	5.824
3304	Harlan	Haslett	206	ESC	IR	2014-04-11	2014-06-10	60	262.5	NA	Single	Reverse	0	0	0	0	0	0	0	0	0	0	0	0	0	0	0	0	0	0	0	0	19	244	0	32	8	6.028	-1	-0.32	-0.2465	-0.522167	6	34	421	16	56	7.316	4.948
3305	Harlan	Haslett	206	ESC	GT	2014-04-11	2014-06-10	60	262.5	NA	Single	Reverse	0	0	0	0	0	0	0	0	0	0	0	0	0	0	0	0	0	0	0	4	45	368	12	56	7.604	5.48	-0.836735	-0.44	-0.2655	-0.514078	2	46	473	4	96	7.964	2.968
3307	Harlan	Haslett	206	ESC	ST	2014-04-11	2014-06-10	60	262.5	NA	Single	Reverse	0	0	0	0	0	0	0	0	0	0	0	0	0	0	0	0	0	0	0	0	15	180	0	36	8	6.932	-1	-0.36	-0.1335	-0.497833	13	8	255	32	12	7.048	7.16
3308	Harlan	Haslett	206	ESC	ST	2014-04-11	2014-06-10	60	262.5	NA	Single	Reverse	0	0	0	0	0	0	0	0	0	0	0	0	0	0	0	0	0	0	0	20	8	268	36	12	6.652	7.68	0.428571	0.24	0.1285	0.26569	40	14	325	68	16	5.176	6.964
330	Harlan	Haslett	206	VL	IR	2012-03-02	2012-05-08	67	250	NA	Single	Standard	0	0	0	0	0	0	0	0	0	0	0	0	0	0	0	0	0	0	0	22	7	223	60	8	6.636	7.448	0.517241	0.52	0.1015	0.37958	35	44	137	68	72	6.172	4.616
3310	Harlan	Haslett	206	ESC	ST	2014-04-11	2014-06-10	60	262.5	NA	Single	Reverse	0	0	0	0	0	0	0	0	0	0	0	0	0	0	0	0	0	0	0	28	22	368	36	44	6.264	6.208	0.12	-0.08	-0.007	0.011	50	39	513	88	84	4.168	4.592
3312	Harlan	Haslett	206	ESC	IR	2014-04-11	2014-06-10	60	262.5	NA	Single	Reverse	0	0	0	0	0	0	0	0	0	0	0	0	0	0	0	0	0	0	0	9	32	240	32	56	7.4	5.652	-0.560976	-0.24	-0.2185	-0.339825	14	76	485	44	96	6.484	3.4
3313	Harlan	Haslett	206	ESC	ST	2014-04-11	2014-06-10	60	262.5	NA	Single	Reverse	0	0	0	0	0	0	0	0	0	0	0	0	0	0	0	0	0	0	0	10	23	337	28	48	7.264	5.496	-0.393939	-0.2	-0.221	-0.271646	4	60	429	16	92	7.392	2.692
3315	Harlan	Haslett	206	ABK	ST	2014-04-11	2014-06-12	62	287	NA	Single	Reverse	0	0	0	0	0	0	0	0	0	0	0	0	0	1	0	0	0	0	0	6	9	282	16	24	7.5	6.944	-0.2	-0.08	-0.0695	-0.1165	24	2	168	68	8	5.988	7.696
3319	Harlan	Haslett	206	ABK	IR	2014-04-11	2014-06-12	62	287	NA	Single	Reverse	0	0	0	0	0	0	0	0	0	0	0	0	0	1	0	0	0	0	0	7	12	179	20	32	7.688	6.428	-0.263158	-0.12	-0.1575	-0.180219	5	62	281	16	72	7.168	3.676
331	Harlan	Haslett	206	VL	ST	2012-03-02	2012-05-08	67	250	NA	Single	Standard	0	0	0	0	0	0	0	0	0	0	0	0	0	0	0	0	0	0	0	19	30	298	40	48	6.628	5.884	-0.22449	-0.08	-0.093	-0.132497	54	24	416	96	64	3.344	5.724
3323	Harlan	Haslett	206	ABK	ST	2014-04-11	2014-06-12	62	287	NA	Single	Reverse	0	0	0	0	0	0	0	0	0	0	0	0	0	1	0	0	0	0	0	24	9	179	48	28	6.528	6.836	0.454545	0.2	0.0385	0.231015	70	0	108	100	0	3.056	8
3325	Harlan	Haslett	206	ABK	IR	2014-04-11	2014-06-12	62	287	NA	Single	Reverse	0	0	0	0	0	0	0	0	0	0	0	0	0	1	0	0	0	0	0	21	18	345	60	40	6.136	5.852	0.0769231	0.2	-0.0355	0.0804744	17	88	305	52	84	6.628	2.904
332	Harlan	Haslett	206	VL	ST	2012-03-02	2012-05-08	67	250	NA	Single	Standard	0	0	0	0	0	0	0	0	0	0	0	0	0	0	0	0	0	0	0	21	22	341	40	36	6.492	6.12	-0.0232558	0.04	-0.0465	-0.00991861	20	25	265	44	48	6.06	5.4
3333	Harlan	Haslett	206	ABK	ST	2014-04-11	2014-06-12	62	287	NA	Single	Reverse	0	0	0	0	0	0	0	0	0	0	0	0	0	1	0	0	0	0	0	0	4	205	0	16	8	7.1	-1	-0.16	-0.1125	-0.424167	17	1	125	52	4	6.592	7.912
3334	Harlan	Haslett	206	ABK	ST	2014-04-11	2014-06-12	62	287	NA	Single	Reverse	0	0	0	0	0	0	0	0	0	0	0	0	0	1	0	0	0	0	0	2	12	440	8	20	7.732	6.876	-0.714286	-0.12	-0.107	-0.313762	43	4	192	80	8	5.604	7.664
3335	Harlan	Haslett	206	ABK	ST	2014-04-11	2014-06-12	62	287	NA	Single	Reverse	0	0	0	0	0	0	0	0	0	0	0	0	0	1	0	0	0	0	0	5	12	244	20	32	7.32	7.084	-0.411765	-0.12	-0.0295	-0.187088	19	9	107	48	16	6.556	7.248
3336	Harlan	Haslett	206	ABK	IR	2014-04-11	2014-06-12	62	287	NA	Single	Reverse	0	0	0	0	0	0	0	0	0	0	0	0	0	1	0	0	0	0	0	28	8	250	52	24	6.084	7.084	0.555556	0.28	0.125	0.320185	12	55	182	28	64	6.78	4.968
333	Harlan	Haslett	206	VL	IR	2012-03-02	2012-05-08	67	250	NA	Single	Standard	0	0	0	0	0	0	0	0	0	0	0	0	0	0	0	0	0	0	0	10	41	365	24	72	7.136	5.432	-0.607843	-0.48	-0.213	-0.433614	33	21	215	72	48	5.348	6.128
3340	Harlan	Haslett	206	ABK	ST	2014-04-11	2014-06-12	62	287	NA	Single	Reverse	0	0	0	0	0	0	0	0	0	0	0	0	0	1	0	0	0	0	0	19	10	145	32	16	6.708	7.204	0.310345	0.16	0.062	0.177448	24	5	134	48	8	6.352	7.82
3342	Harlan	Haslett	206	ABK	ST	2014-04-11	2014-06-12	62	287	NA	Single	Reverse	0	0	0	0	0	0	0	0	0	0	0	0	0	1	0	0	0	0	0	32	3	207	44	12	5.612	7.688	0.828571	0.32	0.2595	0.469357	73	12	89	96	48	4.036	6.708
3345	Harlan	Haslett	206	ABK	ST	2014-04-11	2014-06-12	62	287	NA	Single	Reverse	0	0	0	0	0	0	0	0	0	0	0	0	0	1	0	0	0	0	0	1	13	266	4	28	7.828	6.9	-0.857143	-0.24	-0.116	-0.404381	26	15	171	68	36	5.74	6.252
3346	Harlan	Haslett	206	ABK	ST	2014-04-11	2014-06-12	62	287	NA	Single	Reverse	0	0	0	0	0	0	0	0	0	0	0	0	0	1	0	0	0	0	0	16	5	214	32	12	6.632	7.308	0.52381	0.2	0.0845	0.269437	53	16	157	76	48	4.668	6.3
3347	Harlan	Haslett	206	ABK	IR	2014-04-11	2014-06-12	62	287	NA	Single	Reverse	0	0	0	0	0	0	0	0	0	0	0	0	0	1	0	0	0	0	0	8	20	249	24	48	7.188	6.292	-0.428571	-0.24	-0.112	-0.26019	6	31	125	20	60	7.172	5.908
3349	Harlan	Haslett	206	ABK	GT	2014-04-11	2014-06-12	62	287	NA	Single	Reverse	0	0	0	0	0	0	0	0	0	0	0	0	0	1	0	0	0	0	0	7	11	198	16	28	7.204	6.908	-0.222222	-0.12	-0.037	-0.126407	8	45	165	24	52	7.552	5.236
334	Harlan	Haslett	206	VL	ST	2012-03-02	2012-05-08	67	250	NA	Single	Standard	0	0	0	0	0	0	0	0	0	0	0	0	0	0	0	0	0	0	0	24	37	381	56	72	6.616	5.06	-0.213115	-0.16	-0.1945	-0.189205	65	30	252	92	76	4.272	4.812
[truncated: 2,106 more rows]
[truncated: 48 more columns]
